# Supplementary material for: Insight into regulation of adventitious root formation by arbuscular mycorrhizal fungus and exogenous auxin in tea plant (Camellia sinensis L.) cuttings
Source: Front Plant Sci. 2023 Sep 18;14:1258410. doi: 10.3389/fpls.2023.1258410 (PMC10544935; doi:10.3389/fpls.2023.1258410)
Supplement: Supplementary file 1 [file DataSheet_1.zip]

Archive with 4 entries (4 files):
- Supplementary Data 1.XLSX
- Supplementary Data 2.XLSX
- Supplementary Data 3.XLSX
- Supplementary Tables and Figures.DOCX
