# Supplementary material for: Insight into regulation of adventitious root formation by arbuscular mycorrhizal fungus and exogenous auxin in tea plant (Camellia sinensis L.) cuttings
Source: Front Plant Sci. 2023 Sep 18;14:1258410. doi: 10.3389/fpls.2023.1258410 (PMC10544935; doi:10.3389/fpls.2023.1258410)
Supplement: Supplementary file 1 [file DataSheet_1.zip › Supplementary Data 1.XLSX]

## Sheet: CS0-1_CS0-2_CS0-3_vs_TS0-1_TS0-
#ID	CS0-1_Count	CS0-2_Count	CS0-3_Count	TS0-1_Count	TS0-2_Count	TS0-3_Count	CS0-1_FPKM	CS0-2_FPKM	CS0-3_FPKM	TS0-1_FPKM	TS0-2_FPKM	TS0-3_FPKM	FDR	log2FC	regulated	COG_class	COG_class_annotation	GO_annotation	KEGG_annotation	KEGG_pathway_annotation	KOG_class	KOG_class_annotation	Pfam_annotation	Swiss-Prot_annotation	eggNOG_class	eggNOG_class_annotation	NR_annotation
gene-LOC114321948	3324	2723	3133	10593	6921	10058	51.3228	50.6128	54.8495	183.643	162.654	134.637	4.25755e-08	1.73059	up	[DPM]	Cell cycle control, cell division, chromosome partitioning;; Inorganic ion transport and metabolism;; Cell wall/membrane/envelope biogenesis	Cellular Component: extracellular region (GO:0005576);; Biological Process: lignin metabolic process (GO:0009808);; Molecular Function: oxidoreductase activity, acting on diphenols and related substances as donors, oxygen as acceptor (GO:0016682);; Molecular Function: transition metal ion binding (GO:0046914);;	K05909|0|nau:109225537|laccase-7-like	--	[Q]	Secondary metabolites biosynthesis, transport and catabolism	Multicopper oxidase;; Multicopper oxidase;; Multicopper oxidase	sp|Q9SR40|LAC7_ARATH Laccase-7 OS=Arabidopsis thaliana OX=3702 GN=LAC7 PE=2 SV=1	Q	Secondary metabolites biosynthesis, transport and catabolism	laccase-7-like [Camellia sinensis]
gene-LOC114266370	905	768	967	2091	1404	2289	7.05924	7.21639	8.55546	18.3172	16.6788	15.4853	0.000108	1.24679	up	[T]	Signal transduction mechanisms	--	--	--	[Q]	Secondary metabolites biosynthesis, transport and catabolism	ABC-2 type transporter;; ABC transporter	sp|Q9MAG3|AB24G_ARATH ABC transporter G family member 24 OS=Arabidopsis thaliana OX=3702 GN=ABCG24 PE=2 SV=2	Q	Secondary metabolites biosynthesis, transport and catabolism	LOW QUALITY PROTEIN: ABC transporter G family member 28-like [Camellia sinensis]
gene-LOC114259208	25	19	30	87	44	99	0.47784	0.425917	0.658682	1.91392	1.29021	1.66951	0.00210454	1.70139	up	--	--	--	--	--	--	--	WRC;; QLQ	sp|Q9FJB8|GRF7_ARATH Growth-regulating factor 7 OS=Arabidopsis thaliana OX=3702 GN=GRF7 PE=2 SV=1	K	Transcription	growth-regulating factor 7 [Camellia sinensis]
gene-LOC114311758	1683	1228	1168	2302	3887	5378	23.6137	20.749	18.5809	36.2716	83.0276	65.4327	0.000992458	1.6601	up	--	--	--	--	--	--	--	Dof domain, zinc finger	sp|Q8LFV3|CDF3_ARATH Cyclic dof factor 3 OS=Arabidopsis thaliana OX=3702 GN=CDF3 PE=1 SV=2	K	Transcription	cyclic dof factor 3-like [Camellia sinensis]
gene-LOC114319749	10422	9961	12865	18454	16745	29242	106.958	123.076	149.705	212.646	261.566	260.167	0.00400706	1.04015	up	--	--	Biological Process: phosphate-containing compound metabolic process (GO:0006796);; Molecular Function: transferase activity, transferring phosphorus-containing groups (GO:0016772);;	--	--	[T]	Signal transduction mechanisms	Phosphatidylinositol 3- and 4-kinase	sp|Q9SI52|P4KG7_ARATH Phosphatidylinositol 4-kinase gamma 7 OS=Arabidopsis thaliana OX=3702 GN=PI4KG7 PE=1 SV=2	T	Signal transduction mechanisms	phosphatidylinositol 4-kinase gamma 7 [Camellia sinensis]
gene-LOC114318841	160	182	180	304	281	499	2.66899	3.65265	3.3948	5.68454	7.11763	7.25899	0.000731327	1.1364	up	--	--	Molecular Function: nucleic acid binding transcription factor activity (GO:0001071);; Molecular Function: nucleic acid binding (GO:0003676);; Biological Process: transcription, DNA-templated (GO:0006351);; Biological Process: flower development (GO:0009908);; Cellular Component: intracellular membrane-bounded organelle (GO:0043231);; Biological Process: rhythmic process (GO:0048511);;	--	--	--	--	Myb-like DNA-binding domain	sp|Q9SNB4|PCL1_ARATH Transcription factor LUX OS=Arabidopsis thaliana OX=3702 GN=LUX PE=1 SV=1	K	Transcription	transcription factor PCL1 [Camellia sinensis]
gene-LOC114267929	66	47	53	188	149	361	0.878803	0.774289	0.793273	2.92836	3.27552	4.26901	1.05128e-15	2.11674	up	[V]	Defense mechanisms	Molecular Function: secondary active transmembrane transporter activity (GO:0015291);; Biological Process: drug transport (GO:0015893);; Cellular Component: intrinsic component of membrane (GO:0031224);;	K03327|0|rcu:8279541|protein DETOXIFICATION 33 isoform X1	--	[R]	General function prediction only	MatE	sp|Q9SX83|DTX33_ARATH Protein DETOXIFICATION 33 OS=Arabidopsis thaliana OX=3702 GN=DTX33 PE=2 SV=1	V	Defense mechanisms	protein DETOXIFICATION 33-like isoform X1 [Camellia sinensis]
gene-LOC114255865	57	40	47	183	161	220	1.13499	0.950219	1.05923	4.0916	4.88617	3.80225	1.45589e-08	2.12131	up	--	--	--	K10664|7.80383e-62|nnu:104604112|E3 ubiquitin-protein ligase ATL6-like	--	[O]	Posttranslational modification, protein turnover, chaperones	Ring finger domain;; Zinc finger, C3HC4 type (RING finger);; RING-like zinc finger;; RING-H2 zinc finger domain;; Zinc finger, C3HC4 type (RING finger);; Anaphase-promoting complex subunit 11 RING-H2 finger	sp|Q8LGA5|ATL31_ARATH E3 ubiquitin-protein ligase ATL31 OS=Arabidopsis thaliana OX=3702 GN=ATL31 PE=1 SV=2	O	Posttranslational modification, protein turnover, chaperones	E3 ubiquitin-protein ligase ATL6-like [Camellia sinensis]
gene-LOC114264351	430	605	356	1506	1074	1602	14.1485	23.9858	13.2773	55.7557	53.8809	45.7704	2.81477e-05	1.7196	up	--	--	--	--	--	--	--	Protein BYPASS1-related	sp|Q337C0|U496D_ORYSJ UPF0496 protein 4 OS=Oryza sativa subsp. japonica OX=39947 GN=Os10g0513300 PE=2 SV=1	S	Function unknown	protein BPS1, chloroplastic-like [Camellia sinensis]
MSTRG.8345	2671	2588	1384	8680	8094	17975	22.6966	22.3135	11.3716	78.1371	95.3238	129.189	2.14796e-13	2.45276	up	--	--	--	--	--	--	--	--	--	--	--	hypothetical protein TEA_002325 [Camellia sinensis var. sinensis]
gene-LOC114265037	1398	1188	1606	2241	2059	3589	46.724	47.8093	60.8616	84.1428	104.794	104.023	0.00495892	1.00238	up	--	--	--	--	--	--	--	--	--	186		uncharacterized protein LOC114265037 [Camellia sinensis]
gene-LOC114315110	355	273	189	630	575	717	5.75934	5.33657	3.47094	11.4775	14.2	10.0953	0.0016197	1.42482	up	--	--	--	--	--	--	--	Dof domain, zinc finger	sp|Q8LFV3|CDF3_ARATH Cyclic dof factor 3 OS=Arabidopsis thaliana OX=3702 GN=CDF3 PE=1 SV=2	K	Transcription	cyclic dof factor 3-like [Camellia sinensis]
gene-LOC114262240	135	90	65	210	137	255	1.88178	1.48866	1.04396	3.35915	2.91927	3.0412	0.00774253	1.17676	up	[K]	Transcription	Molecular Function: nucleic acid binding transcription factor activity (GO:0001071);; Molecular Function: nucleic acid binding (GO:0003676);; Biological Process: transcription, DNA-templated (GO:0006351);; Cellular Component: plastid (GO:0009536);; Biological Process: regulation of photosynthesis (GO:0010109);; Biological Process: regulation of macromolecule biosynthetic process (GO:0010556);; Mo…	K03086|0|hbr:110647448|RNA polymerase sigma factor sigA-like isoform X1	--	--	--	Sigma-70 region 2;; Sigma-70 region 3;; Sigma-70, region 4	sp|O24629|SIGA_ARATH RNA polymerase sigma factor sigA OS=Arabidopsis thaliana OX=3702 GN=SIGA PE=1 SV=1	K	Transcription	RNA polymerase sigma factor sigA-like isoform X1 [Camellia sinensis]
gene-LOC114270094	17	9	13	41	30	55	0.56885	0.359573	0.468302	1.5399	1.53135	1.59628	0.00506202	1.79245	up	--	--	--	--	--	--	--	C1 domain	--	S	Function unknown	uncharacterized protein LOC114270094 [Camellia sinensis]
gene-LOC114320454	48	19	17	143	198	246	0.95198	0.447302	0.364654	3.20458	6.02179	4.25221	1.02917e-06	3.01775	up	--	--	--	--	--	--	--	Protein of unknown function (DUF1262)	--	S	Function unknown	uncharacterized protein LOC114320454 [Camellia sinensis]
gene-LOC114313726	3	5	8	29	62	98	0.019479	0.037408	0.061126	0.233095	0.683345	0.619093	0.000103713	3.63498	up	[T]	Signal transduction mechanisms	Cellular Component: intrinsic component of membrane (GO:0031224);;	--	--	[R]	General function prediction only	Ankyrin repeats (3 copies);; Ankyrin repeats (many copies);; Ankyrin repeats (many copies);; Ankyrin repeat;; Domain of unknown function;; Ankyrin repeat	sp|Q9C7A2|ITN1_ARATH Ankyrin repeat-containing protein ITN1 OS=Arabidopsis thaliana OX=3702 GN=ITN1 PE=1 SV=1	S	Function unknown	ankyrin repeat-containing protein ITN1-like [Camellia sinensis]
gene-LOC114286131	736	663	918	1365	1112	2128	12.3182	11.9889	15.6404	25.5787	25.623	29.9424	0.00255057	1.06047	up	--	--	--	--	--	--	--	--	--	416		uncharacterized protein LOC114286131 isoform X1 [Camellia sinensis]
gene-LOC114269647	106	103	89	13	12	15	2.67863	3.04483	2.54582	0.348575	0.407351	0.312716	3.38561e-10	-2.78769	down	[I]	Lipid transport and metabolism	Molecular Function: hydrolase activity, acting on ester bonds (GO:0016788);;	--	--	[V]	Defense mechanisms	alpha/beta hydrolase fold;; Carboxylesterase family	sp|Q9FG13|CXE15_ARATH Probable carboxylesterase 15 OS=Arabidopsis thaliana OX=3702 GN=CXE15 PE=2 SV=1	V	Defense mechanisms	probable carboxylesterase 15 isoform X1 [Camellia sinensis]
gene-LOC114310613	848	1308	662	2885	1787	3460	27.666	51.4164	24.4767	105.772	88.7852	97.9336	0.00026162	1.61391	up	--	--	--	--	--	--	--	Protein BYPASS1-related	sp|Q337C0|U496D_ORYSJ UPF0496 protein 4 OS=Oryza sativa subsp. japonica OX=39947 GN=Os10g0513300 PE=2 SV=1	S	Function unknown	protein BPS1, chloroplastic-like [Camellia sinensis]
gene-LOC114288442	2508	3100	3088	1262	860	1145	40.2719	59.9516	56.2348	22.7608	21.0118	15.9428	0.0086466	-1.27194	down	--	--	--	--	--	[E]	Amino acid transport and metabolism	Transmembrane amino acid transporter protein	sp|Q39134|AAP3_ARATH Amino acid permease 3 OS=Arabidopsis thaliana OX=3702 GN=AAP3 PE=1 SV=2	E	Amino acid transport and metabolism	amino acid permease 3-like [Camellia sinensis]
gene-LOC114268917	224	233	211	406	293	572	1.68382	2.1014	1.79688	3.42252	3.34736	3.72257	1.08916e-05	1.00664	up	[K]	Transcription	Biological Process: cellular protein modification process (GO:0006464);; Molecular Function: kinase activity (GO:0016301);; Cellular Component: intrinsic component of membrane (GO:0031224);; Molecular Function: purine ribonucleoside binding (GO:0032550);;	--	--	--	--	Leucine rich repeat;; Protein kinase domain;; Protein tyrosine and serine/threonine kinase;; Leucine Rich repeats (2 copies);; Leucine rich repeat N-terminal domain;; Leucine Rich Repeat	sp|Q8VZG8|MIK2_ARATH MDIS1-interacting receptor like kinase 2 OS=Arabidopsis thaliana OX=3702 GN=MIK2 PE=1 SV=3	T	Signal transduction mechanisms	MDIS1-interacting receptor like kinase 2-like [Camellia sinensis]
MSTRG.64676	113	101	71	276	276	537	4.75528	3.7723	2.50409	13.1111	13.1268	19.5806	6.77371e-12	2.01879	up	--	--	--	--	--	[I]	Lipid transport and metabolism	--	--	I	Lipid transport and metabolism	uncharacterized protein LOC114313234 isoform X2 [Camellia sinensis]
gene-LOC114256048	317	182	232	87	67	110	5.28294	3.6492	4.39319	1.61404	1.68975	1.58839	0.000350711	-1.34572	down	--	--	--	K01285|0|vvi:100252778|lysosomal Pro-X carboxypeptidase	--	[OR]	Posttranslational modification, protein turnover, chaperones;; General function prediction only	Serine carboxypeptidase S28	sp|Q5RBU7|PCP_PONAB Lysosomal Pro-X carboxypeptidase OS=Pongo abelii OX=9601 GN=PRCP PE=2 SV=1	O	Posttranslational modification, protein turnover, chaperones	lysosomal Pro-X carboxypeptidase-like [Camellia sinensis]
gene-LOC114265073	947	1539	848	288	135	430	20.9184	41.0087	21.2355	7.12753	4.49561	8.22019	1.43463e-05	-1.97016	down	--	--	Cellular Component: mitochondrial envelope (GO:0005740);; Biological Process: transport (GO:0006810);; Cellular Component: intrinsic component of membrane (GO:0031224);;	K15104|2.26617e-170|vvi:100245527|mitochondrial uncoupling protein 5	--	[C]	Energy production and conversion	Mitochondrial carrier protein	sp|Q9SJY5|PUMP5_ARATH Mitochondrial uncoupling protein 5 OS=Arabidopsis thaliana OX=3702 GN=PUMP5 PE=2 SV=1	C	Energy production and conversion	mitochondrial uncoupling protein 5-like isoform X4 [Camellia sinensis]
gene-LOC114256184	346	178	252	851	691	1150	4.72627	2.92153	3.89824	13.0799	14.3875	13.6448	3.78329e-09	1.92612	up	[E]	Amino acid transport and metabolism	Cellular Component: intrinsic component of membrane (GO:0031224);; Biological Process: establishment of localization (GO:0051234);;	K14638|0|nto:104101313|protein NRT1/ PTR FAMILY 7.3-like	--	[E]	Amino acid transport and metabolism	POT family	sp|Q9LQL2|PTR14_ARATH Protein NRT1/ PTR FAMILY 7.3 OS=Arabidopsis thaliana OX=3702 GN=NPF7.3 PE=1 SV=2	E	Amino acid transport and metabolism	protein NRT1/ PTR FAMILY 7.3-like [Camellia sinensis]
gene-LOC114292073	457	286	382	1047	1368	2094	5.73518	4.31732	5.43638	14.774	26.1634	22.8159	1.73521e-08	2.13343	up	[J]	Translation, ribosomal structure and biogenesis	--	--	--	[T]	Signal transduction mechanisms	Protein tyrosine and serine/threonine kinase;; Protein kinase domain	sp|Q9SCZ4|FERON_ARATH Receptor-like protein kinase FERONIA OS=Arabidopsis thaliana OX=3702 GN=FER PE=1 SV=1	T	Signal transduction mechanisms	somatic embryogenesis receptor kinase 4-like [Camellia sinensis]
gene-LOC114288431	1208	1125	462	225	78	416	42.3207	47.4455	18.3322	8.83194	4.13413	12.6233	0.00420938	-2.00026	down	--	--	--	--	--	--	--	Domain of unknown function (DUF4228)	--	S	Function unknown	uncharacterized protein LOC114288431 [Camellia sinensis]
gene-LOC114312032	338	320	277	132	104	182	6.40039	7.29235	5.93915	2.80023	2.99194	2.9782	1.92559e-05	-1.06579	down	--	--	Cellular Component: intrinsic component of membrane (GO:0031224);;	--	--	[E]	Amino acid transport and metabolism	Transmembrane amino acid transporter protein;; Tryptophan/tyrosine permease family	sp|Q9C6M2|LHTL6_ARATH Lysine histidine transporter-like 6 OS=Arabidopsis thaliana OX=3702 GN=At1g25530 PE=2 SV=1	E	Amino acid transport and metabolism	lysine histidine transporter-like 6 [Camellia sinensis]
gene-LOC114274486	552	522	446	917	592	2002	8.42369	9.91764	7.97072	15.9814	14.9652	27.5256	0.000124397	1.18544	up	[QV]	Secondary metabolites biosynthesis, transport and catabolism;; Defense mechanisms	--	--	--	[QI]	Secondary metabolites biosynthesis, transport and catabolism;; Lipid transport and metabolism	Cytochrome P450	sp|H2DH21|C7A29_PANGI Cytochrome P450 CYP72A219 OS=Panax ginseng OX=4054 PE=2 SV=1	Q	Secondary metabolites biosynthesis, transport and catabolism	cytochrome P450 CYP72A219-like isoform X1 [Camellia sinensis]
gene-LOC114306445	1315	901	1689	4559	2549	5881	104.985	86.5904	152.927	408.709	309.775	407.132	1.21616e-05	1.78162	up	--	--	--	--	--	--	--	--	--	168		uncharacterized protein LOC114306445 [Camellia sinensis]
gene-LOC114272307	22	7	29	59	1201	1191	0.471429	0.165648	0.695091	1.40875	39.2356	22.1575	1.43463e-05	5.61455	up	--	--	Cellular Component: intrinsic component of membrane (GO:0031224);;	--	--	--	--	Family of unknown function (DUF716)	--	S	Function unknown	transmembrane protein 45B-like [Camellia sinensis]
gene-LOC114313391	183	147	283	517	900	931	3.61361	3.49965	6.35861	11.5044	27.1387	15.9991	0.00276808	2.1192	up	--	--	--	--	--	--	--	WRKY DNA -binding domain	sp|O04609|WRK22_ARATH WRKY transcription factor 22 OS=Arabidopsis thaliana OX=3702 GN=WRKY22 PE=2 SV=1	K	Transcription	probable WRKY transcription factor 29 [Camellia sinensis]
gene-LOC114262847	20	12	34	149	94	79	1.04682	0.7289	2.02514	8.89645	7.57664	3.6418	0.00929554	2.49181	up	--	--	Molecular Function: binding (GO:0005488);;	--	--	--	--	D-mannose binding lectin	sp|Q9ZVA2|EP1L2_ARATH EP1-like glycoprotein 2 OS=Arabidopsis thaliana OX=3702 GN=At1g78830 PE=1 SV=1	S	Function unknown	EP1-like glycoprotein 2 [Camellia sinensis]
gene-LOC114274917	1438	1211	849	380	377	651	23.5003	23.8275	15.7184	6.96698	9.3736	9.21784	0.000217283	-1.19677	down	--	--	Biological Process: transcription, DNA-templated (GO:0006351);;	--	--	[O]	Posttranslational modification, protein turnover, chaperones	Myb-like DNA-binding domain;; Myb-like DNA-binding domain	sp|Q8S9H7|DIV_ANTMA Transcription factor DIVARICATA OS=Antirrhinum majus OX=4151 GN=DIVARICATA PE=2 SV=1	K	Transcription	transcription factor DIVARICATA-like [Camellia sinensis]
gene-LOC114292079	387	281	268	931	1139	1989	4.52465	3.96276	3.54632	12.236	20.3069	20.196	8.09772e-13	2.22382	up	[T]	Signal transduction mechanisms	--	--	--	[T]	Signal transduction mechanisms	Protein tyrosine and serine/threonine kinase;; Protein kinase domain;; Protein tyrosine and serine/threonine kinase;; Protein kinase domain	sp|Q9SCZ4|FERON_ARATH Receptor-like protein kinase FERONIA OS=Arabidopsis thaliana OX=3702 GN=FER PE=1 SV=1	T	Signal transduction mechanisms	receptor-like protein kinase FERONIA [Camellia sinensis]
gene-LOC114287094	1120	379	976	2130	2559	3208	15.5648	6.33633	15.3828	33.2513	54.1611	38.6689	0.00765735	1.85592	up	[G]	Carbohydrate transport and metabolism	Molecular Function: hydrogen:glucose symporter activity (GO:0005356);; Cellular Component: cell-cell junction (GO:0005911);; Biological Process: glucose transport (GO:0015758);; Cellular Component: intrinsic component of membrane (GO:0031224);;	K24193|0|qsu:112024939|sugar transport protein 13-like	--	[R]	General function prediction only	Sugar (and other) transporter	sp|Q94AZ2|STP13_ARATH Sugar transport protein 13 OS=Arabidopsis thaliana OX=3702 GN=STP13 PE=1 SV=2	U	Intracellular trafficking, secretion, and vesicular transport	sugar transport protein 13-like [Camellia sinensis]
MSTRG.44570	55	47	55	90	76	148	1.167	1.04981	1.58619	2.60482	3.09177	3.52844	0.00603483	1.0731	up	--	--	Biological Process: protein metabolic process (GO:0019538);; Biological Process: root system development (GO:0022622);; Cellular Component: organelle membrane (GO:0031090);; Cellular Component: intrinsic component of membrane (GO:0031224);; Cellular Component: intracellular membrane-bounded organelle (GO:0043231);; Molecular Function: peptidase activity, acting on L-amino acid peptides (GO:007001…	--	--	[R]	General function prediction only	--	sp|Q8RXP6|WAV2_ARATH Alpha/beta hydrolase domain-containing protein WAV2 OS=Arabidopsis thaliana OX=3702 GN=WAV2 PE=2 SV=1	S	Function unknown	alpha/beta hydrolase domain-containing protein WAV2 isoform X1 [Camellia sinensis]
gene-LOC114285295	8	9	13	34	34	51	0.472838	0.698577	0.915047	2.52193	3.39156	2.93773	0.00524816	2.09118	up	[R]	General function prediction only	--	--	--	--	--	--	sp|Q9LPS9|PRNL1_ARATH Pirin-like protein At1g50590 OS=Arabidopsis thaliana OX=3702 GN=At1g50590 PE=2 SV=1	S	Function unknown	pirin-like protein At1g50590 [Camellia sinensis]
gene-LOC114290172	1265	1049	954	438	264	549	32.2245	32.1754	27.55	12.53	10.2397	12.1115	3.70895e-12	-1.29975	down	--	--	Biological Process: transcription, DNA-templated (GO:0006351);;	--	--	--	--	No apical meristem (NAM) protein	sp|O49697|NAC71_ARATH NAC domain-containing protein 71 OS=Arabidopsis thaliana OX=3702 GN=NAC071 PE=2 SV=1	K	Transcription	hypothetical protein TEA_029576 [Camellia sinensis var. sinensis]
gene-LOC114288477	307	361	483	1581	1010	1312	8.7406	12.3826	15.6189	50.6691	43.887	32.4535	0.000217283	1.89855	up	--	--	--	--	--	--	--	Expansin C-terminal domain;; Lytic transglycolase	sp|Q850K7|EXLB1_ORYSJ Expansin-like B1 OS=Oryza sativa subsp. japonica OX=39947 GN=EXLB1 PE=2 SV=2	S	Function unknown	expansin-like B1 [Camellia sinensis]
gene-LOC114266445	462	494	364	895	942	1582	5.69083	7.32551	5.08563	12.3885	17.6915	16.9176	1.10748e-06	1.47897	up	[T]	Signal transduction mechanisms	Molecular Function: pattern binding (GO:0001871);; Molecular Function: protein kinase activity (GO:0004672);; Biological Process: cellular protein modification process (GO:0006464);; Cellular Component: intrinsic component of membrane (GO:0031224);; Molecular Function: purine ribonucleoside binding (GO:0032550);; Molecular Function: metal ion binding (GO:0046872);;	--	--	--	--	Protein kinase domain;; Protein tyrosine and serine/threonine kinase;; EGF domain;; Wall-associated receptor kinase galacturonan-binding;; Calcium-binding EGF domain;; EGF-like domain;; Complement Clr-like EGF-like;; Wall-associated kinase	sp|Q9LMN7|WAK5_ARATH Wall-associated receptor kinase 5 OS=Arabidopsis thaliana OX=3702 GN=WAK5 PE=2 SV=1	T	Signal transduction mechanisms	putative wall-associated receptor kinase-like 16 [Camellia sinensis]
MSTRG.15904	25	35	22	70	39	133	0.400982	0.667371	0.379481	1.0751	0.854536	1.865	0.00872297	1.54776	up	[R]	General function prediction only	Molecular Function: oxidoreductase activity (GO:0016491);;	--	--	[C]	Energy production and conversion	Aldo/keto reductase family;; Aldo/keto reductase family;; Aldo/keto reductase family	sp|C6TBN2|AKR1_SOYBN Probable aldo-keto reductase 1 OS=Glycine max OX=3847 GN=AKR1 PE=2 SV=1	C	Energy production and conversion	Aldo/keto reductase [Macleaya cordata]
gene-LOC114286317	1534	1260	1808	470	117	343	17.4023	17.2127	23.2561	5.98513	2.0058	3.37203	0.000254706	-2.25288	down	[P]	Inorganic ion transport and metabolism	Cellular Component: intrinsic component of membrane (GO:0031224);; Molecular Function: metal ion transmembrane transporter activity (GO:0046873);; Biological Process: cellular potassium ion transport (GO:0071804);;	K03549|0|pavi:110761860|potassium transporter 5-like	--	--	--	K+ potassium transporter	sp|Q9M7K4|POT5_ARATH Potassium transporter 5 OS=Arabidopsis thaliana OX=3702 GN=POT5 PE=1 SV=1	P	Inorganic ion transport and metabolism	potassium transporter 5-like [Camellia sinensis]
gene-LOC114271562	339	315	349	127	41	194	6.89568	7.7193	8.05873	2.89831	1.26112	3.4093	0.00512679	-1.50975	down	--	--	--	--	--	--	--	--	--	221		stress response protein NST1-like [Camellia sinensis]
gene-LOC114304038	45	22	31	138	81	102	0.685704	0.402636	0.537648	2.38826	1.89328	1.36385	0.00400706	1.89723	up	[DPM]	Cell cycle control, cell division, chromosome partitioning;; Inorganic ion transport and metabolism;; Cell wall/membrane/envelope biogenesis	--	K05909|0|nau:109225537|laccase-7-like	--	[Q]	Secondary metabolites biosynthesis, transport and catabolism	Multicopper oxidase;; Multicopper oxidase;; Multicopper oxidase	sp|Q9SR40|LAC7_ARATH Laccase-7 OS=Arabidopsis thaliana OX=3702 GN=LAC7 PE=2 SV=1	Q	Secondary metabolites biosynthesis, transport and catabolism	laccase-7-like [Camellia sinensis]
MSTRG.16642	11	4	7	35	191	66	0.622473	0.243819	0.397318	2.2276	16.6378	3.23615	0.00159119	4.18723	up	--	--	--	--	--	--	--	--	--	--	--	hypothetical protein TEA_029603 [Camellia sinensis var. sinensis]
gene-LOC114267727	275	235	150	537	477	668	2.80855	2.88697	1.73582	6.15868	7.41958	5.92285	0.00010454	1.51358	up	--	--	--	--	--	--	--	C1 domain	sp|Q7Y0E8|NRX11_ORYSJ Probable nucleoredoxin 1-1 OS=Oryza sativa subsp. japonica OX=39947 GN=Os03g0405500 PE=2 SV=1	S	Function unknown	uncharacterized protein LOC114267727 [Camellia sinensis]
gene-LOC114264037	161	126	186	352	809	1028	3.21254	3.03928	4.21816	7.9305	24.7076	17.879	0.000276817	2.35948	up	--	--	--	--	--	--	--	--	sp|Q8L8T7|COR27_ARATH Cold-regulated protein 27 OS=Arabidopsis thaliana OX=3702 GN=COR27 PE=1 SV=1	166		uncharacterized protein LOC114264037 [Camellia sinensis]
gene-LOC114303085	209	153	147	60	36	116	8.14629	7.19824	6.51837	2.6214	2.12653	3.93264	0.000367057	-1.24247	down	--	--	--	--	--	--	--	--	--	--	--	uncharacterized protein LOC114303085 [Camellia sinensis]
gene-LOC114318249	61	66	29	7	3	20	1.27512	1.65019	0.68337	0.145776	0.094936	0.363741	0.00983097	-2.43009	down	--	--	Cellular Component: intrinsic component of membrane (GO:0031224);;	--	--	--	--	Late embryogenesis abundant protein	--	287		uncharacterized protein LOC114318249 [Camellia sinensis]
MSTRG.53412	0	0	0	21	71	46	0	0	0	1.106	5.09975	1.87421	1.96756e-05	8.26954	up	--	--	--	--	--	--	--	--	--	--	--	hypothetical protein TEA_029603 [Camellia sinensis var. sinensis]
gene-LOC114308515	3569	3039	2493	1160	649	1655	52.7641	54.0866	41.794	19.2566	14.604	21.2103	4.64347e-12	-1.3406	down	--	--	Molecular Function: nucleic acid binding (GO:0003676);; Biological Process: transcription, DNA-templated (GO:0006351);; Cellular Component: intracellular membrane-bounded organelle (GO:0043231);;	--	--	--	--	No apical meristem (NAM) protein	sp|O49697|NAC71_ARATH NAC domain-containing protein 71 OS=Arabidopsis thaliana OX=3702 GN=NAC071 PE=2 SV=1	K	Transcription	NAC domain-containing protein 71-like [Camellia sinensis]
gene-LOC114312380	324	194	396	1223	454	1237	25.8393	18.641	35.7846	109.591	55.1797	85.6389	0.00419916	1.7153	up	--	--	--	--	--	--	--	--	--	165		uncharacterized protein LOC114312380 [Camellia sinensis]
gene-LOC114273503	451	514	193	848	880	1650	3.80285	5.21381	1.84385	8.02856	11.3021	12.066	0.0049187	1.64439	up	[T]	Signal transduction mechanisms	Molecular Function: protein kinase activity (GO:0004672);; Biological Process: cellular protein modification process (GO:0006464);; Biological Process: phosphate-containing compound metabolic process (GO:0006796);; Cellular Component: intrinsic component of membrane (GO:0031224);; Molecular Function: purine ribonucleoside binding (GO:0032550);;	--	--	--	--	Protein kinase domain;; Protein tyrosine and serine/threonine kinase;; D-mannose binding lectin	sp|Q8RWZ5|SD25_ARATH G-type lectin S-receptor-like serine/threonine-protein kinase SD2-5 OS=Arabidopsis thaliana OX=3702 GN=SD25 PE=1 SV=1	T	Signal transduction mechanisms	G-type lectin S-receptor-like serine/threonine-protein kinase SD2-5 [Camellia sinensis]
gene-LOC114281621	8755	6792	8501	12975	13328	19699	268.189	250.514	295.287	446.267	621.441	523.16	0.00345418	1.068	up	--	--	Biological Process: transcription, DNA-templated (GO:0006351);; Cellular Component: cell part (GO:0044464);;	K09286|3.29283e-71|vvi:100249982|ethylene-responsive transcription factor RAP2-3	--	--	--	AP2 domain	sp|P42736|RAP23_ARATH Ethylene-responsive transcription factor RAP2-3 OS=Arabidopsis thaliana OX=3702 GN=RAP2-3 PE=1 SV=2	K	Transcription	ethylene-responsive transcription factor RAP2-3-like [Camellia sinensis]
gene-LOC114277398	85	45	74	6	11	6	1.95209	1.24701	1.94324	0.148332	0.367354	0.11274	0.00113119	-2.90486	down	--	--	--	--	--	--	--	Plant protein of unknown function	sp|Q9SD53|Y3720_ARATH UPF0481 protein At3g47200 OS=Arabidopsis thaliana OX=3702 GN=At3g47200 PE=2 SV=1	S	Function unknown	UPF0481 protein At3g47200-like [Camellia sinensis]
gene-LOC114317007	386	186	370	302	14212	6715	9.14652	5.29173	9.94914	8.04103	513.396	138.169	0.00122821	4.90171	up	--	--	Cellular Component: intrinsic component of membrane (GO:0031224);;	--	--	--	--	Family of unknown function (DUF716)	--	S	Function unknown	transmembrane protein 45A-like [Camellia sinensis]
gene-LOC114260866	309	236	117	515	300	1226	4.07539	3.74441	1.74108	7.62267	6.01271	14.026	0.00955525	1.59957	up	--	--	--	--	--	--	--	C1 domain	--	S	Function unknown	protein lethal(3)malignant blood neoplasm 1-like [Camellia sinensis]
gene-LOC114323740	533	476	550	175	134	256	8.60503	9.26325	10.0703	3.17125	3.27868	3.57673	3.77866e-09	-1.3882	down	--	--	Biological Process: response to oxidative stress (GO:0006979);; Biological Process: response to light stimulus (GO:0009416);; Cellular Component: plastid envelope (GO:0009526);; Cellular Component: intrinsic component of membrane (GO:0031224);; Biological Process: phyllome development (GO:0048827);;	--	--	--	--	Protein RETICULATA-related	sp|B9DFK5|RETIC_ARATH Protein RETICULATA, chloroplastic OS=Arabidopsis thaliana OX=3702 GN=RE PE=1 SV=1	S	Function unknown	protein RETICULATA, chloroplastic [Camellia sinensis]
gene-LOC114289950	302	327	296	600	484	833	4.96689	6.47893	5.52955	11.0826	12.138	11.8862	1.07107e-05	1.14963	up	--	--	--	--	--	--	--	--	sp|Q9LHH5|LNK3_ARATH Protein LNK3 OS=Arabidopsis thaliana OX=3702 GN=LNK3 PE=1 SV=1	277		protein LNK3-like [Camellia sinensis]
gene-LOC114277615	366	377	304	495	672	1432	4.73377	5.87401	4.44862	7.18222	13.2135	16.0648	0.00395602	1.3559	up	[V]	Defense mechanisms	Biological Process: transport (GO:0006810);; Cellular Component: membrane (GO:0016020);; Molecular Function: transmembrane transporter activity (GO:0022857);;	--	--	[R]	General function prediction only	MatE;; Polysaccharide biosynthesis C-terminal domain	sp|Q9SVE7|DTX45_ARATH Protein DETOXIFICATION 45, chloroplastic OS=Arabidopsis thaliana OX=3702 GN=DTX45 PE=2 SV=2	V	Defense mechanisms	protein DETOXIFICATION 45, chloroplastic-like isoform X1 [Camellia sinensis]
gene-LOC114322525	129	52	47	11	7	26	1.77378	0.841009	0.716809	0.148608	0.139779	0.296171	0.00386458	-2.33609	down	--	--	--	--	--	[R]	General function prediction only	Domain of unknown function;; Ankyrin repeats (3 copies);; Ankyrin repeats (many copies);; Ankyrin repeat;; Ankyrin repeats (many copies);; Ankyrin repeat	--	L	Replication, recombination and repair	uncharacterized protein LOC114322525 isoform X1 [Camellia sinensis]
gene-LOC114312702	92	89	87	33	13	39	3.41223	3.97618	3.66005	1.38876	0.714907	1.2441	0.000547965	-1.61382	down	[HR]	Coenzyme transport and metabolism;; General function prediction only	--	--	--	[R]	General function prediction only	alpha/beta hydrolase fold	--	S	Function unknown	uncharacterized protein LOC114312702 [Camellia sinensis]
gene-LOC114261871	38	19	13	104	42	116	3.50914	2.15643	1.38403	11.0176	6.01981	9.47734	0.00489835	1.99294	up	--	--	Cellular Component: extracellular region (GO:0005576);; Biological Process: cellular glucan metabolic process (GO:0006073);; Molecular Function: transferase activity, transferring hexosyl groups (GO:0016758);; Molecular Function: hydrolase activity, acting on glycosyl bonds (GO:0016798);; Cellular Component: external encapsulating structure (GO:0030312);; Biological Process: cellular component bi…	K08235|2.05786e-45|nnu:104587300|xyloglucan endotransglucosylase/hydrolase 2-like	--	--	--	Xyloglucan endo-transglycosylase (XET) C-terminus	sp|P35694|XTH2_SOYBN Xyloglucan endotransglucosylase/hydrolase 2 OS=Glycine max OX=3847 PE=2 SV=1	G	Carbohydrate transport and metabolism	probable xyloglucan endotransglucosylase/hydrolase protein 16 [Camellia sinensis]
gene-LOC114317324	15177	21413	2139	1469	362	2456	443.226	752.928	70.8148	48.1609	16.0797	62.1693	0.00489835	-3.23499	down	[M]	Cell wall/membrane/envelope biogenesis	Biological Process: reproduction (GO:0000003);; Cellular Component: intrinsic component of membrane (GO:0031224);;	--	--	--	--	Expansin C-terminal domain;; Lytic transglycolase	sp|Q9SHY6|EXPB2_ARATH Putative expansin-B2 OS=Arabidopsis thaliana OX=3702 GN=EXPB2 PE=3 SV=2	S	Function unknown	putative expansin-B2 [Camellia sinensis]
gene-LOC114313234	940	807	692	2058	2001	4609	18.7189	19.3501	15.6221	46.0326	60.6875	79.6178	9.07954e-16	1.8756	up	[I]	Lipid transport and metabolism	--	--	--	[I]	Lipid transport and metabolism	Serine aminopeptidase, S33;; Alpha/beta hydrolase family;; alpha/beta hydrolase fold	sp|Q9C942|CSE_ARATH Caffeoylshikimate esterase OS=Arabidopsis thaliana OX=3702 GN=CSE PE=1 SV=1	I	Lipid transport and metabolism	uncharacterized protein LOC114313234 isoform X1 [Camellia sinensis]
gene-LOC114286730	364	358	345	187	83	239	12.9423	15.3509	13.921	7.44292	4.4821	7.35597	0.00517395	-1.03612	down	--	--	Cellular Component: intrinsic component of membrane (GO:0031224);;	--	--	--	--	--	--	199		uncharacterized protein LOC114286730 [Camellia sinensis]
MSTRG.6375	81	42	82	174	338	417	0.264465	0.147183	0.276159	0.709601	1.64881	1.08973	0.000494135	2.34734	up	--	--	--	--	--	--	--	Plant mobile domain;; MULE transposase domain	sp|Q9SZL8|FRS5_ARATH Protein FAR1-RELATED SEQUENCE 5 OS=Arabidopsis thaliana OX=3702 GN=FRS5 PE=1 SV=1	S	Function unknown	uncharacterized protein LOC114297191 [Camellia sinensis]
gene-LOC114315765	52	65	146	219	2988	1619	0.931947	1.41456	3.01443	4.47338	83.0444	25.6325	0.000503936	4.51103	up	--	--	Molecular Function: nucleic acid binding transcription factor activity (GO:0001071);; Molecular Function: nucleic acid binding (GO:0003676);; Biological Process: transcription, DNA-templated (GO:0006351);; Cellular Component: intracellular membrane-bounded organelle (GO:0043231);;	K09286|7.04671e-72|zju:107413944|dehydration-responsive element-binding protein 2C-like	--	--	--	AP2 domain	sp|Q8LFR2|DRE2C_ARATH Dehydration-responsive element-binding protein 2C OS=Arabidopsis thaliana OX=3702 GN=DREB2C PE=2 SV=2	K	Transcription	dehydration-responsive element-binding protein 2C-like [Camellia sinensis]
gene-LOC114309014	29	33	39	64	81	143	0.209767	0.289598	0.350431	0.596483	1.02941	1.02652	0.00761977	1.58135	up	--	--	--	--	--	--	--	Plant calmodulin-binding domain;; Protein of unknown function (DUF1659);; Late endosomal/lysosomal adaptor and MAPK and MTOR activator;; BsuBI/PstI restriction endonuclease domain	--	S	Function unknown	uncharacterized protein LOC114309014 [Camellia sinensis]
gene-LOC114297617	13	26	22	113	106	73	0.213284	0.516664	0.399763	2.09506	2.66794	1.04293	0.00528108	2.49238	up	--	--	Molecular Function: transferase activity, transferring acyl groups (GO:0016746);;	--	--	--	--	Transferase family	sp|Q9SND9|Y3028_ARATH Uncharacterized acetyltransferase At3g50280 OS=Arabidopsis thaliana OX=3702 GN=At3g50280 PE=3 SV=1	S	Function unknown	uncharacterized acetyltransferase At3g50280-like [Camellia sinensis]
gene-LOC114299926	2168	94	1612	82	52	177	67.4148	3.49696	56.8223	2.8497	2.44414	4.75466	0.00530058	-3.62576	down	--	--	Biological Process: response to stress (GO:0006950);; Molecular Function: hydrolase activity (GO:0016787);;	--	--	--	--	Thaumatin family	sp|E3SU11|ALL13_OLEEU Thaumatin-like protein OS=Olea europaea OX=4146 PE=1 SV=1	O	Posttranslational modification, protein turnover, chaperones	thaumatin-like protein 1 [Camellia sinensis]
gene-LOC114291201	1640	1448	2129	3689	4661	6002	40.3927	42.9201	59.4529	102.006	174.738	128.154	0.00118143	1.60338	up	--	--	--	--	--	--	--	PDDEXK-like family of unknown function	--	S	Function unknown	uncharacterized protein LOC114291201 [Camellia sinensis]
gene-LOC114259894	9	11	8	27	38	80	0.087925	0.131655	0.087265	0.326923	0.620855	0.744224	0.00125845	2.41543	up	[T]	Signal transduction mechanisms	--	--	--	--	--	Protein tyrosine and serine/threonine kinase;; Protein kinase domain;; D-mannose binding lectin;; S-locus glycoprotein domain;; PAN-like domain	sp|Q9SY95|Y1155_ARATH G-type lectin S-receptor-like serine/threonine-protein kinase At1g61550 OS=Arabidopsis thaliana OX=3702 GN=At1g61550 PE=2 SV=1	T	Signal transduction mechanisms	G-type lectin S-receptor-like serine/threonine-protein kinase At1g61550 [Camellia sinensis]
MSTRG.58980	1217	1789	1289	247	109	337	30.8864	54.3264	35.4517	7.24696	4.09015	7.15962	8.09772e-13	-2.62787	down	--	--	--	--	--	--	--	No apical meristem (NAM) protein;; No apical meristem (NAM) protein	sp|O22798|NAC41_ARATH NAC domain-containing protein 41 OS=Arabidopsis thaliana OX=3702 GN=NAC041 PE=2 SV=1	K	Transcription	hypothetical protein TEA_019684 [Camellia sinensis var. sinensis]
gene-LOC114322717	143	152	78	357	187	623	2.20963	2.82415	1.34705	6.22238	4.39031	8.36988	0.000185602	1.65067	up	--	--	Molecular Function: transition metal ion binding (GO:0046914);;	K16277|0|vvi:100264728|E3 ubiquitin protein ligase DRIP2	--	[S]	Function unknown	Zinc finger, C3HC4 type (RING finger);; Zinc finger, C3HC4 type (RING finger)	sp|Q94AY3|DRIP2_ARATH E3 ubiquitin protein ligase DRIP2 OS=Arabidopsis thaliana OX=3702 GN=DRIP2 PE=1 SV=1	O	Posttranslational modification, protein turnover, chaperones	E3 ubiquitin protein ligase DRIP2-like isoform X1 [Camellia sinensis]
MSTRG.2599	6	4	1	69	122	50	0.234304	0.16379	0.025641	3.59927	8.67888	1.92637	1.96756e-05	4.85356	up	--	--	--	--	--	--	--	--	--	--	--	hypothetical protein TEA_029603 [Camellia sinensis var. sinensis]
gene-LOC114285117	286	214	399	1091	1211	1806	4.2313	3.83026	6.82026	18.5529	27.7498	23.7345	2.72578e-07	2.30399	up	--	--	--	--	--	--	--	--	sp|A8MQN2|LNK1_ARATH Protein LNK1 OS=Arabidopsis thaliana OX=3702 GN=LNK1 PE=1 SV=1	S	Function unknown	protein LNK1-like isoform X1 [Camellia sinensis]
gene-LOC114260216	1909	2695	1550	579	485	690	34.3225	58.3402	31.6091	11.691	13.277	10.7509	7.24543e-05	-1.67388	down	[Q]	Secondary metabolites biosynthesis, transport and catabolism	Molecular Function: catalytic activity (GO:0003824);;	--	--	[QR]	Secondary metabolites biosynthesis, transport and catabolism;; General function prediction only	non-haem dioxygenase in morphine synthesis N-terminal	sp|P24397|HY6H_HYONI Hyoscyamine 6-dioxygenase OS=Hyoscyamus niger OX=4079 GN=H6H PE=1 SV=1	Q	Secondary metabolites biosynthesis, transport and catabolism	hyoscyamine 6-dioxygenase-like [Camellia sinensis]
gene-LOC114284796	1083	1004	531	3031	1580	2372	37.6728	42.0461	20.9444	118.423	83.6713	71.5708	0.00434627	1.58034	up	--	--	Biological Process: phosphate-containing compound metabolic process (GO:0006796);; Molecular Function: transferase activity, transferring phosphorus-containing groups (GO:0016772);;	--	--	--	--	Salt stress response/antifungal	sp|Q9LRJ9|CRR38_ARATH Cysteine-rich repeat secretory protein 38 OS=Arabidopsis thaliana OX=3702 GN=CRRSP38 PE=2 SV=1	S	Function unknown	cysteine-rich repeat secretory protein 38-like [Camellia sinensis]
gene-LOC114301304	133	128	78	190	181	322	2.91146	3.37933	1.92672	4.68954	6.02288	6.11932	0.00616749	1.13658	up	--	--	--	--	--	--	--	Protein of unknown function (DUF1645)	--	S	Function unknown	probable membrane-associated kinase regulator 3 [Camellia sinensis]
gene-LOC114321878	36	13	27	107	395	295	0.712527	0.296431	0.598289	2.38651	11.9715	5.10033	5.63575e-05	3.69379	up	--	--	--	--	--	--	--	Protein of unknown function (DUF295)	sp|Q9FLP7|FB294_ARATH Putative F-box protein At5g55150 OS=Arabidopsis thaliana OX=3702 GN=At5g55150 PE=4 SV=2	S	Function unknown	F-box protein At2g26160-like [Camellia sinensis]
gene-LOC114320260	666	873	787	153	139	400	9.03467	14.2621	12.1077	2.32202	2.81601	4.70473	5.75573e-06	-1.77331	down	[V]	Defense mechanisms	Biological Process: tricarboxylic acid transport (GO:0006842);; Molecular Function: secondary active transmembrane transporter activity (GO:0015291);; Biological Process: drug transport (GO:0015893);; Cellular Component: intrinsic component of membrane (GO:0031224);;	--	--	[R]	General function prediction only	MatE;; Polysaccharide biosynthesis C-terminal domain	sp|Q9SFB0|DTX43_ARATH Protein DETOXIFICATION 43 OS=Arabidopsis thaliana OX=3702 GN=DTX43 PE=1 SV=1	V	Defense mechanisms	protein DETOXIFICATION 43-like [Camellia sinensis]
gene-LOC114306824	240	290	228	440	536	1144	2.39753	3.48576	2.60759	4.9945	8.31557	10.0765	0.000223283	1.52306	up	--	--	Molecular Function: nucleic acid binding transcription factor activity (GO:0001071);; Molecular Function: DNA binding (GO:0003677);; Biological Process: transcription, DNA-templated (GO:0006351);; Cellular Component: intracellular membrane-bounded organelle (GO:0043231);;	K09419|6.0028e-139|zju:107425896|heat stress transcription factor A-7a-like	--	[K]	Transcription	HSF-type DNA-binding	sp|Q6VBB2|HFA2B_ORYSJ Heat stress transcription factor A-2b OS=Oryza sativa subsp. japonica OX=39947 GN=HSFA2B PE=2 SV=1	K	Transcription	heat stress transcription factor A-2b-like [Camellia sinensis]
gene-LOC114281244	338	300	202	114	60	162	16.429	17.5529	11.0976	6.21035	4.38652	6.8173	0.000291331	-1.26803	down	--	--	Molecular Function: nucleic acid binding (GO:0003676);; Biological Process: transcription, DNA-templated (GO:0006351);; Cellular Component: intrinsic component of membrane (GO:0031224);; Cellular Component: intracellular membrane-bounded organelle (GO:0043231);;	--	--	--	--	DNA binding protein S1FA	--	J	Translation, ribosomal structure and biogenesis	DNA-binding protein S1FA-like [Camellia sinensis]
MSTRG.61889	13	11	5	108	198	163	0.94664	0.922134	0.395667	9.08099	22.6543	10.6683	5.1446e-09	4.28747	up	--	--	--	--	--	--	--	--	--	--	--	hypothetical protein TEA_018459 [Camellia sinensis var. sinensis]
gene-LOC114267868	41	35	21	274	182	248	0.641737	0.654689	0.366645	4.86706	4.372	3.3985	4.11721e-12	3.03012	up	--	--	Cellular Component: intrinsic component of membrane (GO:0031224);;	--	--	[E]	Amino acid transport and metabolism	Transmembrane amino acid transporter protein	sp|Q9SX98|LHTL8_ARATH Lysine histidine transporter-like 8 OS=Arabidopsis thaliana OX=3702 GN=AATL1 PE=1 SV=1	E	Amino acid transport and metabolism	lysine histidine transporter-like 8 [Camellia sinensis]
gene-LOC114311225	2740	1770	2717	935	845	1232	53.0252	41.2541	59.8856	20.3501	25.137	20.7823	0.00923243	-1.12498	down	--	--	Molecular Function: binding (GO:0005488);;	--	--	--	--	bZIP transcription factor;; Basic region leucine zipper	sp|Q9FUD3|BZIP9_ARATH Basic leucine zipper 9 OS=Arabidopsis thaliana OX=3702 GN=BZIP9 PE=1 SV=1	K	Transcription	basic leucine zipper 9-like isoform X2 [Camellia sinensis]
gene-LOC114280898	35	27	56	100	218	437	0.151699	0.136039	0.274357	0.485376	1.43622	1.64157	0.000440828	2.70185	up	[R]	General function prediction only	--	--	--	[T]	Signal transduction mechanisms	NB-ARC domain;; Rx N-terminal domain;; Leucine Rich repeats (2 copies)	sp|P0C8S1|RP8L2_ARATH Probable disease resistance RPP8-like protein 2 OS=Arabidopsis thaliana OX=3702 GN=RPP8L2 PE=3 SV=1	T	Signal transduction mechanisms	probable disease resistance protein At1g58602 [Camellia sinensis]
gene-LOC114272262	473	210	163	891	1075	962	23.3341	12.4369	9.08109	49.3823	80.7556	41.1667	0.00371044	2.07865	up	--	--	--	--	--	--	--	VQ motif	sp|Q9CA36|VQ8_ARATH VQ motif-containing protein 8, chloroplastic OS=Arabidopsis thaliana OX=3702 GN=VQ8 PE=2 SV=1	S	Function unknown	VQ motif-containing protein 8, chloroplastic [Camellia sinensis]
gene-LOC114323897	332	221	278	56	30	118	8.75756	7.02689	8.32242	1.65127	1.19054	2.69407	4.54046e-08	-2.04242	down	--	--	--	--	--	--	--	C1 domain	--	S	Function unknown	uncharacterized protein LOC114323897 [Camellia sinensis]
MSTRG.27235	219	185	328	37	8	40	5.92696	6.03011	10.0923	1.1213	0.307866	0.940749	1.02917e-06	-3.12634	down	--	--	Cellular Component: intrinsic component of membrane (GO:0031224);;	--	--	--	--	--	--	103		hypothetical protein TEA_003681 [Camellia sinensis var. sinensis]
gene-LOC114318948	1557	1692	1281	2907	2379	3734	47.8529	62.5284	44.3761	99.7602	110.309	99.3935	0.000144539	1.11807	up	--	--	Cellular Component: intrinsic component of membrane (GO:0031224);; Molecular Function: transition metal ion binding (GO:0046914);;	K16285|1.21318e-64|nau:109228616|probable E3 ubiquitin-protein ligase XERICO	--	[O]	Posttranslational modification, protein turnover, chaperones	Ring finger domain;; Zinc finger, C3HC4 type (RING finger);; RING-like zinc finger;; RING-H2 zinc finger domain;; Zinc finger, C3HC4 type (RING finger);; Zinc finger, C3HC4 type (RING finger);; zinc-RING finger domain;; RING-type zinc-finger;; Anaphase-promoting complex subunit 11 RING-H2 finger	sp|Q9SI09|XERIC_ARATH Probable E3 ubiquitin-protein ligase XERICO OS=Arabidopsis thaliana OX=3702 GN=XERICO PE=1 SV=1	O	Posttranslational modification, protein turnover, chaperones	probable E3 ubiquitin-protein ligase XERICO [Camellia sinensis]
gene-LOC114283727	1063	1043	588	358	179	400	18.994	22.4279	11.9122	7.18244	4.85116	6.18314	0.000494135	-1.43491	down	--	--	--	--	--	[O]	Posttranslational modification, protein turnover, chaperones	Myb-like DNA-binding domain;; Myb-like DNA-binding domain	sp|Q8S9H7|DIV_ANTMA Transcription factor DIVARICATA OS=Antirrhinum majus OX=4151 GN=DIVARICATA PE=2 SV=1	K	Transcription	transcription factor DIVARICATA-like [Camellia sinensis]
gene-LOC114307992	124	45	118	4	13	17	2.93059	1.2755	3.16041	0.105798	0.464829	0.329501	0.00251678	-2.94739	down	[IR]	Lipid transport and metabolism;; General function prediction only	--	--	--	--	--	GDSL-like Lipase/Acylhydrolase	sp|Q9FJ40|GDL86_ARATH GDSL esterase/lipase At5g45960 OS=Arabidopsis thaliana OX=3702 GN=At5g45960 PE=2 SV=1	I	Lipid transport and metabolism	hypothetical protein TEA_017763 [Camellia sinensis var. sinensis]
gene-LOC114308517	375	372	376	615	819	1132	5.70443	6.81125	6.48639	10.5138	18.9889	14.9565	0.00371044	1.32856	up	[K]	Transcription	--	--	--	[R]	General function prediction only	Leucine rich repeat;; Leucine Rich repeats (2 copies)	sp|Q8S7M7|PIRL5_ORYSJ Plant intracellular Ras-group-related LRR protein 5 OS=Oryza sativa subsp. japonica OX=39947 GN=IRL5 PE=2 SV=1	S	Function unknown	plant intracellular Ras-group-related LRR protein 5-like [Camellia sinensis]
gene-LOC114277396	121	65	130	16	19	17	2.6395	1.69535	3.2047	0.380058	0.612649	0.320167	0.000766564	-2.41581	down	--	--	--	--	--	--	--	Plant protein of unknown function	sp|Q9SD53|Y3720_ARATH UPF0481 protein At3g47200 OS=Arabidopsis thaliana OX=3702 GN=At3g47200 PE=2 SV=1	S	Function unknown	UPF0481 protein At3g47200-like [Camellia sinensis]
gene-LOC114280570	9164	6698	5294	3011	1932	3955	385.98	339.65	252.815	142.38	123.819	144.4	4.14074e-06	-1.14794	down	--	--	--	--	--	--	--	Late embryogenesis abundant protein	sp|Q39644|LEA5_CITSI Late embryogenesis abundant protein Lea5 OS=Citrus sinensis OX=2711 GN=LEA5 PE=2 SV=1	S	Function unknown	protein SENESCENCE-ASSOCIATED GENE 21, mitochondrial-like [Camellia sinensis]
gene-LOC114314432	22	19	22	34	419	292	0.684886	0.699093	0.788284	1.22084	20.5396	8.15349	0.00267455	3.86769	up	--	--	--	--	--	[O]	Posttranslational modification, protein turnover, chaperones	Ring finger domain;; Zinc finger, C3HC4 type (RING finger);; RING-like zinc finger;; Zinc finger, C3HC4 type (RING finger);; RING-type zinc-finger	sp|Q9LQX2|MPSR1_ARATH E3 ubiquitin-protein ligase MPSR1 OS=Arabidopsis thaliana OX=3702 GN=MPSR1 PE=1 SV=1	O	Posttranslational modification, protein turnover, chaperones	E3 ubiquitin-protein ligase MPSR1-like [Camellia sinensis]
gene-LOC114289534	330	337	431	907	657	4057	15.3198	18.8355	22.6939	47.3754	46.5089	163.662	0.00248573	2.17566	up	--	--	--	--	--	--	--	Gibberellin regulated protein	sp|Q93X17|SNAK2_SOLTU Snakin-2 OS=Solanum tuberosum OX=4113 GN=SN2 PE=1 SV=1	S	Function unknown	gibberellin-regulated protein 1-like [Camellia sinensis]
gene-LOC114300375	72	106	40	420	135	402	1.46634	2.60989	0.926445	9.66483	4.19935	7.14806	0.00167268	2.18344	up	--	--	Molecular Function: transferase activity, transferring acyl groups (GO:0016746);;	--	--	--	--	Transferase family	sp|Q8GSM7|HST_TOBAC Shikimate O-hydroxycinnamoyltransferase OS=Nicotiana tabacum OX=4097 GN=HST PE=1 SV=1	S	Function unknown	shikimate O-hydroxycinnamoyltransferase-like [Camellia sinensis]
gene-LOC114312544	1264	1455	1901	8792	5507	12774	44.1519	61.524	75.2275	345.201	293.869	387.088	7.72249e-16	2.57954	up	[T]	Signal transduction mechanisms	Biological Process: response to stimulus (GO:0050896);;	--	--	--	--	Universal stress protein family	sp|Q8LGG8|USPAL_ARATH Universal stress protein A-like protein OS=Arabidopsis thaliana OX=3702 GN=At3g01520 PE=1 SV=2	T	Signal transduction mechanisms	universal stress protein A-like protein isoform X2 [Camellia sinensis]
MSTRG.28900	20	17	13	107	229	184	0.760568	0.889296	0.596102	4.73295	13.9626	6.27318	1.90327e-07	3.64621	up	--	--	--	--	--	--	--	--	--	--	--	hypothetical protein TEA_014972 [Camellia sinensis var. sinensis]
gene-LOC114266460	23	21	21	69	54	90	0.749366	0.843304	0.805945	2.61286	2.77993	2.63483	3.99976e-05	1.81712	up	--	--	--	--	--	--	--	auxin responsive protein	sp|Q9ZUZ3|SAU32_ARATH auxin-responsive protein SAUR32 OS=Arabidopsis thaliana OX=3702 GN=SAUR32 PE=2 SV=1	S	Function unknown	auxin-responsive protein SAUR32-like [Camellia sinensis]
gene-LOC114309510	790	558	425	1060	756	1914	8.41556	7.15694	5.12696	12.6811	12.2659	17.6911	8.6579e-05	1.12881	up	[R]	General function prediction only	Molecular Function: transition metal ion binding (GO:0046914);;	--	--	--	--	von Willebrand factor type A domain;; von Willebrand factor type A domain;; VWA / Hh protein intein-like;; von Willebrand factor type A domain;; VWA domain containing CoxE-like protein;; RING-like zinc finger;; Ring finger domain;; Zinc finger, C3HC4 type (RING finger)	sp|Q9LTA6|WAV3_ARATH E3 ubiquitin-protein ligase WAV3 OS=Arabidopsis thaliana OX=3702 GN=WAV3 PE=1 SV=1	O	Posttranslational modification, protein turnover, chaperones	E3 ubiquitin-protein ligase WAV3-like [Camellia sinensis]
gene-LOC114261664	573	438	390	161	68	181	6.65606	6.11957	5.11668	2.09266	1.20286	1.83104	1.62679e-07	-1.70623	down	--	--	--	--	--	--	--	Protein of unknown function (DUF1666)	--	S	Function unknown	uncharacterized protein LOC114261664 isoform X1 [Camellia sinensis]
gene-LOC114311719	472	328	718	1440	1675	1960	8.18639	6.84469	14.1193	28.0492	44.2206	29.4885	0.00251678	1.89934	up	--	--	--	--	--	[G]	Carbohydrate transport and metabolism	Protein of unknown function, DUF604;; Fringe-like	--	G	Carbohydrate transport and metabolism	uncharacterized protein LOC114311719 [Camellia sinensis]
gene-LOC114263550	445	361	194	56	54	127	11.3635	11.1154	5.60528	1.59013	2.08321	2.79945	8.73044e-06	-2.01356	down	--	--	Biological Process: cation transport (GO:0006812);; Molecular Function: cation binding (GO:0043169);;	--	--	[P]	Inorganic ion transport and metabolism	Heavy-metal-associated domain	sp|Q9FLU5|HIP9_ARATH Heavy metal-associated isoprenylated plant protein 9 OS=Arabidopsis thaliana OX=3702 GN=HIPP09 PE=2 SV=1	P	Inorganic ion transport and metabolism	heavy metal-associated isoprenylated plant protein 9-like [Camellia sinensis]
gene-LOC114289447	1935	825	1124	5321	5965	9916	36.7089	18.8279	24.1636	113.698	172.261	163.115	1.06478e-10	2.58952	up	[K]	Transcription	--	--	--	[R]	General function prediction only	Leucine rich repeat;; Leucine Rich repeats (2 copies);; Leucine Rich Repeat	sp|O64566|PIRL6_ARATH Plant intracellular Ras-group-related LRR protein 6 OS=Arabidopsis thaliana OX=3702 GN=PIRL6 PE=2 SV=1	S	Function unknown	plant intracellular Ras-group-related LRR protein 6-like isoform X1 [Camellia sinensis]
gene-LOC114313506	571	655	407	216	85	339	8.45477	11.6766	6.84034	3.58979	1.89237	4.34472	0.00681502	-1.36892	down	--	--	Cellular Component: intrinsic component of membrane (GO:0031224);;	--	--	--	--	Sulfite exporter TauE/SafE	sp|Q8L7A0|TAUE3_ARATH Sulfite exporter TauE/SafE family protein 3 OS=Arabidopsis thaliana OX=3702 GN=At2g25737 PE=2 SV=1	S	Function unknown	sulfite exporter TauE/SafE family protein 3-like isoform X1 [Camellia sinensis]
gene-LOC114263503	272	307	148	504	389	715	5.22826	7.10147	3.21606	10.8607	11.3569	11.906	0.00714387	1.25104	up	--	--	--	--	--	--	--	--	--	--	--	hypothetical protein TEA_028323 [Camellia sinensis var. sinensis]
gene-LOC114301396	299	264	313	577	639	1000	2.62192	2.77562	3.06091	5.73796	8.53798	7.54186	2.14823e-05	1.45091	up	[J]	Translation, ribosomal structure and biogenesis	--	--	--	--	--	Ribonuclease E/G family	sp|F4IV66|RNE_ARATH Ribonuclease E/G-like protein, chloroplastic OS=Arabidopsis thaliana OX=3702 GN=RNE PE=1 SV=1	J	Translation, ribosomal structure and biogenesis	ribonuclease E/G-like protein, chloroplastic isoform X1 [Camellia sinensis]
gene-LOC114303909	210	336	143	75	26	63	5.37933	10.3465	4.12495	2.13183	1.00929	1.39203	0.00568217	-1.99647	down	--	--	--	K09338|2.06111e-78|vvi:100259040|homeobox-leucine zipper protein HAT22	--	[K]	Transcription	Homeodomain;; Homeobox associated leucine zipper;; Homeobox KN domain	sp|P46604|HAT22_ARATH Homeobox-leucine zipper protein HAT22 OS=Arabidopsis thaliana OX=3702 GN=HAT22 PE=1 SV=1	K	Transcription	homeobox-leucine zipper protein HAT22-like [Camellia sinensis]
gene-LOC114285595	266	369	259	602	678	829	3.42075	5.70984	3.77891	8.69853	13.2887	9.25285	0.00726478	1.39713	up	[L]	Replication, recombination and repair	Molecular Function: ubiquitin-like protein transferase activity (GO:0019787);; Biological Process: protein modification by small protein conjugation (GO:0032446);;	--	--	[S]	Function unknown	Armadillo/beta-catenin-like repeat;; U-box domain;; HEAT repeats;; Zinc-finger of the MIZ type in Nse subunit;; RING-type zinc-finger	sp|E4NKF8|PUB1_MEDTR U-box domain-containing protein 1 OS=Medicago truncatula OX=3880 GN=PUB1 PE=1 SV=1	S	Function unknown	U-box domain-containing protein 1-like [Camellia sinensis]
gene-LOC114287051	146	82	57	26	14	37	2.25268	1.52134	0.981701	0.447067	0.311954	0.492276	0.00446643	-1.80287	down	[QV]	Secondary metabolites biosynthesis, transport and catabolism;; Defense mechanisms	--	--	--	[QI]	Secondary metabolites biosynthesis, transport and catabolism;; Lipid transport and metabolism	Cytochrome P450	sp|Q50EK6|C72B1_PINTA Abietadienol/abietadienal oxidase OS=Pinus taeda OX=3352 GN=CYP720B1 PE=1 SV=1	Q	Secondary metabolites biosynthesis, transport and catabolism	abietadienol/abietadienal oxidase [Camellia sinensis]
gene-LOC114307851	713	591	401	242	136	407	6.71417	6.70563	4.28301	2.56077	1.94525	3.3246	0.0028134	-1.08729	down	[ET]	Amino acid transport and metabolism;; Signal transduction mechanisms	Biological Process: activation of innate immune response (GO:0002218);; Biological Process: transport (GO:0006810);; Biological Process: glutamate receptor signaling pathway (GO:0007215);; Molecular Function: glutamate receptor activity (GO:0008066);; Cellular Component: intrinsic component of membrane (GO:0031224);;	K05387|0|vvi:100262768|glutamate receptor 3.6	--	[PET]	Inorganic ion transport and metabolism;; Amino acid transport and metabolism;; Signal transduction mechanisms	Receptor family ligand binding region;; Ligand-gated ion channel;; Bacterial extracellular solute-binding proteins, family 3;; Periplasmic binding protein;; Ligated ion channel L-glutamate- and glycine-binding site	sp|Q84W41|GLR36_ARATH Glutamate receptor 3.6 OS=Arabidopsis thaliana OX=3702 GN=GLR3.6 PE=2 SV=1	EPT	Amino acid transport and metabolism;; Inorganic ion transport and metabolism;; Signal transduction mechanisms	LOW QUALITY PROTEIN: glutamate receptor 3.6-like [Camellia sinensis]
gene-LOC114302004	13	11	14	115	44	86	0.290211	0.315379	0.370733	3.06767	1.5897	1.76903	1.43463e-05	2.79309	up	--	--	Biological Process: reproduction (GO:0000003);;	--	--	--	--	Expansin C-terminal domain;; Lytic transglycolase	sp|O23547|EXLB1_ARATH Expansin-like B1 OS=Arabidopsis thaliana OX=3702 GN=EXLB1 PE=2 SV=2	S	Function unknown	expansin-like B1 [Camellia sinensis]
gene-LOC114306604	107	127	28	370	1611	2328	1.5891	2.28014	0.45954	6.20241	36.6603	30.1807	1.06342e-05	4.19007	up	--	--	Molecular Function: DNA binding (GO:0003677);;	K09419|1.01295e-174|hbr:110638558|heat stress transcription factor A-3-like	--	[K]	Transcription	HSF-type DNA-binding	sp|Q8GYY1|HSFA3_ARATH Heat stress transcription factor A-3 OS=Arabidopsis thaliana OX=3702 GN=HSFA3 PE=1 SV=2	K	Transcription	heat stress transcription factor A-3 [Camellia sinensis]
gene-LOC114318737	894	1528	1251	3275	1544	5137	20.9159	43.0645	33.1826	86.0665	54.9779	104.233	0.00730369	1.40782	up	[K]	Transcription	--	--	--	--	--	Leucine rich repeat;; Leucine Rich repeats (2 copies);; Leucine rich repeat N-terminal domain;; Leucine Rich Repeat;; Leucine Rich repeat	sp|A7PW81|PGIP_VITVI Polygalacturonase inhibitor OS=Vitis vinifera OX=29760 GN=pgip PE=1 SV=1	S	Function unknown	polygalacturonase inhibitor-like [Camellia sinensis]
gene-LOC114262820	200	141	266	1546	920	985	3.79091	3.21912	5.70789	32.9322	26.545	16.1905	2.21724e-06	2.68855	up	--	--	Molecular Function: binding (GO:0005488);;	--	--	--	--	D-mannose binding lectin	sp|Q9ZVA2|EP1L2_ARATH EP1-like glycoprotein 2 OS=Arabidopsis thaliana OX=3702 GN=At1g78830 PE=1 SV=1	S	Function unknown	EP1-like glycoprotein 2 [Camellia sinensis]
gene-LOC114276816	168	198	168	305	328	478	1.66011	2.35574	1.87738	3.38182	4.94108	4.09645	0.00562442	1.18041	up	[K]	Transcription	Biological Process: phosphate-containing compound metabolic process (GO:0006796);; Cellular Component: membrane (GO:0016020);; Molecular Function: kinase activity (GO:0016301);; Molecular Function: small molecule binding (GO:0036094);; Molecular Function: organic cyclic compound binding (GO:0097159);; Molecular Function: heterocyclic compound binding (GO:1901363);;	--	--	--	--	Protein kinase domain;; Protein tyrosine and serine/threonine kinase;; Leucine rich repeat;; Leucine Rich repeats (2 copies);; Leucine rich repeat N-terminal domain;; Leucine Rich Repeat	sp|Q8VZG8|MIK2_ARATH MDIS1-interacting receptor like kinase 2 OS=Arabidopsis thaliana OX=3702 GN=MIK2 PE=1 SV=3	T	Signal transduction mechanisms	MDIS1-interacting receptor like kinase 2-like [Camellia sinensis]
gene-LOC114262041	81	69	53	183	115	195	1.34387	1.38413	1.00116	3.42709	2.91014	2.8087	0.000217283	1.40356	up	[L]	Replication, recombination and repair	Molecular Function: DNA photolyase activity (GO:0003913);; Biological Process: DNA metabolic process (GO:0006259);;	K01669|0|nnu:104611286|deoxyribodipyrimidine photo-lyase	--	[LT]	Replication, recombination and repair;; Signal transduction mechanisms	DNA photolyase	sp|Q9SB00|PHR_ARATH Deoxyribodipyrimidine photo-lyase OS=Arabidopsis thaliana OX=3702 GN=PHR1 PE=2 SV=1	LT	Replication, recombination and repair;; Signal transduction mechanisms	deoxyribodipyrimidine photo-lyase isoform X1 [Camellia sinensis]
gene-LOC114272810	78	71	55	108	96	210	0.923506	1.00986	0.738047	1.44496	1.742	2.1776	0.00258446	1.08098	up	[S]	Function unknown	--	--	--	--	--	--	sp|Q9LHN9|IQM2_ARATH IQ domain-containing protein IQM2 OS=Arabidopsis thaliana OX=3702 GN=IQM2 PE=2 SV=1	S	Function unknown	IQ domain-containing protein IQM6-like [Camellia sinensis]
gene-LOC114309611	368	400	254	1011	732	964	5.74718	7.52987	4.504	17.7452	17.4265	13.0642	0.00016646	1.57099	up	[F]	Nucleotide transport and metabolism	Biological Process: purine nucleobase transport (GO:0006863);; Molecular Function: nucleobase transmembrane transporter activity (GO:0015205);; Cellular Component: intrinsic component of membrane (GO:0031224);;	K06901|0|lsv:111883988|adenine/guanine permease AZG1	--	--	--	Permease family	sp|Q9SRK7|AZG1_ARATH Adenine/guanine permease AZG1 OS=Arabidopsis thaliana OX=3702 GN=AZG1 PE=2 SV=1	S	Function unknown	adenine/guanine permease AZG1-like [Camellia sinensis]
MSTRG.58818	304	192	163	516	863	931	3.54108	2.70734	2.1165	6.61537	15.0191	9.27218	0.000318491	2.03403	up	--	--	--	--	--	--	--	Plant calmodulin-binding domain	--	S	Function unknown	hypothetical protein TEA_003992 [Camellia sinensis var. sinensis]
gene-LOC114314338	67	57	83	15	11	22	1.3884	1.4262	1.94042	0.344623	0.323854	0.381437	0.000190941	-2.04993	down	[I]	Lipid transport and metabolism	Molecular Function: hydrolase activity, acting on ester bonds (GO:0016788);;	--	--	[V]	Defense mechanisms	alpha/beta hydrolase fold;; Carboxylesterase family	sp|Q9SX78|CXE2_ARATH Probable carboxylesterase 2 OS=Arabidopsis thaliana OX=3702 GN=CXE2 PE=2 SV=1	V	Defense mechanisms	probable carboxylesterase 12 [Camellia sinensis]
gene-LOC114288622	318	189	228	581	307	918	7.18582	5.13798	5.84713	14.7389	10.5677	17.9976	2.98259e-05	1.32718	up	[R]	General function prediction only	--	--	--	--	--	Tetratricopeptide repeat;; Tetratricopeptide repeat;; Tetratricopeptide repeat;; Tetratricopeptide repeat;; Tetratricopeptide repeat	sp|Q8L730|SDI2_ARATH Protein SULFUR DEFICIENCY-INDUCED 2 OS=Arabidopsis thaliana OX=3702 GN=At1g04770 PE=2 SV=1	S	Function unknown	protein SULFUR DEFICIENCY-INDUCED 2-like [Camellia sinensis]
gene-LOC114260217	7320	10739	5847	2019	1321	2488	160.085	282.808	144.99	49.5831	43.9609	47.1596	1.62679e-07	-1.94754	down	[Q]	Secondary metabolites biosynthesis, transport and catabolism	Molecular Function: catalytic activity (GO:0003824);;	--	--	[QR]	Secondary metabolites biosynthesis, transport and catabolism;; General function prediction only	non-haem dioxygenase in morphine synthesis N-terminal;; 2OG-Fe(II) oxygenase superfamily	sp|P24397|HY6H_HYONI Hyoscyamine 6-dioxygenase OS=Hyoscyamus niger OX=4079 GN=H6H PE=1 SV=1	Q	Secondary metabolites biosynthesis, transport and catabolism	hypothetical protein TEA_009568 [Camellia sinensis var. sinensis]
MSTRG.17090	42	19	23	238	552	385	2.90894	1.57377	1.73408	18.482	58.2605	23.1148	8.89849e-09	4.12689	up	--	--	--	--	--	--	--	--	--	--	--	hypothetical protein TEA_014972 [Camellia sinensis var. sinensis]
gene-LOC114263470	271	214	212	398	320	709	5.23135	4.957	4.62012	8.61797	9.38705	11.8595	3.2015e-09	1.0947	up	--	--	--	--	--	--	--	Protein of unknown function (DUF760)	--	S	Function unknown	uncharacterized protein LOC114263470 [Camellia sinensis]
gene-LOC114257083	525	482	216	1258	1091	1870	19.5235	21.5953	9.10285	52.5651	61.761	60.3172	1.56343e-05	1.91889	up	--	--	Molecular Function: nucleic acid binding transcription factor activity (GO:0001071);; Molecular Function: nucleic acid binding (GO:0003676);; Biological Process: transcription, DNA-templated (GO:0006351);; Cellular Component: intracellular membrane-bounded organelle (GO:0043231);;	K09286|2.1221e-23|sind:105178559|ethylene-responsive transcription factor 4-like	--	--	--	AP2 domain	sp|Q9LW49|ERF4_NICSY Ethylene-responsive transcription factor 4 OS=Nicotiana sylvestris OX=4096 GN=ERF4 PE=2 SV=1	K	Transcription	ethylene-responsive transcription factor 8-like [Camellia sinensis]
gene-LOC114263412	418	288	447	826	647	1119	3.87321	3.25549	4.91828	8.88984	9.34702	9.27868	0.00030943	1.27068	up	--	--	Biological Process: RNA metabolic process (GO:0016070);; Biological Process: gene silencing (GO:0016458);;	--	--	[D]	Cell cycle control, cell division, chromosome partitioning	Morc6 ribosomal protein S5 domain 2-like;; Histidine kinase-, DNA gyrase B-, and HSP90-like ATPase;; Histidine kinase-, DNA gyrase B-, and HSP90-like ATPase	sp|Q56Y74|MORC6_ARATH Protein MICRORCHIDIA 6 OS=Arabidopsis thaliana OX=3702 GN=MORC6 PE=1 SV=1	D	Cell cycle control, cell division, chromosome partitioning	protein MICRORCHIDIA 6-like isoform X1 [Camellia sinensis]
gene-LOC114302315	752	586	767	1165	1275	1749	11.6709	10.9455	13.4905	20.2914	30.1478	23.5281	0.00872297	1.13654	up	--	--	--	--	--	--	--	--	--	--	--	glutamic acid-rich protein-like isoform X2 [Camellia sinensis]
gene-LOC114276831	47	52	42	99	122	208	1.09109	1.45776	1.09569	2.58819	4.31902	4.19871	0.000142791	1.69636	up	--	--	Biological Process: chromosome segregation (GO:0007059);; Biological Process: meiosis I (GO:0007127);; Biological Process: gametophyte development (GO:0048229);;	--	--	--	--	--	sp|F4KDF5|MUPS1_ARATH Protein MULTIPOLAR SPINDLE 1 OS=Arabidopsis thaliana OX=3702 GN=MPS1 PE=2 SV=2	390		LOW QUALITY PROTEIN: protein MULTIPOLAR SPINDLE 1-like [Camellia sinensis]
gene-LOC114322954	502	458	506	915	2466	2407	7.03648	7.72346	8.04333	14.3985	52.612	29.252	0.00296551	2.19634	up	[K]	Transcription	--	--	--	[R]	General function prediction only	Leucine rich repeat;; Leucine Rich repeats (2 copies);; Leucine Rich Repeat;; Leucine Rich repeat	sp|Q8VYG9|PIRL9_ARATH Plant intracellular Ras-group-related LRR protein 9 OS=Arabidopsis thaliana OX=3702 GN=PIRL9 PE=2 SV=1	S	Function unknown	plant intracellular Ras-group-related LRR protein 1-like [Camellia sinensis]
gene-LOC114295961	123	166	88	451	223	618	5.80631	9.43149	4.72424	23.995	16.0438	25.3652	1.39329e-05	1.80864	up	--	--	--	--	--	--	--	--	--	68		uncharacterized protein LOC114295961 [Camellia sinensis]
gene-LOC114304089	94	71	65	29	22	41	2.23811	1.99223	1.733	0.754224	0.728569	0.846298	0.00616749	-1.23202	down	--	--	--	K09264|1.78302e-131|tcc:18591843|MADS-box transcription factor 23	--	[K]	Transcription	K-box region;; SRF-type transcription factor (DNA-binding and dimerisation domain)	sp|Q6EP49|MAD27_ORYSJ MADS-box transcription factor 27 OS=Oryza sativa subsp. japonica OX=39947 GN=MADS27 PE=2 SV=2	K	Transcription	MADS-box transcription factor 23-like isoform X1 [Camellia sinensis]
gene-LOC114288826	761	706	382	958	1408	2743	9.50156	10.6076	5.39691	13.4263	26.7553	29.6847	0.00672307	1.55015	up	[T]	Signal transduction mechanisms	Molecular Function: protein kinase activity (GO:0004672);; Biological Process: cellular protein modification process (GO:0006464);; Biological Process: phosphate-containing compound metabolic process (GO:0006796);; Cellular Component: intrinsic component of membrane (GO:0031224);; Molecular Function: purine ribonucleoside binding (GO:0032550);;	--	--	[T]	Signal transduction mechanisms	Protein tyrosine and serine/threonine kinase;; Protein kinase domain	sp|Q9LV48|PERK1_ARATH Proline-rich receptor-like protein kinase PERK1 OS=Arabidopsis thaliana OX=3702 GN=PERK1 PE=1 SV=1	T	Signal transduction mechanisms	proline-rich receptor-like protein kinase PERK1 [Camellia sinensis]
gene-LOC114305601	344	173	523	1356	2363	1824	4.70794	2.82612	8.04504	20.6639	48.9308	21.4455	0.00125845	2.65944	up	--	--	--	--	--	--	--	AP2 domain	sp|Q70II3|EF110_ARATH Ethylene-responsive transcription factor ERF110 OS=Arabidopsis thaliana OX=3702 GN=ERF110 PE=2 SV=2	K	Transcription	ethylene-responsive transcription factor ABR1-like isoform X3 [Camellia sinensis]
gene-LOC114294221	764	629	892	1137	1207	2256	10.3371	10.2342	13.6806	17.263	24.8436	26.4618	0.00983097	1.08006	up	--	--	Molecular Function: nucleic acid binding (GO:0003676);; Biological Process: gene expression (GO:0010467);; Cellular Component: intracellular membrane-bounded organelle (GO:0043231);;	K17498|0|ini:109185373|protein IWS1 homolog 1	--	[S]	Function unknown	TFIIS helical bundle-like domain	sp|F4ICK8|IWS1_ARATH Protein IWS1 homolog 1 OS=Arabidopsis thaliana OX=3702 GN=IWS1 PE=1 SV=1	K	Transcription	hypothetical protein TEA_004316 [Camellia sinensis var. sinensis]
gene-LOC114318893	3035	2309	3164	9866	3290	9352	99.5235	91.1407	117.662	363.312	164.195	265.882	0.00620257	1.44968	up	--	--	Cellular Component: plastid (GO:0009536);; Biological Process: negative regulation of biosynthetic process (GO:0009890);; Cellular Component: macromolecular complex (GO:0032991);;	--	--	--	--	CP12 domain	sp|Q9C9K2|CP123_ARATH Calvin cycle protein CP12-3, chloroplastic OS=Arabidopsis thaliana OX=3702 GN=CP12-3 PE=1 SV=1	S	Function unknown	calvin cycle protein CP12-3, chloroplastic [Camellia sinensis]
gene-LOC114297217	786	732	907	1212	1778	2923	12.9872	14.5526	16.9884	22.4827	44.7379	41.8827	0.00669745	1.37724	up	--	--	--	--	--	--	--	--	--	419		uncharacterized protein LOC114297217 [Camellia sinensis]
MSTRG.20250	373	408	232	689	402	1042	4.32852	5.47231	2.98609	8.61859	6.84344	10.1302	0.00345418	1.11912	up	--	--	Molecular Function: catalytic activity (GO:0003824);;	--	--	[T]	Signal transduction mechanisms	Protein phosphatase 2C	sp|Q9ZV25|P2C23_ARATH Probable protein phosphatase 2C 23 OS=Arabidopsis thaliana OX=3702 GN=PLL4 PE=2 SV=1	T	Signal transduction mechanisms	Protein like [Actinidia chinensis var. chinensis]
MSTRG.15420	2302	2428	2021	6448	6331	13972	11.7569	13.2709	9.39625	44.6405	55.3424	78.7091	3.33495e-17	2.03068	up	--	--	--	--	--	--	--	--	--	--	--	hypothetical protein TEA_026495 [Camellia sinensis var. sinensis]
gene-LOC114301274	1712	1534	2746	4832	4823	7838	53.3251	57.5216	97.0304	169.048	228.73	211.749	0.00112353	1.63261	up	--	--	Biological Process: developmental process involved in reproduction (GO:0003006);; Cellular Component: plastid (GO:0009536);;	--	--	--	--	--	sp|Q9XIM0|MEE14_ARATH CCG-binding protein 1 OS=Arabidopsis thaliana OX=3702 GN=MEE14 PE=1 SV=1	245		CCG-binding protein 1 [Camellia sinensis]
gene-LOC114285024	1699	931	742	327	216	432	33.6217	22.1576	16.6335	7.2518	6.46845	7.3994	1.57754e-05	-1.66711	down	--	--	Molecular Function: phosphoprotein phosphatase activity (GO:0004721);; Biological Process: cellular protein modification process (GO:0006464);;	--	--	[T]	Signal transduction mechanisms	Protein phosphatase 2C	sp|Q0WRB2|P2C73_ARATH Probable protein phosphatase 2C 73 OS=Arabidopsis thaliana OX=3702 GN=PPC6-7 PE=2 SV=1	T	Signal transduction mechanisms	probable protein phosphatase 2C 73 [Camellia sinensis]
gene-LOC114314498	51	13	14	247	376	421	1.09396	0.329245	0.338792	6.03558	12.4818	7.96882	2.35567e-08	4.00032	up	--	--	--	K09286|4.67778e-46|pvu:PHAVU_002G055700g|hypothetical protein	--	--	--	AP2 domain	sp|O80337|EF100_ARATH Ethylene-responsive transcription factor 1A OS=Arabidopsis thaliana OX=3702 GN=ERF1A PE=1 SV=2	K	Transcription	ethylene-responsive transcription factor 2-like [Camellia sinensis]
gene-LOC114320534	89	60	59	19	16	43	8.26622	6.73345	6.1601	1.94098	2.234	3.46979	0.00983097	-1.37301	down	--	--	--	K18171|1.06281e-36|sot:102579090|uncharacterized protein DDB_G0275933	--	[S]	Function unknown	Cytochrome c oxidase biogenesis protein Cmc1 like	sp|Q552P9|Y5933_DICDI Uncharacterized protein DDB_G0275933 OS=Dictyostelium discoideum OX=44689 GN=DDB_G0275933 PE=3 SV=1	S	Function unknown	uncharacterized protein DDB_G0275933 [Camellia sinensis]
gene-LOC114318645	185	86	101	463	287	451	5.24868	2.91554	3.25242	14.7691	12.3799	11.1082	3.98575e-05	1.85421	up	[R]	General function prediction only	Biological Process: response to stress (GO:0006950);; Molecular Function: antioxidant activity (GO:0016209);; Molecular Function: oxidoreductase activity (GO:0016491);; Biological Process: single-organism metabolic process (GO:0044710);; Molecular Function: tetrapyrrole binding (GO:0046906);; Biological Process: cellular detoxification (GO:1990748);;	K10529|0|vvi:100254380|alpha-dioxygenase 1	alpha-Linolenic acid metabolism (ko00592)	[R]	General function prediction only	Animal haem peroxidase	sp|Q9SGH6|DOX1_ARATH Alpha-dioxygenase 1 OS=Arabidopsis thaliana OX=3702 GN=DOX1 PE=1 SV=1	S	Function unknown	alpha-dioxygenase 1-like, partial [Camellia sinensis]
gene-LOC114307969	115	57	80	9	0	16	3.86088	2.30132	3.04786	0.304709	0	0.453601	0.000845523	-3.41791	down	--	--	Molecular Function: catalytic activity (GO:0003824);; Cellular Component: plastid (GO:0009536);;	K10525|6.58068e-109|cit:102622874|allene oxide cyclase, chloroplastic	alpha-Linolenic acid metabolism (ko00592)	--	--	Allene oxide cyclase	sp|A2XID3|AOC_ORYSI Allene oxide cyclase, chloroplastic OS=Oryza sativa subsp. indica OX=39946 GN=AOC PE=2 SV=1	S	Function unknown	allene oxide cyclase, chloroplastic-like [Camellia sinensis]
gene-LOC114287797	73	70	48	86	638	722	1.41868	1.67163	1.04913	1.93085	19.3544	12.5258	0.00489835	3.11614	up	[G]	Carbohydrate transport and metabolism	Molecular Function: hydrolase activity, hydrolyzing O-glycosyl compounds (GO:0004553);; Biological Process: aminoglycan catabolic process (GO:0006026);; Biological Process: primary metabolic process (GO:0044238);;	K01183|8.91631e-164|tcc:18587892|acidic mammalian chitinase	Amino sugar and nucleotide sugar metabolism (ko00520)	[G]	Carbohydrate transport and metabolism	Glycosyl hydrolases family 18	sp|A0A072UR65|CHT5B_MEDTR Class V chitinase CHIT5b OS=Medicago truncatula OX=3880 GN=CHIT5B PE=1 SV=1	G	Carbohydrate transport and metabolism	class V chitinase CHIT5b-like isoform X1 [Camellia sinensis]
gene-LOC114286340	203	140	114	41	29	105	4.67068	3.87069	2.9111	1.03889	1.00434	2.07506	0.00731778	-1.38876	down	[C]	Energy production and conversion	Molecular Function: oxidoreductase activity, acting on NAD(P)H, heme protein as acceptor (GO:0016653);; Cellular Component: intrinsic component of membrane (GO:0031224);; Biological Process: single-organism metabolic process (GO:0044710);;	K00326|5.7231e-175|jcu:105629333|NADH--cytochrome b5 reductase 1	Amino sugar and nucleotide sugar metabolism (ko00520)	[HC]	Coenzyme transport and metabolism;; Energy production and conversion	Oxidoreductase NAD-binding domain;; Oxidoreductase FAD-binding domain	sp|Q9ZNT1|NB5R1_ARATH NADH--cytochrome b5 reductase 1 OS=Arabidopsis thaliana OX=3702 GN=CBR1 PE=1 SV=1	CH	Energy production and conversion;; Coenzyme transport and metabolism	NADH--cytochrome b5 reductase 1-like isoform X1 [Camellia sinensis]
MSTRG.31688	62	32	24	3	4	10	1.65173	1.01551	0.723322	0.071404	0.161054	0.22894	0.00412663	-2.7273	down	[J]	Translation, ribosomal structure and biogenesis	Molecular Function: hydrolase activity (GO:0016787);;	K01426|7.17049e-54|dcr:108205138|putative amidase C869.01	Arginine and proline metabolism (ko00330);; Phenylalanine metabolism (ko00360);; Tryptophan metabolism (ko00380)	[J]	Translation, ribosomal structure and biogenesis	--	sp|A0A1P8B760|AMI4G_ARATH Probable amidase At4g34880 OS=Arabidopsis thaliana OX=3702 GN=At4g34880 PE=2 SV=1	J	Translation, ribosomal structure and biogenesis	hypothetical protein TEA_000891 [Camellia sinensis var. sinensis]
gene-LOC114273097	184	150	191	25	34	37	3.18307	3.10849	3.73372	0.468079	0.895755	0.552738	1.94912e-06	-2.29745	down	[QV]	Secondary metabolites biosynthesis, transport and catabolism;; Defense mechanisms	Molecular Function: oxidoreductase activity (GO:0016491);; Biological Process: single-organism metabolic process (GO:0044710);; Molecular Function: tetrapyrrole binding (GO:0046906);; Molecular Function: transition metal ion binding (GO:0046914);;	K15639|0|qsu:112005310|cytochrome P450 CYP749A22-like	Brassinosteroid biosynthesis (ko00905)	[QI]	Secondary metabolites biosynthesis, transport and catabolism;; Lipid transport and metabolism	Cytochrome P450	sp|H2DH17|C7A22_PANGI Cytochrome P450 CYP749A22 OS=Panax ginseng OX=4054 PE=2 SV=1	IQ	Lipid transport and metabolism;; Secondary metabolites biosynthesis, transport and catabolism	cytochrome P450 CYP749A22-like [Camellia sinensis]
MSTRG.56794	24438	19526	24261	8467	5372	9947	359.41	345.769	404.575	139.82	120.238	126.828	9.73697e-09	-1.42345	down	[QV]	Secondary metabolites biosynthesis, transport and catabolism;; Defense mechanisms	Molecular Function: oxidoreductase activity (GO:0016491);; Biological Process: single-organism metabolic process (GO:0044710);; Molecular Function: tetrapyrrole binding (GO:0046906);; Molecular Function: transition metal ion binding (GO:0046914);;	K15639|0|qsu:112036012|cytochrome P450 CYP749A22-like	Brassinosteroid biosynthesis (ko00905)	[QI]	Secondary metabolites biosynthesis, transport and catabolism;; Lipid transport and metabolism	Cytochrome P450	sp|H2DH17|C7A22_PANGI Cytochrome P450 CYP749A22 OS=Panax ginseng OX=4054 PE=2 SV=1	IQ	Lipid transport and metabolism;; Secondary metabolites biosynthesis, transport and catabolism	cytochrome P450 CYP749A22-like [Camellia sinensis]
gene-LOC114273096	270	207	230	60	31	64	4.43565	4.08656	4.28654	1.10215	0.773017	0.899403	5.57702e-12	-2.10369	down	[QV]	Secondary metabolites biosynthesis, transport and catabolism;; Defense mechanisms	--	K15639|0|qsu:112005310|cytochrome P450 CYP749A22-like	Brassinosteroid biosynthesis (ko00905)	[QI]	Secondary metabolites biosynthesis, transport and catabolism;; Lipid transport and metabolism	Cytochrome P450	sp|H2DH17|C7A22_PANGI Cytochrome P450 CYP749A22 OS=Panax ginseng OX=4054 PE=2 SV=1	IQ	Lipid transport and metabolism;; Secondary metabolites biosynthesis, transport and catabolism	cytochrome P450 CYP749A22-like [Camellia sinensis]
gene-LOC114273093	198	168	343	59	33	40	3.13317	3.19103	6.15979	1.04017	0.789967	0.549507	0.00137558	-2.28769	down	[QV]	Secondary metabolites biosynthesis, transport and catabolism;; Defense mechanisms	--	K15639|0|qsu:112036032|cytochrome P450 CYP749A22-like	Brassinosteroid biosynthesis (ko00905)	[QI]	Secondary metabolites biosynthesis, transport and catabolism;; Lipid transport and metabolism	Cytochrome P450	sp|H2DH17|C7A22_PANGI Cytochrome P450 CYP749A22 OS=Panax ginseng OX=4054 PE=2 SV=1	IQ	Lipid transport and metabolism;; Secondary metabolites biosynthesis, transport and catabolism	cytochrome P450 CYP749A22-like [Camellia sinensis]
gene-LOC114282858	101	92	314	4	4	11	1.19728	1.30646	4.23042	0.045481	0.065395	0.113116	1.62772e-07	-4.78204	down	[Q]	Secondary metabolites biosynthesis, transport and catabolism	Molecular Function: oxidoreductase activity, acting on single donors with incorporation of molecular oxygen (GO:0016701);; Biological Process: single-organism metabolic process (GO:0044710);;	K09840|0|vvi:100232942|NCED1, NCED3; 9-cis-epoxycarotenoid dioxygenase 1	Carotenoid biosynthesis (ko00906)	[Q]	Secondary metabolites biosynthesis, transport and catabolism	Retinal pigment epithelial membrane protein	sp|O24023|NCED1_SOLLC 9-cis-epoxycarotenoid dioxygenase NCED1, chloroplastic OS=Solanum lycopersicum OX=4081 GN=NCED1 PE=1 SV=2	Q	Secondary metabolites biosynthesis, transport and catabolism	9-cis-epoxycarotenoid dioxygenase NCED2, chloroplastic-like [Camellia sinensis]
gene-LOC114287074	908	781	1013	2440	1880	3878	9.11912	9.44284	11.5327	27.5336	28.752	33.7896	4.98625e-13	1.66279	up	[TK]	Signal transduction mechanisms;; Transcription	--	K12129|0|vvi:100246836|two-component response regulator-like PRR37	Circadian rhythm (ko04712)	[K]	Transcription	Response regulator receiver domain	sp|A2YQ93|PRR37_ORYSI Two-component response regulator-like PRR37 OS=Oryza sativa subsp. indica OX=39946 GN=PRR37 PE=2 SV=2	K	Transcription	two-component response regulator-like PRR37 isoform X2 [Camellia sinensis]
gene-LOC114259216	73	84	112	366	921	849	0.902627	1.2462	1.57235	5.10779	17.4224	9.15024	4.14074e-06	3.19599	up	[TK]	Signal transduction mechanisms;; Transcription	--	K12130|0|vvi:100853219|two-component response regulator-like APRR5	Circadian rhythm (ko04712)	[K]	Transcription	Response regulator receiver domain;; CCT motif	sp|Q689G6|PRR95_ORYSJ Two-component response regulator-like PRR95 OS=Oryza sativa subsp. japonica OX=39947 GN=PRR95 PE=2 SV=1	K	Transcription	two-component response regulator-like APRR5 [Camellia sinensis]
gene-LOC114276870	225	206	217	1011	531	1393	3.15894	3.47691	3.44243	15.9325	11.3478	16.9549	6.31144e-23	2.21635	up	[R]	General function prediction only	--	K12116|0|zju:107429253|adagio protein 3 isoform X1	Circadian rhythm (ko04712)	--	--	Galactose oxidase, central domain;; Galactose oxidase, central domain;; Kelch motif;; Kelch motif;; Kelch motif;; PAS domain;; Kelch motif;; PAS fold;; PAS fold;; F-box domain	sp|Q9C9W9|ADO3_ARATH Adagio protein 3 OS=Arabidopsis thaliana OX=3702 GN=ADO3 PE=1 SV=1	T	Signal transduction mechanisms	adagio protein 3 [Camellia sinensis]
gene-LOC114300429	77	40	57	335	131	427	1.24014	0.774551	1.04294	6.12294	3.23919	6.02813	4.23098e-08	2.39266	up	[T]	Signal transduction mechanisms	--	K12116|0|gmx:100301889|FKF1; circadian clock-associated FKF1	Circadian rhythm (ko04712)	--	--	Galactose oxidase, central domain;; Galactose oxidase, central domain;; Kelch motif;; Kelch motif;; Kelch motif;; Kelch motif;; F-box domain	sp|Q9C9W9|ADO3_ARATH Adagio protein 3 OS=Arabidopsis thaliana OX=3702 GN=ADO3 PE=1 SV=1	T	Signal transduction mechanisms	adagio protein 3-like [Camellia sinensis]
MSTRG.51457	17	9	14	112	47	120	0.6308	0.38983	0.579751	4.7393	2.70154	3.92497	9.66974e-08	2.87095	up	--	--	--	K12116|1.54013e-167|ccaj:109804425|adagio protein 3	Circadian rhythm (ko04712)	--	--	Galactose oxidase, central domain;; Galactose oxidase, central domain;; Kelch motif;; F-box domain;; Kelch motif;; Kelch motif	sp|Q9C9W9|ADO3_ARATH Adagio protein 3 OS=Arabidopsis thaliana OX=3702 GN=ADO3 PE=1 SV=1	T	Signal transduction mechanisms	adagio protein 3-like [Camellia sinensis]
gene-LOC114292503	1393	1410	1329	2227	2133	4066	13.7519	16.7509	14.8666	24.6791	32.0428	34.8016	5.35847e-06	1.10302	up	[TK]	Signal transduction mechanisms;; Transcription	--	K12129|0|tcc:18586308|two-component response regulator-like PRR37	Circadian rhythm (ko04712)	[K]	Transcription	Response regulator receiver domain;; CCT motif	sp|A2XFB7|PRR73_ORYSI Two-component response regulator-like PRR73 OS=Oryza sativa subsp. indica OX=39946 GN=PRR73 PE=2 SV=2	K	Transcription	two-component response regulator-like PRR73 [Camellia sinensis]
gene-LOC114256483	1558	1195	1331	2241	1782	4380	21.1391	19.5075	20.4593	34.1297	36.7929	51.5487	2.13852e-08	1.07737	up	--	--	--	K19476|0|vvi:100245921|uncharacterized LOC100245921	Endocytosis (ko04144)	[Z]	Cytoskeleton	Regulator of Vps4 activity in the MVB pathway	sp|Q54I39|IST1L_DICDI IST1-like protein OS=Dictyostelium discoideum OX=44689 GN=DDB_G0289029 PE=3 SV=1	Z	Cytoskeleton	IST1 homolog [Camellia sinensis]
gene-LOC114311202	161	126	93	195	274	446	2.80663	2.63299	1.82892	3.80842	7.26429	6.7357	0.00698827	1.39107	up	--	--	--	K19476|1.40575e-120|oeu:111396261|uncharacterized protein LOC111396261 isoform X1	Endocytosis (ko04144)	[Z]	Cytoskeleton	Regulator of Vps4 activity in the MVB pathway	sp|Q54I39|IST1L_DICDI IST1-like protein OS=Dictyostelium discoideum OX=44689 GN=DDB_G0289029 PE=3 SV=1	Z	Cytoskeleton	uncharacterized protein LOC114311202 [Camellia sinensis]
gene-LOC114300125	53	161	194	3	10	9	1.37523	5.09875	5.78871	0.069654	0.365357	0.186401	8.03435e-05	-4.08726	down	[M]	Cell wall/membrane/envelope biogenesis	Molecular Function: transferase activity (GO:0016740);;	K18819|0|nta:107783847|galactinol synthase 2-like	Galactose metabolism (ko00052)	[G]	Carbohydrate transport and metabolism	Glycosyl transferase family 8	sp|C7G304|GOLS2_SOLLC Galactinol synthase 2 OS=Solanum lycopersicum OX=4081 GN=GOLS2 PE=2 SV=1	H	Coenzyme transport and metabolism	galactinol synthase 2-like [Camellia sinensis]
MSTRG.3609	3879	2708	2712	1072	1012	1456	182.692	157.223	144.801	56.6585	72.5324	59.4442	5.21469e-05	-1.2389	down	[O]	Posttranslational modification, protein turnover, chaperones	--	K00799|3.73894e-73|vvi:100265481|probable glutathione S-transferase	Glutathione metabolism (ko00480)	[O]	Posttranslational modification, protein turnover, chaperones	Glutathione S-transferase, N-terminal domain;; Glutathione S-transferase, N-terminal domain;; Glutathione S-transferase, N-terminal domain;; Glutathione S-transferase, C-terminal domain;; Glutathione S-transferase, C-terminal domain	sp|P32110|GSTX6_SOYBN Probable glutathione S-transferase OS=Glycine max OX=3847 GN=HSP26-A PE=2 SV=1	O	Posttranslational modification, protein turnover, chaperones	hypothetical protein TEA_011903 [Camellia sinensis var. sinensis]
gene-LOC114258095	3816	3013	2845	1499	902	1536	110.267	104.843	93.2054	48.6411	39.6578	38.4672	3.7969e-05	-1.17033	down	[O]	Posttranslational modification, protein turnover, chaperones	--	K00799|5.79285e-104|vvi:100265481|probable glutathione S-transferase	Glutathione metabolism (ko00480)	[O]	Posttranslational modification, protein turnover, chaperones	Glutathione S-transferase, N-terminal domain;; Glutathione S-transferase, N-terminal domain;; Glutathione S-transferase, C-terminal domain;; Glutathione S-transferase, N-terminal domain;; Glutathione S-transferase, C-terminal domain;; Glutathione S-transferase, C-terminal domain	sp|Q9FQA3|GST23_MAIZE Glutathione transferase GST 23 OS=Zea mays OX=4577 PE=2 SV=1	O	Posttranslational modification, protein turnover, chaperones	glutathione transferase GST 23-like [Camellia sinensis]
gene-LOC114285944	8084	10327	9503	3211	3006	5787	242.314	372.713	322.972	108.064	137.15	150.378	0.0005963	-1.15613	down	[O]	Posttranslational modification, protein turnover, chaperones	Biological Process: hormone-mediated signaling pathway (GO:0009755);; Molecular Function: transferase activity, transferring alkyl or aryl (other than methyl) groups (GO:0016765);;	K00799|2.96879e-121|nto:104108670|probable glutathione S-transferase	Glutathione metabolism (ko00480)	[O]	Posttranslational modification, protein turnover, chaperones	Glutathione S-transferase, N-terminal domain;; Glutathione S-transferase, C-terminal domain;; Glutathione S-transferase, C-terminal domain;; Glutathione S-transferase, N-terminal domain;; Glutathione S-transferase, N-terminal domain;; Glutathione S-transferase, C-terminal domain	sp|Q03666|GSTX4_TOBAC Probable glutathione S-transferase OS=Nicotiana tabacum OX=4097 PE=2 SV=1	O	Posttranslational modification, protein turnover, chaperones	probable glutathione S-transferase [Camellia sinensis]
gene-LOC114292422	216	160	227	590	874	885	4.37498	3.87303	4.4612	12.2099	21.3797	11.9262	3.7969e-05	2.16649	up	--	--	--	K18693|1.2174e-124|nnu:104613308|lipid phosphate phosphatase 2-like	Glycerolipid metabolism (ko00561);; Glycerophospholipid metabolism (ko00564)	[I]	Lipid transport and metabolism	PAP2 superfamily;; GAG-pre-integrase domain;; Reverse transcriptase (RNA-dependent DNA polymerase);; Reverse transcriptase (RNA-dependent DNA polymerase)	sp|Q9XI60|LPP2_ARATH Lipid phosphate phosphatase 2 OS=Arabidopsis thaliana OX=3702 GN=LPP2 PE=2 SV=1	I	Lipid transport and metabolism	hypothetical protein TEA_022605 [Camellia sinensis var. sinensis]
gene-LOC114260536	478	189	633	1023	1499	4088	4.81453	2.28933	7.22968	11.5678	22.9933	35.7183	0.00449487	2.31823	up	[I]	Lipid transport and metabolism	Molecular Function: phospholipase activity (GO:0004620);; Biological Process: glycerophospholipid metabolic process (GO:0006650);; Molecular Function: metal ion binding (GO:0046872);;	K01115|0|cit:102622948|phospholipase D delta	Glycerophospholipid metabolism (ko00564);; Ether lipid metabolism (ko00565);; Endocytosis (ko04144)	[I]	Lipid transport and metabolism	Phospholipase D C terminal;; C2 domain;; Phospholipase D Active site motif;; PLD-like domain	sp|Q9C5Y0|PLDD1_ARATH Phospholipase D delta OS=Arabidopsis thaliana OX=3702 GN=PLDDELTA PE=1 SV=2	I	Lipid transport and metabolism	phospholipase D delta-like [Camellia sinensis]
MSTRG.56087	19	22	14	99	48	100	0.580566	0.792958	0.402276	2.90542	1.93252	2.25607	1.34754e-05	2.2561	up	[E]	Amino acid transport and metabolism	Biological Process: histidine metabolic process (GO:0006547);; Molecular Function: transferase activity, transferring pentosyl groups (GO:0016763);; Cellular Component: intracellular part (GO:0044424);; Molecular Function: metal ion binding (GO:0046872);;	K00765|1.6779e-134|nau:109227141|ATP phosphoribosyltransferase 2, chloroplastic-like	Histidine metabolism (ko00340);; Biosynthesis of amino acids (ko01230)	[E]	Amino acid transport and metabolism	HisG, C-terminal domain	sp|Q8GSJ1|HIS1B_ARATH ATP phosphoribosyltransferase 2, chloroplastic OS=Arabidopsis thaliana OX=3702 GN=HISN1B PE=1 SV=1	E	Amino acid transport and metabolism	hypothetical protein TEA_013146 [Camellia sinensis var. sinensis]
gene-LOC114322578	103	747	25	12	4	24	1.56482	13.7238	0.41651	0.191932	0.077173	0.307864	0.00524816	-4.56266	down	[I]	Lipid transport and metabolism	Biological Process: inositol metabolic process (GO:0006020);; Biological Process: phospholipid metabolic process (GO:0006644);; Molecular Function: intramolecular lyase activity (GO:0016872);; Cellular Component: intracellular part (GO:0044424);;	K01858|0|nto:104087920|inositol-3-phosphate synthase	Inositol phosphate metabolism (ko00562)	[I]	Lipid transport and metabolism	Myo-inositol-1-phosphate synthase;; Myo-inositol-1-phosphate synthase	sp|Q9SSV4|INO1_NICPA Inositol-3-phosphate synthase OS=Nicotiana paniculata OX=62141 GN=INPS1 PE=2 SV=1	I	Lipid transport and metabolism	inositol-3-phosphate synthase [Camellia sinensis]
gene-LOC114318521	41	40	82	229	369	487	0.569513	0.67105	1.31142	3.60966	7.91924	5.9602	1.12025e-05	2.85169	up	--	--	Biological Process: phosphate-containing compound metabolic process (GO:0006796);; Molecular Function: phosphatase activity (GO:0016791);;	K21797|0|tcc:18597522|phosphoinositide phosphatase SAC8	Inositol phosphate metabolism (ko00562);; Phosphatidylinositol signaling system (ko04070)	[I]	Lipid transport and metabolism	SacI homology domain	sp|Q96328|SAC8_ARATH Phosphoinositide phosphatase SAC8 OS=Arabidopsis thaliana OX=3702 GN=SAC8 PE=2 SV=1	I	Lipid transport and metabolism	phosphoinositide phosphatase SAC8 isoform X1 [Camellia sinensis]
gene-LOC114319413	233	267	194	57	41	137	3.50306	4.8206	3.30897	0.956232	0.921908	1.77486	8.09538e-05	-1.57928	down	--	--	Molecular Function: binding (GO:0005488);;	K13422|0|tcc:18613913|transcription factor bHLH14	MAPK signaling pathway (ko04016);; Plant hormone signal transduction (ko04075)	--	--	bHLH-MYC and R2R3-MYB transcription factors N-terminal;; Helix-loop-helix DNA-binding domain	sp|O23090|BH014_ARATH Transcription factor bHLH14 OS=Arabidopsis thaliana OX=3702 GN=BHLH14 PE=1 SV=1	K	Transcription	transcription factor MYC2-like [Camellia sinensis]
gene-LOC114302898	6	5	16	21	105	151	0.144345	0.143679	0.480777	0.647761	4.47705	3.68033	0.00908331	3.43871	up	--	--	Molecular Function: phosphoprotein phosphatase activity (GO:0004721);; Molecular Function: cation binding (GO:0043169);;	K14497|2.63214e-81|ccav:112508685|probable protein phosphatase 2C 51	MAPK signaling pathway (ko04016);; Plant hormone signal transduction (ko04075)	[T]	Signal transduction mechanisms	Protein phosphatase 2C	sp|Q5SN75|P2C08_ORYSJ Probable protein phosphatase 2C 8 OS=Oryza sativa subsp. japonica OX=39947 GN=Os01g0656200 PE=2 SV=1	T	Signal transduction mechanisms	LOW QUALITY PROTEIN: probable protein phosphatase 2C 8 [Camellia sinensis]
gene-LOC114279953	452	164	333	24	21	83	6.4836	2.83152	5.41207	0.381851	0.4478	1.06267	2.60963e-06	-2.92813	down	[T]	Signal transduction mechanisms	--	K14497|9.91878e-177|vvi:109121390|probable protein phosphatase 2C 68	MAPK signaling pathway (ko04016);; Plant hormone signal transduction (ko04075)	[T]	Signal transduction mechanisms	Protein phosphatase 2C;; Stage II sporulation protein E (SpoIIE)	sp|Q0JLP9|P2C06_ORYSJ Probable protein phosphatase 2C 6 OS=Oryza sativa subsp. japonica OX=39947 GN=PP2C06 PE=1 SV=1	T	Signal transduction mechanisms	probable protein phosphatase 2C 6 isoform X2 [Camellia sinensis]
gene-LOC114273112	93015	68852	37898	24901	10854	23079	1165.16	1038.45	538.282	350.221	206.934	250.632	0.00206398	-1.64027	down	[S]	Function unknown	--	K13449|2.14171e-68|vvi:100265141|basic form of pathogenesis-related protein 1-like	MAPK signaling pathway (ko04016);; Plant hormone signal transduction (ko04075);; Plant-pathogen interaction (ko04626)	[S]	Function unknown	Cysteine-rich secretory protein family	sp|P11670|PRB1_TOBAC Basic form of pathogenesis-related protein 1 OS=Nicotiana tabacum OX=4097 PE=3 SV=1	S	Function unknown	basic form of pathogenesis-related protein 1-like [Camellia sinensis]
gene-LOC114258874	4606	3529	1244	696	308	1367	190.06	175.323	58.1921	32.238	19.3068	48.8816	0.00658357	-1.99581	down	[S]	Function unknown	--	K13449|5.98597e-78|vvi:100242852|pathogenesis-related leaf protein 6	MAPK signaling pathway (ko04016);; Plant hormone signal transduction (ko04075);; Plant-pathogen interaction (ko04626)	[S]	Function unknown	Cysteine-rich secretory protein family	sp|P11670|PRB1_TOBAC Basic form of pathogenesis-related protein 1 OS=Nicotiana tabacum OX=4097 PE=3 SV=1	S	Function unknown	basic form of pathogenesis-related protein 1-like [Camellia sinensis]
gene-LOC114261861	1106	877	595	2954	4417	5180	25.1622	24.0201	15.3489	75.507	153.054	102.227	4.73083e-08	2.48566	up	--	--	--	K13425|3.90817e-90|tcc:18614074|WRKY transcription factor 22	MAPK signaling pathway (ko04016);; Plant-pathogen interaction (ko04626)	--	--	WRKY DNA -binding domain	sp|O04609|WRK22_ARATH WRKY transcription factor 22 OS=Arabidopsis thaliana OX=3702 GN=WRKY22 PE=2 SV=1	K	Transcription	WRKY transcription factor 22 [Camellia sinensis]
gene-LOC114319660	31	20	23	95	95	151	0.513202	0.37975	0.419866	1.74073	2.40439	2.13962	9.73697e-09	2.32485	up	--	--	Biological Process: cellular protein modification process (GO:0006464);; Molecular Function: transferase activity, transferring hexosyl groups (GO:0016758);; Cellular Component: intrinsic component of membrane (GO:0031224);;	K07151|1.0588e-20|lang:109351347|dolichyl-diphosphooligosaccharide--protein glycosyltransferase subunit STT3A-like	N-Glycan biosynthesis (ko00510);; Various types of N-glycan biosynthesis (ko00513);; Protein processing in endoplasmic reticulum (ko04141)	[O]	Posttranslational modification, protein turnover, chaperones	Oligosaccharyl transferase STT3 subunit	sp|Q93ZY3|STT3A_ARATH Dolichyl-diphosphooligosaccharide--protein glycosyltransferase subunit STT3A OS=Arabidopsis thaliana OX=3702 GN=STT3A PE=2 SV=1	O	Posttranslational modification, protein turnover, chaperones	uncharacterized protein LOC114319660 isoform X1 [Camellia sinensis]
gene-LOC114274365	923	667	698	249	209	283	23.708	20.6328	20.3243	7.17541	8.15982	6.29469	4.14074e-06	-1.46861	down	[P]	Inorganic ion transport and metabolism	Molecular Function: hydro-lyase activity (GO:0016836);; Biological Process: cellular metabolic process (GO:0044237);; Molecular Function: transition metal ion binding (GO:0046914);;	K01674|2.74779e-121|rcu:8283974|alpha carbonic anhydrase 7	Nitrogen metabolism (ko00910)	[R]	General function prediction only	Eukaryotic-type carbonic anhydrase	sp|Q8L817|ATCA7_ARATH Alpha carbonic anhydrase 7 OS=Arabidopsis thaliana OX=3702 GN=ACA7 PE=2 SV=1	P	Inorganic ion transport and metabolism	alpha carbonic anhydrase 7-like [Camellia sinensis]
gene-LOC114276742	13	12	17	47	34	195	0.237173	0.255036	0.348196	0.966392	0.929765	3.10889	0.0029469	2.56779	up	[P]	Inorganic ion transport and metabolism	Biological Process: transport (GO:0006810);; Cellular Component: intrinsic component of membrane (GO:0031224);;	K02575|0|nta:107789703|high affinity nitrate transporter 2.4-like	Nitrogen metabolism (ko00910)	--	--	Major Facilitator Superfamily	sp|Q9FJH8|NRT24_ARATH High affinity nitrate transporter 2.4 OS=Arabidopsis thaliana OX=3702 GN=NRT2.4 PE=2 SV=1	P	Inorganic ion transport and metabolism	high affinity nitrate transporter 2.4-like [Camellia sinensis]
gene-LOC114275041	441	295	306	124	110	211	6.67038	5.36728	5.24775	2.09537	2.52621	2.76155	2.4979e-05	-1.13632	down	[G]	Carbohydrate transport and metabolism	Cellular Component: cell wall (GO:0005618);; Cellular Component: cytoplasm (GO:0005737);; Molecular Function: hexosaminidase activity (GO:0015929);; Cellular Component: intracellular membrane-bounded organelle (GO:0043231);; Biological Process: primary metabolic process (GO:0044238);;	K12373|0|vvi:100251825|beta-hexosaminidase 1	Other glycan degradation (ko00511);; Various types of N-glycan biosynthesis (ko00513);; Amino sugar and nucleotide sugar metabolism (ko00520);; Glycosaminoglycan degradation (ko00531);; Glycosphingolipid biosynthesis (ko00603);; Glycosphingolipid biosynthesis (ko00604)	[G]	Carbohydrate transport and metabolism	Glycosyl hydrolase family 20, catalytic domain;; beta-acetyl hexosaminidase like	sp|A7WM73|HEXO1_ARATH Beta-hexosaminidase 1 OS=Arabidopsis thaliana OX=3702 GN=HEXO1 PE=1 SV=1	G	Carbohydrate transport and metabolism	beta-hexosaminidase 1 [Camellia sinensis]
gene-LOC114301469	979	262	725	3015	2574	2370	17.5086	5.63117	14.693	60.5602	70.0795	36.7517	0.00412711	2.2689	up	[GI]	Carbohydrate transport and metabolism;; Lipid transport and metabolism	--	K01051|0|rcu:8266061|pectinesterase 2	Pentose and glucuronate interconversions (ko00040)	--	--	Pectinesterase;; Plant invertase/pectin methylesterase inhibitor	sp|O04887|PME2_CITSI Pectinesterase 2 OS=Citrus sinensis OX=2711 GN=PECS-2.1 PE=2 SV=1	G	Carbohydrate transport and metabolism	pectinesterase 2-like [Camellia sinensis]
gene-LOC114321199	496	420	457	170	139	323	7.85946	8.01179	8.19776	3.01013	3.34456	4.4345	1.15414e-06	-1.07485	down	[G]	Carbohydrate transport and metabolism	Biological Process: polysaccharide catabolic process (GO:0000272);; Molecular Function: carbon-oxygen lyase activity, acting on polysaccharides (GO:0016837);; Cellular Component: intrinsic component of membrane (GO:0031224);; Molecular Function: cation binding (GO:0043169);;	K01728|0|dzi:111309867|probable pectate lyase 13	Pentose and glucuronate interconversions (ko00040)	--	--	Pectate lyase	sp|Q9SCP2|PLY12_ARATH Probable pectate lyase 12 OS=Arabidopsis thaliana OX=3702 GN=At3g53190 PE=2 SV=2	G	Carbohydrate transport and metabolism	LOW QUALITY PROTEIN: probable pectate lyase 13 [Camellia sinensis]
gene-LOC114286782	67	63	50	317	232	158	1.48422	1.67343	1.23747	7.89953	7.81941	3.03442	0.00242977	2.24039	up	--	--	Molecular Function: catalytic activity (GO:0003824);; Biological Process: response to stress (GO:0006950);; Molecular Function: antioxidant activity (GO:0016209);; Biological Process: hydrogen peroxide metabolic process (GO:0042743);; Molecular Function: cation binding (GO:0043169);; Biological Process: single-organism metabolic process (GO:0044710);; Molecular Function: tetrapyrrole binding (GO:…	K00430|1.34059e-173|vvi:100245996|peroxidase 5	Phenylpropanoid biosynthesis (ko00940)	--	--	Peroxidase	sp|A7QEU4|PER5_VITVI Peroxidase 5 OS=Vitis vinifera OX=29760 GN=GSVIVT00037159001 PE=1 SV=2	Q	Secondary metabolites biosynthesis, transport and catabolism	hypothetical protein TEA_005153 [Camellia sinensis var. sinensis]
gene-LOC114316921	604	642	354	1560	1090	2546	12.1238	15.5191	8.04421	35.1891	33.315	44.3423	7.40828e-09	1.7592	up	--	--	Molecular Function: catalytic activity (GO:0003824);; Biological Process: response to stress (GO:0006950);; Molecular Function: antioxidant activity (GO:0016209);; Biological Process: hydrogen peroxide metabolic process (GO:0042743);; Molecular Function: cation binding (GO:0043169);; Biological Process: single-organism metabolic process (GO:0044710);; Molecular Function: tetrapyrrole binding (GO:…	K00430|0|qsu:112034026|peroxidase 73-like	Phenylpropanoid biosynthesis (ko00940)	--	--	Peroxidase	sp|Q9SZE7|PER51_ARATH Peroxidase 51 OS=Arabidopsis thaliana OX=3702 GN=PER51 PE=2 SV=1	Q	Secondary metabolites biosynthesis, transport and catabolism	peroxidase 51-like [Camellia sinensis]
gene-LOC114264873	1098	667	2247	5027	8479	5937	18.21	13.3242	42.2617	93.6507	214.135	85.4025	0.00775785	2.52251	up	[QV]	Secondary metabolites biosynthesis, transport and catabolism;; Defense mechanisms	Molecular Function: oxidoreductase activity (GO:0016491);; Cellular Component: intrinsic component of membrane (GO:0031224);; Biological Process: single-organism metabolic process (GO:0044710);; Molecular Function: tetrapyrrole binding (GO:0046906);; Molecular Function: transition metal ion binding (GO:0046914);;	K09755|0|vvi:100267863|cytochrome P450 84A1	Phenylpropanoid biosynthesis (ko00940)	[Q]	Secondary metabolites biosynthesis, transport and catabolism	Cytochrome P450	sp|Q42600|C84A1_ARATH Cytochrome P450 84A1 OS=Arabidopsis thaliana OX=3702 GN=CYP84A1 PE=1 SV=1	Q	Secondary metabolites biosynthesis, transport and catabolism	cytochrome P450 84A1-like [Camellia sinensis]
gene-LOC114286783	25	20	11	124	139	64	0.540789	0.516045	0.259377	3.0249	4.5993	1.20024	0.00253727	2.89587	up	--	--	Molecular Function: catalytic activity (GO:0003824);; Biological Process: response to stress (GO:0006950);; Molecular Function: antioxidant activity (GO:0016209);; Biological Process: hydrogen peroxide metabolic process (GO:0042743);; Molecular Function: cation binding (GO:0043169);; Biological Process: single-organism metabolic process (GO:0044710);; Molecular Function: tetrapyrrole binding (GO:…	K00430|2.60478e-171|vvi:100245996|peroxidase 5	Phenylpropanoid biosynthesis (ko00940)	--	--	Peroxidase	sp|A7QEU4|PER5_VITVI Peroxidase 5 OS=Vitis vinifera OX=29760 GN=GSVIVT00037159001 PE=1 SV=2	Q	Secondary metabolites biosynthesis, transport and catabolism	peroxidase 5-like [Camellia sinensis]
gene-LOC114314446	40	34	31	93	131	167	1.1207	1.12746	0.986834	2.94889	5.61906	4.09768	6.1985e-05	2.0562	up	[G]	Carbohydrate transport and metabolism	Cellular Component: extracellular region (GO:0005576);; Biological Process: cellular glucan metabolic process (GO:0006073);; Molecular Function: transferase activity, transferring hexosyl groups (GO:0016758);; Molecular Function: hydrolase activity, acting on glycosyl bonds (GO:0016798);; Cellular Component: external encapsulating structure (GO:0030312);; Biological Process: cellular component bi…	K14504|2.84876e-160|oeu:111391445|probable xyloglucan endotransglucosylase/hydrolase protein 23	Plant hormone signal transduction (ko04075)	--	--	Glycosyl hydrolases family 16;; Xyloglucan endo-transglycosylase (XET) C-terminus	sp|Q38910|XTH23_ARATH Probable xyloglucan endotransglucosylase/hydrolase protein 23 OS=Arabidopsis thaliana OX=3702 GN=XTH23 PE=2 SV=1	G	Carbohydrate transport and metabolism	probable xyloglucan endotransglucosylase/hydrolase protein 23 [Camellia sinensis]
gene-LOC114276070	234	147	155	55	53	124	3.87286	2.91553	2.90966	1.02319	1.31789	1.76965	0.0051391	-1.15235	down	--	--	--	K14494|0|jre:109006296|DELLA protein SLN1-like	Plant hormone signal transduction (ko04075)	--	--	GRAS domain family;; Transcriptional regulator DELLA protein N terminal	sp|Q8S4W7|GAI1_VITVI DELLA protein GAI1 OS=Vitis vinifera OX=29760 GN=GAI1 PE=2 SV=1	K	Transcription	DELLA protein SLR1-like [Camellia sinensis]
gene-LOC114296118	86	113	77	243	371	403	2.21167	3.50074	2.2304	7.01324	14.5389	8.98745	0.000254706	2.06724	up	[G]	Carbohydrate transport and metabolism	Cellular Component: extracellular region (GO:0005576);; Biological Process: cellular glucan metabolic process (GO:0006073);; Molecular Function: transferase activity, transferring hexosyl groups (GO:0016758);; Molecular Function: hydrolase activity, acting on glycosyl bonds (GO:0016798);; Cellular Component: external encapsulating structure (GO:0030312);; Biological Process: cellular component bi…	K14504|4.33006e-163|qsu:112022146|xyloglucan endotransglucosylase/hydrolase protein 22-like	Plant hormone signal transduction (ko04075)	--	--	Glycosyl hydrolases family 16;; Xyloglucan endo-transglycosylase (XET) C-terminus	sp|Q38910|XTH23_ARATH Probable xyloglucan endotransglucosylase/hydrolase protein 23 OS=Arabidopsis thaliana OX=3702 GN=XTH23 PE=2 SV=1	G	Carbohydrate transport and metabolism	probable xyloglucan endotransglucosylase/hydrolase protein 23 [Camellia sinensis]
gene-LOC114296119	65	47	32	116	147	318	1.79245	1.55803	0.99004	3.59697	6.15823	7.63614	1.97225e-05	2.07933	up	[G]	Carbohydrate transport and metabolism	Cellular Component: extracellular region (GO:0005576);; Biological Process: cellular glucan metabolic process (GO:0006073);; Molecular Function: transferase activity, transferring hexosyl groups (GO:0016758);; Molecular Function: hydrolase activity, acting on glycosyl bonds (GO:0016798);; Cellular Component: external encapsulating structure (GO:0030312);; Biological Process: cellular component bi…	K14504|2.12559e-163|vvi:100266747|probable xyloglucan endotransglucosylase/hydrolase protein 23	Plant hormone signal transduction (ko04075)	--	--	Glycosyl hydrolases family 16;; Xyloglucan endo-transglycosylase (XET) C-terminus	sp|Q38910|XTH23_ARATH Probable xyloglucan endotransglucosylase/hydrolase protein 23 OS=Arabidopsis thaliana OX=3702 GN=XTH23 PE=2 SV=1	G	Carbohydrate transport and metabolism	xyloglucan endotransglucosylase/hydrolase protein 22-like [Camellia sinensis]
gene-LOC114280678	312	193	144	49	45	138	5.11742	3.81287	2.66191	0.899116	1.11725	1.95697	0.00983097	-1.46564	down	--	--	--	K14494|0|vvi:100249084|DELLA protein SLR1	Plant hormone signal transduction (ko04075)	--	--	GRAS domain family;; Transcriptional regulator DELLA protein N terminal	sp|Q9LQT8|GAI_ARATH DELLA protein GAI OS=Arabidopsis thaliana OX=3702 GN=GAI PE=1 SV=1	K	Transcription	DELLA protein SLN1-like [Camellia sinensis]
gene-LOC114296214	409	249	174	259	4693	4166	14.8046	10.8344	7.11417	10.5225	258.895	130.906	0.00524816	3.74394	up	[O]	Posttranslational modification, protein turnover, chaperones	--	K13993|7.54224e-69|nnu:104585845|18.2 kDa class I heat shock protein-like	Protein processing in endoplasmic reticulum (ko04141)	[O]	Posttranslational modification, protein turnover, chaperones	Hsp20/alpha crystallin family;; HSP20-like domain found in ArsA	sp|P19037|HS181_ARATH 18.1 kDa class I heat shock protein OS=Arabidopsis thaliana OX=3702 GN=HSP18.1 PE=1 SV=1	O	Posttranslational modification, protein turnover, chaperones	18.1 kDa class I heat shock protein-like [Camellia sinensis]
gene-LOC114296219	167	85	96	96	2685	2140	5.92906	3.60946	3.83969	3.79181	145.199	65.9084	0.00400706	4.13187	up	[O]	Posttranslational modification, protein turnover, chaperones	--	K13993|6.72195e-64|cmax:111478205|17.8 kDa class I heat shock protein-like	Protein processing in endoplasmic reticulum (ko04141)	[O]	Posttranslational modification, protein turnover, chaperones	Hsp20/alpha crystallin family;; HSP20-like domain found in ArsA	sp|P19037|HS181_ARATH 18.1 kDa class I heat shock protein OS=Arabidopsis thaliana OX=3702 GN=HSP18.1 PE=1 SV=1	O	Posttranslational modification, protein turnover, chaperones	18.1 kDa class I heat shock protein-like [Camellia sinensis]
gene-LOC114307710	233	144	150	315	291	537	7.62703	5.66067	5.54411	11.5863	14.5027	15.2634	6.03698e-05	1.22253	up	[F]	Nucleotide transport and metabolism	Molecular Function: transferase activity, transferring pentosyl groups (GO:0016763);; Biological Process: purine nucleobase salvage (GO:0043096);; Cellular Component: intracellular part (GO:0044424);;	K00759|2.3604e-101|qsu:111986634|adenine phosphoribosyltransferase 5 isoform X1	Purine metabolism (ko00230)	[F]	Nucleotide transport and metabolism	Phosphoribosyl transferase domain	sp|Q9LFP0|APT5_ARATH Adenine phosphoribosyltransferase 5 OS=Arabidopsis thaliana OX=3702 GN=APT5 PE=1 SV=1	F	Nucleotide transport and metabolism	adenine phosphoribosyltransferase 5-like [Camellia sinensis]
gene-LOC114255772	115	106	152	284	219	382	2.99605	3.29058	4.47126	8.30773	8.64363	8.61447	0.000858983	1.33415	up	[F]	Nucleotide transport and metabolism	--	K00759|1.42411e-114|fve:101308149|adenine phosphoribosyltransferase 5-like	Purine metabolism (ko00230)	[F]	Nucleotide transport and metabolism	Phosphoribosyl transferase domain	sp|Q9LFP0|APT5_ARATH Adenine phosphoribosyltransferase 5 OS=Arabidopsis thaliana OX=3702 GN=APT5 PE=1 SV=1	F	Nucleotide transport and metabolism	adenine phosphoribosyltransferase 5-like isoform X2 [Camellia sinensis]
MSTRG.35342	38	31	41	99	56	109	1.95813	1.9628	2.42877	5.81892	4.45842	4.95207	0.00665553	1.35011	up	--	--	--	K09291|3.3175e-07|pop:7460662|nuclear-pore anchor isoform X1	RNA transport (ko03013)	--	--	--	--	S	Function unknown	LOW QUALITY PROTEIN: nuclear-pore anchor [Camellia sinensis]
gene-LOC114309867	2381	1588	1235	434	301	920	65.7731	52.7908	38.6848	13.4479	12.6251	22.017	7.43127e-07	-1.63105	down	[C]	Energy production and conversion	Molecular Function: catalytic activity (GO:0003824);; Biological Process: transcription, DNA-templated (GO:0006351);; Molecular Function: ribonucleotide binding (GO:0032553);; Biological Process: single-organism metabolic process (GO:0044710);;	K03809|3.83836e-121|cit:102619203|probable NAD(P)H dehydrogenase (quinone) FQR1-like 1	Ubiquinone and other terpenoid-quinone biosynthesis (ko00130)	[R]	General function prediction only	NADPH-dependent FMN reductase;; Flavodoxin-like fold	sp|Q6NQE2|FQRL1_ARATH Probable NAD(P)H dehydrogenase (quinone) FQR1-like 1 OS=Arabidopsis thaliana OX=3702 GN=At4g27270 PE=1 SV=1	DTZ	Cell cycle control, cell division, chromosome partitioning;; Signal transduction mechanisms;; Cytoskeleton	probable NAD(P)H dehydrogenase (quinone) FQR1-like 1 [Camellia sinensis]
									65
									137

## Sheet: CS1-1_CS1-2_CS1-3_vs_TS1-1_TS1-
#ID	CS1-1_Count	CS1-2_Count	CS1-3_Count	TS1-1_Count	TS1-2_Count	TS1-3_Count	CS1-1_FPKM	CS1-2_FPKM	CS1-3_FPKM	TS1-1_FPKM	TS1-2_FPKM	TS1-3_FPKM	FDR	log2FC	regulated	COG_class	COG_class_annotation	GO_annotation	KEGG_annotation	KEGG_pathway_annotation	KOG_class	KOG_class_annotation	Pfam_annotation	Swiss-Prot_annotation	eggNOG_class	eggNOG_class_annotation	NR_annotation
gene-LOC114291170	379	774	603	1108	978	1302	5.61789	10.632	9.76585	18.4358	21.4023	20.8253	0.000477015	1.20777	up	--	--	Cellular Component: intrinsic component of membrane (GO:0031224);;	K13946|0|cit:102611910|auxin transporter-like protein 5	Plant hormone signal transduction (ko04075)	[E]	Amino acid transport and metabolism	Transmembrane amino acid transporter protein	sp|Q9S836|LAX2_ARATH auxin transporter-like protein 2 OS=Arabidopsis thaliana OX=3702 GN=LAX2 PE=2 SV=1	E	Amino acid transport and metabolism	auxin transporter-like protein 2 [Camellia sinensis]
gene-LOC114302430	96	73	99	184	157	165	2.83801	2.00479	3.18766	6.12037	6.88689	5.27024	0.000375922	1.17859	up	--	--	Biological Process: transcription, DNA-templated (GO:0006351);; Biological Process: regulation of cellular process (GO:0050794);;	K14484|2.28467e-72|qsu:112027112|auxin-induced protein IAA6	Plant hormone signal transduction (ko04075)	--	--	AUX/IAA family	sp|P13088|AUX22_SOYBN auxin-induced protein AUX22 OS=Glycine max OX=3847 GN=AUX22 PE=2 SV=1	K	Transcription	auxin-induced protein AUX22-like [Camellia sinensis]
gene-LOC114258286	2038	1487	2666	910	591	786	24.9655	16.8731	35.6622	12.5006	10.6663	10.3825	9.9379e-05	-1.20514	down	--	--	Molecular Function: nucleic acid binding transcription factor activity (GO:0001071);; Molecular Function: DNA binding (GO:0003677);; Biological Process: transcription, DNA-templated (GO:0006351);;	K14432|6.16044e-156|vvi:100232889|GRIP55; ripening-related bZIP protein-like	Plant hormone signal transduction (ko04075)	--	--	bZIP transcription factor;; Basic region leucine zipper	sp|Q9M7Q4|AI5L5_ARATH ABSCISIC ACID-INSENSITIVE 5-like protein 5 OS=Arabidopsis thaliana OX=3702 GN=ABF2 PE=1 SV=1	K	Transcription	bZIP transcription factor 23-like [Camellia sinensis]
gene-LOC114260196	69	55	25	174	112	118	1.92661	1.41528	0.766053	5.48105	4.62607	3.57455	0.000964087	1.69774	up	--	--	Molecular Function: nucleic acid binding transcription factor activity (GO:0001071);; Molecular Function: nucleic acid binding (GO:0003676);; Biological Process: transcription, DNA-templated (GO:0006351);; Cellular Component: intracellular membrane-bounded organelle (GO:0043231);;	K14516|2.62779e-67|vvi:100246426|ethylene-responsive transcription factor 1B	MAPK signaling pathway (ko04016);; Plant hormone signal transduction (ko04075)	--	--	AP2 domain	sp|Q8LDC8|ERF92_ARATH Ethylene-responsive transcription factor 1B OS=Arabidopsis thaliana OX=3702 GN=ERF1B PE=1 SV=2	K	Transcription	ethylene-responsive transcription factor 1B-like [Camellia sinensis]
gene-LOC114256342	739	140	1514	87	53	70	10.7689	1.88284	24.0972	1.41894	1.12422	1.09643	0.0080445	-3.30001	down	[T]	Signal transduction mechanisms	Molecular Function: phosphoprotein phosphatase activity (GO:0004721);; Molecular Function: cation binding (GO:0043169);;	K14497|7.26322e-180|zju:107410893|probable protein phosphatase 2C 24	MAPK signaling pathway (ko04016);; Plant hormone signal transduction (ko04075)	[T]	Signal transduction mechanisms	Protein phosphatase 2C;; Protein phosphatase 2C	sp|Q9ZW21|P2C24_ARATH Probable protein phosphatase 2C 24 OS=Arabidopsis thaliana OX=3702 GN=At2g29380 PE=2 SV=1	T	Signal transduction mechanisms	probable protein phosphatase 2C 24 [Camellia sinensis]
gene-LOC114295855	209	284	112	1865	900	623	2.50733	3.15494	1.4609	25.1526	15.9536	8.07466	2.57125e-08	2.73914	up	[HJ]	Coenzyme transport and metabolism;; Translation, ribosomal structure and biogenesis	--	K14487|0|tcc:18608039|probable indole-3-acetic acid-amido synthetase GH3.1	Plant hormone signal transduction (ko04075)	--	--	GH3 auxin-responsive promoter	sp|O82333|GH31_ARATH Probable indole-3-acetic acid-amido synthetase GH3.1 OS=Arabidopsis thaliana OX=3702 GN=GH3.1 PE=2 SV=1	S	Function unknown	LOW QUALITY PROTEIN: probable indole-3-acetic acid-amido synthetase GH3.1 [Camellia sinensis]
MSTRG.44626	51	52	124	7	3	9	1.44432	1.39082	3.93428	0.193934	0.080726	0.259273	1.19617e-05	-3.38039	down	[G]	Carbohydrate transport and metabolism	Cellular Component: extracellular region (GO:0005576);; Biological Process: cellular glucan metabolic process (GO:0006073);; Molecular Function: transferase activity, transferring hexosyl groups (GO:0016758);; Molecular Function: hydrolase activity, acting on glycosyl bonds (GO:0016798);; Cellular Component: external encapsulating structure (GO:0030312);; Biological Process: cellular component bi…	K14504|1.50745e-108|egr:104435973|probable xyloglucan endotransglucosylase/hydrolase protein 23	Plant hormone signal transduction (ko04075)	--	--	Glycosyl hydrolases family 16;; Glycosyl hydrolases family 16	sp|Q38857|XTH22_ARATH Xyloglucan endotransglucosylase/hydrolase protein 22 OS=Arabidopsis thaliana OX=3702 GN=XTH22 PE=1 SV=1	G	Carbohydrate transport and metabolism	hypothetical protein TEA_004163 [Camellia sinensis var. sinensis]
gene-LOC114319764	138	127	151	70	31	27	2.72833	2.33072	3.25754	1.55228	0.905142	0.576728	0.0052612	-1.47155	down	[G]	Carbohydrate transport and metabolism	Cellular Component: extracellular region (GO:0005576);; Biological Process: cellular glucan metabolic process (GO:0006073);; Molecular Function: transferase activity, transferring hexosyl groups (GO:0016758);; Molecular Function: hydrolase activity, acting on glycosyl bonds (GO:0016798);; Cellular Component: external encapsulating structure (GO:0030312);; Biological Process: cellular component bi…	K14504|1.04567e-164|jre:109009451|probable xyloglucan endotransglucosylase/hydrolase protein 23	Plant hormone signal transduction (ko04075)	--	--	Glycosyl hydrolases family 16;; Xyloglucan endo-transglycosylase (XET) C-terminus	sp|Q38910|XTH23_ARATH Probable xyloglucan endotransglucosylase/hydrolase protein 23 OS=Arabidopsis thaliana OX=3702 GN=XTH23 PE=2 SV=1	G	Carbohydrate transport and metabolism	probable xyloglucan endotransglucosylase/hydrolase protein 23 [Camellia sinensis]
gene-LOC114307248	983	2177	1468	222	239	141	28.6062	58.7115	46.6544	7.23509	10.2541	4.4249	5.83328e-10	-2.62827	down	[S]	Function unknown	--	K13449|7.1237e-86|vvi:100265141|basic form of pathogenesis-related protein 1-like	MAPK signaling pathway (ko04016);; Plant hormone signal transduction (ko04075);; Plant-pathogen interaction (ko04626)	[S]	Function unknown	Cysteine-rich secretory protein family	sp|P04284|PR06_SOLLC Pathogenesis-related leaf protein 6 OS=Solanum lycopersicum OX=4081 GN=PR1B1 PE=1 SV=2	S	Function unknown	hypothetical protein TEA_027458 [Camellia sinensis var. sinensis]
gene-LOC114297419	1086	607	1102	330	203	433	13.6994	7.0312	15.2919	4.64009	3.80189	5.75316	0.000551929	-1.32298	down	[T]	Signal transduction mechanisms	Molecular Function: protein kinase activity (GO:0004672);; Cellular Component: cytoplasm (GO:0005737);; Biological Process: cellular protein modification process (GO:0006464);; Biological Process: phosphate-containing compound metabolic process (GO:0006796);; Biological Process: response to stress (GO:0006950);; Biological Process: cell communication (GO:0007154);; Cellular Component: intrinsic c…	--	--	[T]	Signal transduction mechanisms	Protein kinase domain;; Protein tyrosine and serine/threonine kinase;; NAF domain;; Kinase-like	sp|Q93VD3|CIPKN_ARATH CBL-interacting serine/threonine-protein kinase 23 OS=Arabidopsis thaliana OX=3702 GN=CIPK23 PE=1 SV=1	T	Signal transduction mechanisms	CBL-interacting serine/threonine-protein kinase 23-like isoform X2 [Camellia sinensis]
gene-LOC114321948	790	2014	1066	6754	5688	3549	10.1476	23.9865	14.9628	97.431	107.927	49.2263	2.08366e-07	2.34659	up	[DPM]	Cell cycle control, cell division, chromosome partitioning;; Inorganic ion transport and metabolism;; Cell wall/membrane/envelope biogenesis	Cellular Component: extracellular region (GO:0005576);; Biological Process: lignin metabolic process (GO:0009808);; Molecular Function: oxidoreductase activity, acting on diphenols and related substances as donors, oxygen as acceptor (GO:0016682);; Molecular Function: transition metal ion binding (GO:0046914);;	K05909|0|nau:109225537|laccase-7-like	--	[Q]	Secondary metabolites biosynthesis, transport and catabolism	Multicopper oxidase;; Multicopper oxidase;; Multicopper oxidase	sp|Q9SR40|LAC7_ARATH Laccase-7 OS=Arabidopsis thaliana OX=3702 GN=LAC7 PE=2 SV=1	Q	Secondary metabolites biosynthesis, transport and catabolism	laccase-7-like [Camellia sinensis]
gene-LOC114263440	22	15	21	75	33	62	0.294752	0.188016	0.314454	1.15235	0.667312	0.918582	0.00120115	1.76093	up	--	--	--	--	--	--	--	Plant protein of unknown function	sp|Q9SD53|Y3720_ARATH UPF0481 protein At3g47200 OS=Arabidopsis thaliana OX=3702 GN=At3g47200 PE=2 SV=1	S	Function unknown	UPF0481 protein At3g47200-like [Camellia sinensis]
gene-LOC114312173	2362	4683	4588	7839	6384	9728	30.065	55.226	63.7827	111.962	119.934	133.578	0.000224696	1.28571	up	[DPM]	Cell cycle control, cell division, chromosome partitioning;; Inorganic ion transport and metabolism;; Cell wall/membrane/envelope biogenesis	Cellular Component: extracellular region (GO:0005576);; Biological Process: lignin metabolic process (GO:0009808);; Molecular Function: oxidoreductase activity, acting on diphenols and related substances as donors, oxygen as acceptor (GO:0016682);; Molecular Function: transition metal ion binding (GO:0046914);;	K05909|0|nau:109225537|laccase-7-like	--	[Q]	Secondary metabolites biosynthesis, transport and catabolism	Multicopper oxidase;; Multicopper oxidase;; Multicopper oxidase	sp|Q9SR40|LAC7_ARATH Laccase-7 OS=Arabidopsis thaliana OX=3702 GN=LAC7 PE=2 SV=1	Q	Secondary metabolites biosynthesis, transport and catabolism	laccase-7-like [Camellia sinensis]
gene-LOC114323661	77	241	84	504	392	494	2.62601	7.65124	3.14247	19.3915	19.8334	18.2566	5.93053e-05	2.0574	up	--	--	--	--	--	--	--	C1 domain	--	S	Function unknown	uncharacterized protein LOC114323661 [Camellia sinensis]
gene-LOC114277041	3211	1745	1522	8219	3621	4479	34.2978	17.265	17.7463	98.4853	57.0763	51.5929	0.000188137	1.55582	up	[C]	Energy production and conversion	Molecular Function: oxidoreductase activity, acting on other nitrogenous compounds as donors, iron-sulfur protein as acceptor (GO:0016664);; Biological Process: single-organism metabolic process (GO:0044710);; Molecular Function: tetrapyrrole binding (GO:0046906);; Molecular Function: metal cluster binding (GO:0051540);;	K00366|0|sind:105169542|ferredoxin--nitrite reductase, chloroplastic	Nitrogen metabolism (ko00910)	[P]	Inorganic ion transport and metabolism	Nitrite and sulphite reductase 4Fe-4S domain;; Nitrite/Sulfite reductase ferredoxin-like half domain	sp|P38500|NIR_BETPN Ferredoxin--nitrite reductase, chloroplastic OS=Betula pendula OX=3505 GN=NIR1 PE=2 SV=1	P	Inorganic ion transport and metabolism	ferredoxin--nitrite reductase, chloroplastic [Camellia sinensis]
gene-LOC114315042	63	77	40	147	134	141	1.50019	1.69495	1.03864	3.9326	4.73196	3.62965	0.000120599	1.50574	up	[M]	Cell wall/membrane/envelope biogenesis	--	--	--	[R]	General function prediction only	Kelch motif;; Kelch motif;; Galactose oxidase, central domain;; Kelch motif;; Galactose oxidase, central domain;; F-box domain	sp|Q9LMR5|FK126_ARATH F-box/kelch-repeat protein At1g15670 OS=Arabidopsis thaliana OX=3702 GN=At1g15670 PE=2 SV=1	S	Function unknown	F-box/kelch-repeat protein At1g15670-like [Camellia sinensis]
gene-LOC114289594	84	69	60	192	120	121	3.33423	2.54743	2.58746	8.59393	7.03058	5.1972	0.000685426	1.27426	up	--	--	--	--	--	[O]	Posttranslational modification, protein turnover, chaperones	Ring finger domain;; RING-H2 zinc finger domain;; Zinc finger, C3HC4 type (RING finger);; Zinc finger, C3HC4 type (RING finger);; Anaphase-promoting complex subunit 11 RING-H2 finger	sp|Q6AVN2|SIRP1_ORYSJ E3 ubiquitin-protein ligase SIRP1 OS=Oryza sativa subsp. japonica OX=39947 GN=SIRP1 PE=1 SV=1	O	Posttranslational modification, protein turnover, chaperones	anaphase-promoting complex subunit 11-like [Camellia sinensis]
gene-LOC114270935	96	80	93	195	125	168	0.724895	0.558859	0.773302	1.66654	1.39762	1.37971	7.74299e-05	1.0978	up	--	--	Cellular Component: membrane (GO:0016020);;	--	--	[TZ]	Signal transduction mechanisms;; Cytoskeleton	Formin Homology 2 Domain	sp|O04532|FH8_ARATH Formin-like protein 8 OS=Arabidopsis thaliana OX=3702 GN=FH8 PE=1 SV=1	TZ	Signal transduction mechanisms;; Cytoskeleton	formin-like protein 4 [Camellia sinensis]
gene-LOC114272900	733	1173	683	3036	2273	1375	14.6206	21.6785	14.8812	67.9569	66.9001	29.577	0.000104226	1.65804	up	--	--	--	--	--	--	--	Lateral organ boundaries (LOB) domain	sp|Q9M886|LBD41_ARATH LOB domain-containing protein 41 OS=Arabidopsis thaliana OX=3702 GN=LBD41 PE=2 SV=1	S	Function unknown	LOB domain-containing protein 41-like [Camellia sinensis]
gene-LOC114261258	69	62	89	193	159	149	0.70933	0.581811	0.993715	2.24881	2.43409	1.66848	5.51874e-05	1.45102	up	[K]	Transcription	--	--	--	--	--	Protein tyrosine and serine/threonine kinase;; Protein kinase domain;; Leucine rich repeat N-terminal domain;; Leucine rich repeat;; Leucine Rich repeats (2 copies)	sp|Q9LP77|Y1848_ARATH Probable inactive receptor kinase At1g48480 OS=Arabidopsis thaliana OX=3702 GN=RKL1 PE=1 SV=1	P	Inorganic ion transport and metabolism	probable inactive receptor kinase At1g48480 isoform X2 [Camellia sinensis]
gene-LOC114313443	37	122	69	404	156	203	0.799046	2.49386	1.65574	9.9975	5.06676	4.83961	0.00100458	1.95858	up	[R]	General function prediction only	Biological Process: cytokinin metabolic process (GO:0009690);; Molecular Function: hydrolase activity, acting on glycosyl bonds (GO:0016798);;	K22522|3.41032e-129|pper:18772599|cytokinin riboside 5'-monophosphate phosphoribohydrolase LOG3	--	--	--	Possible lysine decarboxylase;; SLOG cluster4 family	sp|Q8L8B8|LOG3_ARATH Cytokinin riboside 5&apos;-monophosphate phosphoribohydrolase LOG3 OS=Arabidopsis thaliana OX=3702 GN=LOG3 PE=1 SV=1	G	Carbohydrate transport and metabolism	cytokinin riboside 5&apos;-monophosphate phosphoribohydrolase LOG3-like [Camellia sinensis]
gene-LOC114264351	189	297	206	543	426	370	5.18126	7.53561	6.15818	16.7159	17.2531	10.9494	0.000332879	1.22712	up	--	--	--	--	--	--	--	Protein BYPASS1-related	sp|Q337C0|U496D_ORYSJ UPF0496 protein 4 OS=Oryza sativa subsp. japonica OX=39947 GN=Os10g0513300 PE=2 SV=1	S	Function unknown	protein BPS1, chloroplastic-like [Camellia sinensis]
gene-LOC114319626	357	471	189	993	715	654	19.1913	23.5053	11.111	59.9855	56.8403	37.9947	0.000412906	1.49122	up	--	--	--	--	--	--	--	Wound-induced protein	--	S	Function unknown	uncharacterized protein LOC114319626 [Camellia sinensis]
gene-LOC114298174	100	148	91	252	171	166	2.04524	2.82439	2.04661	5.82638	5.19258	3.69513	0.00826702	1.05811	up	[T]	Signal transduction mechanisms	Biological Process: cellular protein modification process (GO:0006464);; Molecular Function: kinase activity (GO:0016301);; Molecular Function: purine ribonucleoside binding (GO:0032550);;	--	--	[T]	Signal transduction mechanisms	Protein tyrosine and serine/threonine kinase;; Protein kinase domain	sp|O65479|CRK20_ARATH Putative cysteine-rich receptor-like protein kinase 20 OS=Arabidopsis thaliana OX=3702 GN=CRK20 PE=2 SV=2	T	Signal transduction mechanisms	hypothetical protein TEA_023385 [Camellia sinensis var. sinensis]
gene-LOC114261105	72	123	88	184	164	219	1.476	2.3609	1.97095	4.2768	5.01123	4.88705	0.000264136	1.26226	up	[R]	General function prediction only	Molecular Function: hydrolase activity, hydrolyzing O-glycosyl compounds (GO:0004553);; Biological Process: aminoglycan catabolic process (GO:0006026);; Biological Process: cell wall macromolecule metabolic process (GO:0044036);; Biological Process: primary metabolic process (GO:0044238);; Molecular Function: carbohydrate derivative binding (GO:0097367);;	K01183|1.04874e-147|pda:103715375|chitinase 6-like	Amino sugar and nucleotide sugar metabolism (ko00520)	[R]	General function prediction only	Chitinase class I;; Chitin recognition protein	sp|Q9M2U5|CHI5_ARATH Endochitinase EP3 OS=Arabidopsis thaliana OX=3702 GN=EP3 PE=1 SV=1	S	Function unknown	endochitinase EP3-like [Camellia sinensis]
gene-LOC114313620	620	825	545	2907	2414	1644	5.59346	6.89879	5.3682	29.4408	32.15	16.0041	1.26944e-10	2.09938	up	[O]	Posttranslational modification, protein turnover, chaperones	Molecular Function: catalytic activity (GO:0003824);;	K00799|6.34994e-83|hbr:110647017|probable glutathione S-transferase	Glutathione metabolism (ko00480)	[O]	Posttranslational modification, protein turnover, chaperones	Glutathione S-transferase, N-terminal domain;; Glutathione S-transferase, N-terminal domain;; Glutathione S-transferase, N-terminal domain;; Glutathione S-transferase, C-terminal domain;; Glutathione S-transferase, C-terminal domain;; Glutathione S-transferase, N-terminal domain;; Glutathione S-transferase, N-terminal domain;; Glutathione S-transferase, N-terminal domain	sp|P32110|GSTX6_SOYBN Probable glutathione S-transferase OS=Glycine max OX=3847 GN=HSP26-A PE=2 SV=1	O	Posttranslational modification, protein turnover, chaperones	probable glutathione S-transferase [Camellia sinensis]
gene-LOC114318104	802	1171	707	284	264	451	16.1722	21.8684	15.5641	6.4141	7.83108	9.81265	0.00045373	-1.1712	down	[Q]	Secondary metabolites biosynthesis, transport and catabolism	--	--	--	[QR]	Secondary metabolites biosynthesis, transport and catabolism;; General function prediction only	2OG-Fe(II) oxygenase superfamily;; non-haem dioxygenase in morphine synthesis N-terminal	sp|Q945B6|AOP1L_ARATH Probable 2-oxoglutarate-dependent dioxygenase AOP1.2 OS=Arabidopsis thaliana OX=3702 GN=AOP1.2 PE=2 SV=1	Q	Secondary metabolites biosynthesis, transport and catabolism	probable 2-oxoglutarate-dependent dioxygenase AOP1 [Camellia sinensis]
gene-LOC114320612	793	712	628	235	231	416	10.4725	8.70058	9.0492	3.4695	4.48995	5.92399	0.00143909	-1.02707	down	--	--	Molecular Function: acetyltransferase activity (GO:0016407);;	--	--	--	--	Acetyltransferase (GNAT) family;; Acetyltransferase (GNAT) domain;; FR47-like protein	sp|O64815|HLS1L_ARATH Probable N-acetyltransferase HLS1-like OS=Arabidopsis thaliana OX=3702 GN=At2g23060 PE=2 SV=1	S	Function unknown	probable N-acetyltransferase HLS1-like [Camellia sinensis]
gene-LOC114278252	191	148	178	601	359	420	1.86318	1.33888	1.90176	6.59976	5.18472	4.43383	1.76131e-11	1.65536	up	[C]	Energy production and conversion	Molecular Function: nucleotide binding (GO:0000166);; Biological Process: cellular aromatic compound metabolic process (GO:0006725);; Molecular Function: oxidoreductase activity, acting on the CH-NH group of donors (GO:0016645);; Cellular Component: intrinsic component of membrane (GO:0031224);; Biological Process: single-organism metabolic process (GO:0044710);;	K00279|0|dzi:111309704|cytokinin dehydrogenase 6-like	Zeatin biosynthesis (ko00908)	[C]	Energy production and conversion	Cytokinin dehydrogenase 1, FAD and cytokinin binding;; FAD binding domain	sp|Q9LY71|CKX6_ARATH Cytokinin dehydrogenase 6 OS=Arabidopsis thaliana OX=3702 GN=CKX6 PE=2 SV=2	C	Energy production and conversion	cytokinin dehydrogenase 6 [Camellia sinensis]
gene-LOC114319673	127	91	152	37	32	50	2.78227	1.85245	3.63906	0.866957	1.00959	1.18182	0.00246987	-1.39713	down	--	--	Cellular Component: intrinsic component of membrane (GO:0031224);; Biological Process: single-organism transport (GO:0044765);;	K15382|4.49946e-131|nnu:104598913|bidirectional sugar transporter SWEET16-like	--	[R]	General function prediction only	Sugar efflux transporter for intercellular exchange	sp|Q10LN5|SWT16_ORYSJ Bidirectional sugar transporter SWEET16 OS=Oryza sativa subsp. japonica OX=39947 GN=SWEET16 PE=3 SV=1	U	Intracellular trafficking, secretion, and vesicular transport	bidirectional sugar transporter SWEET16-like isoform X1 [Camellia sinensis]
gene-LOC114260438	3426	1729	3083	1071	704	1311	95.0375	44.2425	92.2071	33.1039	27.942	38.1968	0.00113055	-1.19728	down	[CP]	Energy production and conversion;; Inorganic ion transport and metabolism	Biological Process: phosphorus metabolic process (GO:0006793);; Molecular Function: pyrophosphatase activity (GO:0016462);; Cellular Component: intracellular part (GO:0044424);; Molecular Function: metal ion binding (GO:0046872);;	K01507|2.68133e-138|pavi:110774026|soluble inorganic pyrophosphatase	Oxidative phosphorylation (ko00190)	[C]	Energy production and conversion	Inorganic pyrophosphatase	sp|O48556|IPYR_MAIZE Soluble inorganic pyrophosphatase OS=Zea mays OX=4577 GN=IPP PE=2 SV=1	C	Energy production and conversion	soluble inorganic pyrophosphatase-like [Camellia sinensis]
gene-LOC114297133	785	404	850	248	221	272	11.0833	5.27808	13.0929	3.91599	4.59548	4.14111	0.00488826	-1.20769	down	--	--	Molecular Function: transferase activity, transferring glycosyl groups (GO:0016757);;	--	--	[GC]	Carbohydrate transport and metabolism;; Energy production and conversion	UDP-glucoronosyl and UDP-glucosyl transferase	sp|G3FIN9|UGTK5_MANES Linamarin synthase 2 OS=Manihot esculenta OX=3983 GN=UGT85K5 PE=1 SV=1	CG	Energy production and conversion;; Carbohydrate transport and metabolism	linamarin synthase 2-like [Camellia sinensis]
gene-LOC114313563	103	136	110	460	288	325	2.24876	2.74355	2.62721	11.2904	9.27403	7.65352	5.56745e-14	1.86719	up	--	--	Molecular Function: nucleic acid binding (GO:0003676);;	K09422|2.52642e-136|pop:7468120|transcription factor MYB108	--	[K]	Transcription	Myb-like DNA-binding domain;; Myb-like DNA-binding domain	sp|Q9LDE1|MY108_ARATH Transcription factor MYB108 OS=Arabidopsis thaliana OX=3702 GN=MYB108 PE=1 SV=1	K	Transcription	transcription factor MYB108-like [Camellia sinensis]
gene-LOC114281955	425	253	393	111	110	80	9.1632	5.04701	9.25657	2.6647	3.50276	1.85758	0.000241126	-1.54586	down	--	--	Molecular Function: oxidoreductase activity (GO:0016491);; Cellular Component: intrinsic component of membrane (GO:0031224);; Biological Process: single-organism metabolic process (GO:0044710);; Molecular Function: tetrapyrrole binding (GO:0046906);; Molecular Function: transition metal ion binding (GO:0046914);;	--	--	[Q]	Secondary metabolites biosynthesis, transport and catabolism	Cytochrome P450	sp|A0A1D6F9Y9|C92C6_MAIZE Trimethyltridecatetraene synthase OS=Zea mays OX=4577 GN=CYP92C6 PE=1 SV=1	Q	Secondary metabolites biosynthesis, transport and catabolism	flavonoid 3&apos;-monooxygenase-like [Camellia sinensis]
gene-LOC114314136	50	63	61	13	14	22	0.478478	0.56366	0.641422	0.129376	0.178461	0.210588	0.00636293	-1.57794	down	--	--	--	--	--	--	--	--	--	205		uncharacterized protein LOC114314136 isoform X1 [Camellia sinensis]
gene-LOC114306603	30	50	44	671	86	66	0.302714	0.471032	0.497346	7.78526	1.30073	0.736374	0.00321632	2.87796	up	--	--	--	--	--	--	--	AP2 domain	sp|Q9SKT1|ERF53_ARATH Ethylene-responsive transcription factor ERF053 OS=Arabidopsis thaliana OX=3702 GN=ERF053 PE=1 SV=1	K	Transcription	ethylene-responsive transcription factor ERF054-like [Camellia sinensis]
gene-LOC114306068	3215	2098	3871	1266	982	1028	75.1751	45.4463	98.8468	33.1948	33.8792	25.9199	0.000237376	-1.23354	down	[O]	Posttranslational modification, protein turnover, chaperones	Molecular Function: catalytic activity (GO:0003824);;	K00799|7.58422e-103|aip:107630048|probable glutathione S-transferase parC	Glutathione metabolism (ko00480)	[O]	Posttranslational modification, protein turnover, chaperones	Glutathione S-transferase, N-terminal domain;; Glutathione S-transferase, N-terminal domain;; Glutathione S-transferase, C-terminal domain;; Glutathione S-transferase, N-terminal domain;; Glutathione S-transferase, C-terminal domain	sp|P49332|GSTXC_TOBAC Probable glutathione S-transferase parC OS=Nicotiana tabacum OX=4097 GN=PARC PE=2 SV=1	O	Posttranslational modification, protein turnover, chaperones	probable glutathione S-transferase parC [Camellia sinensis]
gene-LOC114267577	111	310	137	902	850	444	5.89188	15.2372	7.90995	53.6729	66.56	25.4158	3.49848e-05	2.29466	up	--	--	--	--	--	--	--	Wound-induced protein	--	S	Function unknown	uncharacterized protein LOC114267577 [Camellia sinensis]
gene-LOC114305612	839	1519	1139	2682	1512	2522	4.83311	8.09805	7.11149	17.4152	12.841	15.6585	5.36698e-05	1.16696	up	--	--	Biological Process: response to reactive oxygen species (GO:0000302);; Biological Process: transcription, DNA-templated (GO:0006351);; Biological Process: circadian rhythm (GO:0007623);; Biological Process: response to temperature stimulus (GO:0009266);; Biological Process: response to red or far red light (GO:0009639);; Cellular Component: nuclear lumen (GO:0031981);; Biological Process: long-da…	K12124|0|pavi:110760279|protein GIGANTEA isoform X1	Circadian rhythm (ko04712)	--	--	--	sp|Q9SQI2|GIGAN_ARATH Protein GIGANTEA OS=Arabidopsis thaliana OX=3702 GN=GI PE=1 SV=2	S	Function unknown	protein GIGANTEA-like [Camellia sinensis]
gene-LOC114301657	5	13	7	39	24	43	0.08428	0.238378	0.1405	0.854312	0.691015	0.910825	0.00137398	2.31603	up	--	--	Molecular Function: nucleic acid binding transcription factor activity (GO:0001071);; Molecular Function: nucleic acid binding (GO:0003676);; Biological Process: transcription, DNA-templated (GO:0006351);; Biological Process: post-embryonic development (GO:0009791);; Cellular Component: intracellular membrane-bounded organelle (GO:0043231);; Biological Process: shoot system development (GO:004836…	--	--	--	--	AP2 domain	sp|Q6J9Q2|ERF86_ARATH Ethylene-responsive transcription factor ERF086 OS=Arabidopsis thaliana OX=3702 GN=ERF086 PE=2 SV=2	K	Transcription	ethylene-responsive transcription factor ERF086-like [Camellia sinensis]
gene-LOC114264034	41	65	49	174	85	86	0.785221	1.12482	0.956332	3.62648	2.42755	1.74545	0.00655356	1.38979	up	--	--	--	--	--	[T]	Signal transduction mechanisms	Wall-associated receptor kinase galacturonan-binding;; Wall-associated receptor kinase C-terminal;; Wall-associated receptor kinase C-terminal	sp|P0C5E2|LRL12_ARATH LEAF RUST 10 DISEASE-RESISTANCE LOCUS RECEPTOR-LIKE PROTEIN KINASE-like 1.2 OS=Arabidopsis thaliana OX=3702 GN=LRK10L-1.2 PE=2 SV=3	T	Signal transduction mechanisms	LEAF RUST 10 DISEASE-RESISTANCE LOCUS RECEPTOR-LIKE PROTEIN KINASE-like 1.2 isoform X7 [Camellia sinensis]
gene-LOC114313135	5104	4388	5235	2207	1771	2064	131.004	104.322	146.742	63.5293	67.0589	57.1328	5.76306e-09	-1.02891	down	[O]	Posttranslational modification, protein turnover, chaperones	--	K00799|5.25577e-69|hbr:110647438|probable glutathione S-transferase	Glutathione metabolism (ko00480)	[O]	Posttranslational modification, protein turnover, chaperones	Glutathione S-transferase, N-terminal domain;; Glutathione S-transferase, N-terminal domain;; Glutathione S-transferase, N-terminal domain;; Glutathione S-transferase, C-terminal domain	sp|P32110|GSTX6_SOYBN Probable glutathione S-transferase OS=Glycine max OX=3847 GN=HSP26-A PE=2 SV=1	O	Posttranslational modification, protein turnover, chaperones	probable glutathione S-transferase [Camellia sinensis]
gene-LOC114280448	218	66	131	43	9	21	3.81751	1.04751	2.47897	0.836883	0.209043	0.383054	0.00250898	-2.33351	down	--	--	Cellular Component: membrane (GO:0016020);;	K20858|4.14374e-133|nau:109217188|calcium uniporter protein 2, mitochondrial-like	--	[R]	General function prediction only	Mitochondrial calcium uniporter	sp|O64823|MCU2_ARATH Calcium uniporter protein 2, mitochondrial OS=Arabidopsis thaliana OX=3702 GN=At2g23790 PE=2 SV=1	S	Function unknown	calcium uniporter protein 2, mitochondrial-like isoform X1 [Camellia sinensis]
gene-LOC114280196	12	16	11	59	32	31	0.166548	0.218963	0.182331	1.01476	0.711682	0.515248	0.00506182	1.88957	up	--	--	--	--	--	--	--	--	sp|Q5XV40|LAZY1_ARATH Protein LAZY 1 OS=Arabidopsis thaliana OX=3702 GN=LA1 PE=1 SV=1	S	Function unknown	protein LAZY 1-like isoform X1 [Camellia sinensis]
gene-LOC114310613	365	577	412	1118	821	763	9.92418	14.5217	12.2106	34.1031	32.919	22.3547	3.01843e-05	1.2644	up	--	--	--	--	--	--	--	Protein BYPASS1-related	sp|Q337C0|U496D_ORYSJ UPF0496 protein 4 OS=Oryza sativa subsp. japonica OX=39947 GN=Os10g0513300 PE=2 SV=1	S	Function unknown	protein BPS1, chloroplastic-like [Camellia sinensis]
gene-LOC114317944	925	1211	1508	1727	1598	2985	9.47788	11.4961	16.8672	19.8512	24.1547	32.988	0.0067944	1.02691	up	[G]	Carbohydrate transport and metabolism	Molecular Function: pattern binding (GO:0001871);; Molecular Function: hydrolase activity, hydrolyzing O-glycosyl compounds (GO:0004553);; Biological Process: cellulose metabolic process (GO:0030243);;	K01179|0|mesc:110609095|endoglucanase 6	Starch and sucrose metabolism (ko00500)	--	--	Glycosyl hydrolase family 9;; Carbohydrate binding domain CBM49	sp|Q42059|GUN6_ARATH Endoglucanase 6 OS=Arabidopsis thaliana OX=3702 GN=At1g64390 PE=2 SV=2	G	Carbohydrate transport and metabolism	endoglucanase 6-like [Camellia sinensis]
gene-LOC114259069	6891	2815	4834	1918	1083	2208	145.583	62.691	113.584	50.1619	38.683	57.5394	0.00318148	-1.271	down	[Q]	Secondary metabolites biosynthesis, transport and catabolism	--	K01759|0|vvi:104880463|putative lactoylglutathione lyase	Pyruvate metabolism (ko00620)	[G]	Carbohydrate transport and metabolism	Glyoxalase/Bleomycin resistance protein/Dioxygenase superfamily;; Glyoxalase/Bleomycin resistance protein/Dioxygenase superfamily;; Glyoxalase-like domain	sp|O65398|GLX1_ARATH Lactoylglutathione lyase GLX1 OS=Arabidopsis thaliana OX=3702 GN=GLX1 PE=1 SV=1	G	Carbohydrate transport and metabolism	lactoylglutathione lyase GLX1-like [Camellia sinensis]
gene-LOC114314585	67	213	65	343	264	290	0.722208	2.11135	0.753834	4.13137	4.13128	3.33835	0.00815018	1.65372	up	[E]	Amino acid transport and metabolism	--	--	--	[R]	General function prediction only	Aminotransferase class-V	sp|Q9K7A0|CSD_BACHD Probable cysteine desulfurase OS=Bacillus halodurans (strain ATCC BAA-125 / DSM 18197 / FERM 7344 / JCM 9153 / C-125) OX=272558 GN=csd PE=3 SV=2	J	Translation, ribosomal structure and biogenesis	uncharacterized protein LOC114314585 isoform X1 [Camellia sinensis]
MSTRG.63118	97	138	108	44	33	57	7.85604	10.3339	9.55751	3.9426	3.90054	4.93361	0.00718246	-1.11581	down	[R]	General function prediction only	--	--	--	[C]	Energy production and conversion	Aldo/keto reductase family	sp|Q93ZN2|ALKR4_ARATH Probable aldo-keto reductase 4 OS=Arabidopsis thaliana OX=3702 GN=At1g60710 PE=2 SV=1	C	Energy production and conversion	probable aldo-keto reductase 2 isoform X1 [Camellia sinensis]
gene-LOC114268917	122	201	204	403	362	307	0.760541	1.1623	1.39082	2.83073	3.34498	2.07107	0.000749967	1.3031	up	[K]	Transcription	Biological Process: cellular protein modification process (GO:0006464);; Molecular Function: kinase activity (GO:0016301);; Cellular Component: intrinsic component of membrane (GO:0031224);; Molecular Function: purine ribonucleoside binding (GO:0032550);;	--	--	--	--	Leucine rich repeat;; Protein kinase domain;; Protein tyrosine and serine/threonine kinase;; Leucine Rich repeats (2 copies);; Leucine rich repeat N-terminal domain;; Leucine Rich Repeat	sp|Q8VZG8|MIK2_ARATH MDIS1-interacting receptor like kinase 2 OS=Arabidopsis thaliana OX=3702 GN=MIK2 PE=1 SV=3	T	Signal transduction mechanisms	MDIS1-interacting receptor like kinase 2-like [Camellia sinensis]
gene-LOC114283233	237	572	206	729	666	751	4.95098	11.0741	4.69945	17.083	20.5281	16.9137	0.00826452	1.36294	up	--	--	--	--	--	--	--	Plants and Prokaryotes Conserved (PCC) domain	sp|O82166|AHL21_ARATH AT-hook motif nuclear-localized protein 21 OS=Arabidopsis thaliana OX=3702 GN=AHL21 PE=2 SV=1	K	Transcription	AT-hook motif nuclear-localized protein 23-like [Camellia sinensis]
gene-LOC114261861	385	456	397	1129	790	818	7.28637	8.00207	8.21832	24.0019	22.0803	16.7284	1.64054e-11	1.40152	up	--	--	--	K13425|3.90817e-90|tcc:18614074|WRKY transcription factor 22	MAPK signaling pathway (ko04016);; Plant-pathogen interaction (ko04626)	--	--	WRKY DNA -binding domain	sp|O04609|WRK22_ARATH WRKY transcription factor 22 OS=Arabidopsis thaliana OX=3702 GN=WRKY22 PE=2 SV=1	K	Transcription	WRKY transcription factor 22 [Camellia sinensis]
MSTRG.39284	10062	11154	8775	3782	2991	4866	343.887	353.143	327.468	144.639	150.441	178.945	9.06886e-11	-1.12103	down	--	--	--	--	--	--	--	Probable lipid transfer;; Protease inhibitor/seed storage/LTP family	sp|P82353|NLTP2_PRUAR Non-specific lipid-transfer protein 2 OS=Prunus armeniaca OX=36596 PE=1 SV=1	S	Function unknown	hypothetical protein EZV62_004968 [Acer yangbiense]
gene-LOC114264452	2156	1014	1297	332	246	715	40.2677	17.5343	26.4476	6.9498	6.76253	14.4013	0.00159273	-1.58171	down	--	--	Molecular Function: hydrolase activity, acting on glycosyl bonds (GO:0016798);; Cellular Component: external encapsulating structure (GO:0030312);; Biological Process: primary metabolic process (GO:0044238);; Cellular Component: vacuolar part (GO:0044437);; Biological Process: defense response to fungus (GO:0050832);;	--	--	--	--	Glycosyl hydrolases family 17	sp|P52407|E13B_HEVBR Glucan endo-1,3-beta-glucosidase, basic vacuolar isoform OS=Hevea brasiliensis OX=3981 GN=HGN1 PE=1 SV=2	G	Carbohydrate transport and metabolism	lichenase-like [Camellia sinensis]
gene-LOC114315594	203	514	258	683	573	645	9.92399	23.2615	13.7755	37.4882	41.3624	34.0046	0.00808415	1.23597	up	--	--	--	--	--	--	--	Wound-induced protein	--	S	Function unknown	uncharacterized protein LOC114315594 [Camellia sinensis]
gene-LOC114315819	119	74	100	19	11	21	2.10023	1.2001	1.91382	0.358238	0.261519	0.393983	1.02331e-06	-2.2953	down	[O]	Posttranslational modification, protein turnover, chaperones	Molecular Function: catalytic activity (GO:0003824);;	K00799|1.07696e-94|vvi:100245065|glutathione S-transferase U17	Glutathione metabolism (ko00480)	[O]	Posttranslational modification, protein turnover, chaperones	Glutathione S-transferase, N-terminal domain;; Glutathione S-transferase, N-terminal domain;; Glutathione S-transferase, N-terminal domain;; Glutathione S-transferase, C-terminal domain;; Glutathione S-transferase, C-terminal domain	sp|Q9FUS8|GSTUH_ARATH Glutathione S-transferase U17 OS=Arabidopsis thaliana OX=3702 GN=GSTU17 PE=2 SV=1	O	Posttranslational modification, protein turnover, chaperones	glutathione S-transferase U17-like [Camellia sinensis]
gene-LOC114281461	1415	538	1824	78	35	23	26.0813	9.18455	36.7257	1.60081	0.949529	0.454807	2.51752e-16	-4.57358	down	--	--	--	--	--	--	--	--	--	258		uncharacterized protein LOC114281461 [Camellia sinensis]
gene-LOC114278298	883	449	862	266	251	328	12.7811	5.99794	13.6064	4.28801	5.32443	5.11381	0.00822354	-1.12237	down	--	--	Molecular Function: transferase activity, transferring glycosyl groups (GO:0016757);;	--	--	[GC]	Carbohydrate transport and metabolism;; Energy production and conversion	UDP-glucoronosyl and UDP-glucosyl transferase	sp|G3FIN9|UGTK5_MANES Linamarin synthase 2 OS=Manihot esculenta OX=3983 GN=UGT85K5 PE=1 SV=1	CG	Energy production and conversion;; Carbohydrate transport and metabolism	linamarin synthase 2-like isoform X1 [Camellia sinensis]
gene-LOC114301955	1074	2095	582	2792	3029	2620	21.9734	39.7111	12.987	64.0948	91.4536	57.8239	0.00874471	1.48204	up	[O]	Posttranslational modification, protein turnover, chaperones	--	--	--	--	--	Tetratricopeptide repeat	--	S	Function unknown	aspartate, glycine, lysine and serine-rich protein-like [Camellia sinensis]
gene-LOC114256184	25	68	7	107	172	277	0.276062	0.709001	0.085537	1.36245	2.89011	3.4039	0.00170438	2.77001	up	[E]	Amino acid transport and metabolism	Cellular Component: intrinsic component of membrane (GO:0031224);; Biological Process: establishment of localization (GO:0051234);;	K14638|0|nto:104101313|protein NRT1/ PTR FAMILY 7.3-like	--	[E]	Amino acid transport and metabolism	POT family	sp|Q9LQL2|PTR14_ARATH Protein NRT1/ PTR FAMILY 7.3 OS=Arabidopsis thaliana OX=3702 GN=NPF7.3 PE=1 SV=2	E	Amino acid transport and metabolism	protein NRT1/ PTR FAMILY 7.3-like [Camellia sinensis]
gene-LOC114300446	3552	4413	3263	926	569	1118	145.821	167.841	146.272	42.6213	34.4298	49.4932	3.05796e-21	-1.87874	down	--	--	Molecular Function: cation binding (GO:0043169);;	--	--	[P]	Inorganic ion transport and metabolism	Metallothionein	sp|P20238|MT1_ERYGU Metallothionein-like protein 1 OS=Erythranthe guttata OX=4155 PE=3 SV=1	S	Function unknown	metallothionein-like protein 1 isoform X2 [Camellia sinensis]
gene-LOC114262538	779	626	894	320	306	273	49.0983	36.5561	61.51	22.6323	28.4386	18.5646	0.000904168	-1.07868	down	[O]	Posttranslational modification, protein turnover, chaperones	Molecular Function: catalytic activity (GO:0003824);;	K00799|8.13544e-57|aip:107630048|probable glutathione S-transferase parC	Glutathione metabolism (ko00480)	[O]	Posttranslational modification, protein turnover, chaperones	Glutathione S-transferase, N-terminal domain;; Glutathione S-transferase, N-terminal domain;; Glutathione S-transferase, N-terminal domain	sp|Q03666|GSTX4_TOBAC Probable glutathione S-transferase OS=Nicotiana tabacum OX=4097 PE=2 SV=1	O	Posttranslational modification, protein turnover, chaperones	probable glutathione S-transferase parC [Camellia sinensis]
gene-LOC114266119	258	1257	517	2817	1912	2314	2.88676	13.0738	6.33219	35.4878	31.6795	28.0293	0.000462345	2.053	up	[K]	Transcription	Cellular Component: membrane (GO:0016020);;	--	--	--	--	Malectin-like domain;; Leucine rich repeat;; Leucine Rich repeats (2 copies)	sp|O65924|Y2921_ARATH Putative leucine-rich repeat receptor-like protein kinase At2g19210 OS=Arabidopsis thaliana OX=3702 GN=At2g19210 PE=1 SV=1	S	Function unknown	uncharacterized protein At1g24485-like [Camellia sinensis]
gene-LOC114307405	140	219	270	3	3	8	3.97258	5.76381	8.39081	0.074829	0.106561	0.235912	7.11201e-19	-5.25909	down	--	--	--	--	--	--	--	--	--	--	--	cell wall protein IFF6-like [Camellia sinensis]
gene-LOC114279869	526	572	441	1231	829	719	16.9781	17.1038	15.5346	44.6328	39.5234	25.0527	0.000222181	1.11645	up	--	--	--	--	--	--	--	zinc-finger of the FCS-type, C2-C2	sp|Q8VZM9|FLZ2_ARATH FCS-Like Zinc finger 2 OS=Arabidopsis thaliana OX=3702 GN=FLZ2 PE=1 SV=1	S	Function unknown	FCS-Like Zinc finger 2-like [Camellia sinensis]
gene-LOC114301312	436	799	377	1574	1205	1190	2.40411	4.08484	2.31888	9.75353	9.82021	7.08411	1.23605e-05	1.57441	up	--	--	Biological Process: signal transduction (GO:0007165);; Molecular Function: purine nucleotide binding (GO:0017076);;	--	--	[DT]	Cell cycle control, cell division, chromosome partitioning;; Signal transduction mechanisms	G-protein alpha subunit	sp|O80462|XLG1_ARATH Extra-large guanine nucleotide-binding protein 1 OS=Arabidopsis thaliana OX=3702 GN=XLG1 PE=1 SV=2	DT	Cell cycle control, cell division, chromosome partitioning;; Signal transduction mechanisms	extra-large guanine nucleotide-binding protein 1-like isoform X1 [Camellia sinensis]
gene-LOC114322502	170	233	163	389	389	354	2.58491	3.28858	2.71273	6.64965	8.74679	5.81031	3.75372e-05	1.28798	up	[QV]	Secondary metabolites biosynthesis, transport and catabolism;; Defense mechanisms	--	K15639|0|qsu:112005310|cytochrome P450 CYP749A22-like	Brassinosteroid biosynthesis (ko00905)	[QI]	Secondary metabolites biosynthesis, transport and catabolism;; Lipid transport and metabolism	Cytochrome P450	sp|H2DH17|C7A22_PANGI Cytochrome P450 CYP749A22 OS=Panax ginseng OX=4054 PE=2 SV=1	IQ	Lipid transport and metabolism;; Secondary metabolites biosynthesis, transport and catabolism	cytochrome P450 CYP749A22-like [Camellia sinensis]
gene-LOC114286120	63	64	59	104	113	130	1.91459	1.80751	1.95035	3.56893	5.0995	4.27133	0.0016557	1.1722	up	--	--	--	--	--	--	--	--	--	--	--	leucine-rich repeat extensin-like protein 3 [Camellia sinensis]
gene-LOC114262809	1952	868	2755	456	305	475	33.7314	13.8833	51.9714	8.82564	7.76825	8.83486	3.03466e-05	-1.95359	down	[O]	Posttranslational modification, protein turnover, chaperones	Biological Process: signal transduction (GO:0007165);; Cellular Component: cell part (GO:0044464);;	K17609|0|vvi:100262541|probable nucleoredoxin 2	--	[R]	General function prediction only	Thioredoxin-like;; C1 domain;; Thioredoxin;; AhpC/TSA family	sp|Q0JIL1|NRX2_ORYSJ Probable nucleoredoxin 2 OS=Oryza sativa subsp. japonica OX=39947 GN=Os01g0794400 PE=2 SV=1	O	Posttranslational modification, protein turnover, chaperones	probable nucleoredoxin 2 [Camellia sinensis]
gene-LOC114288055	52	161	94	574	375	341	2.42707	7.01281	4.85026	30.4557	26.1658	17.3599	9.55835e-07	2.33353	up	--	--	--	--	--	--	--	Wound-induced protein	--	S	Function unknown	uncharacterized protein LOC114288055 [Camellia sinensis]
gene-LOC114267692	744	1223	940	2344	2202	2254	11.0517	16.8323	15.236	39.057	48.2644	36.1082	1.55521e-08	1.50448	up	--	--	--	--	--	--	--	C1 domain	sp|Q7Y0E8|NRX11_ORYSJ Probable nucleoredoxin 1-1 OS=Oryza sativa subsp. japonica OX=39947 GN=Os03g0405500 PE=2 SV=1	S	Function unknown	uncharacterized protein LOC114267692 [Camellia sinensis]
gene-LOC114315595	424	1058	479	2334	1830	1551	15.5013	35.9103	19.1472	95.9372	98.9361	61.2758	3.23936e-05	1.82691	up	--	--	--	--	--	--	--	Wound-induced protein	--	S	Function unknown	uncharacterized protein LOC114315595 [Camellia sinensis]
gene-LOC114308573	75	64	63	163	106	111	1.22834	0.980852	1.12687	3.01741	2.58771	1.98527	0.00112987	1.16146	up	[T]	Signal transduction mechanisms	Molecular Function: protein kinase activity (GO:0004672);; Cellular Component: membrane (GO:0016020);; Molecular Function: small molecule binding (GO:0036094);; Molecular Function: organic cyclic compound binding (GO:0097159);; Molecular Function: heterocyclic compound binding (GO:1901363);;	--	--	[T]	Signal transduction mechanisms	Protein kinase domain;; Protein tyrosine and serine/threonine kinase;; Phosphotransferase enzyme family	sp|Q9ZVP5|M3K18_ARATH Mitogen-activated protein kinase kinase kinase 18 OS=Arabidopsis thaliana OX=3702 GN=MAPKKK18 PE=1 SV=1	T	Signal transduction mechanisms	mitogen-activated protein kinase kinase kinase 18-like [Camellia sinensis]
gene-LOC114285334	2056	2524	2081	675	348	1046	40.175	45.6901	44.4068	14.7894	10.0203	22.0352	1.05194e-05	-1.49042	down	--	--	Molecular Function: hydrolase activity (GO:0016787);;	--	--	--	--	Ribosome inactivating protein	sp|P33183|NIGB_SAMNI Nigrin b OS=Sambucus nigra OX=4202 PE=1 SV=2	G	Carbohydrate transport and metabolism	nigrin b-like [Camellia sinensis]
gene-LOC114271217	398	108	43	33	8	25	3.74684	0.939949	0.441365	0.343236	0.100022	0.249903	0.00469025	-2.87067	down	[O]	Posttranslational modification, protein turnover, chaperones	Molecular Function: endopeptidase activity (GO:0004175);; Biological Process: protein metabolic process (GO:0019538);;	--	--	--	--	Subtilase family;; Fibronectin type-III domain;; PA domain;; Peptidase inhibitor I9	sp|Q84WS0|SBT11_ARATH Subtilisin-like protease SBT1.1 OS=Arabidopsis thaliana OX=3702 GN=SBTI1.1 PE=1 SV=1	O	Posttranslational modification, protein turnover, chaperones	hypothetical protein TEA_013922 [Camellia sinensis var. sinensis]
gene-LOC114310744	293	170	141	85	46	50	6.90896	3.70253	3.62573	2.24228	1.59393	1.2542	0.00250898	-1.49644	down	[O]	Posttranslational modification, protein turnover, chaperones	--	K00799|7.27414e-101|vvi:100256700|probable glutathione S-transferase	Glutathione metabolism (ko00480)	[O]	Posttranslational modification, protein turnover, chaperones	Glutathione S-transferase, N-terminal domain;; Glutathione S-transferase, N-terminal domain;; Glutathione S-transferase, N-terminal domain;; Glutathione S-transferase, C-terminal domain;; Glutathione S-transferase, C-terminal domain	sp|Q03666|GSTX4_TOBAC Probable glutathione S-transferase OS=Nicotiana tabacum OX=4097 PE=2 SV=1	O	Posttranslational modification, protein turnover, chaperones	probable glutathione S-transferase [Camellia sinensis]
gene-LOC114288889	161	199	178	435	385	524	4.86344	5.57105	5.87709	14.7547	17.1728	17.1114	4.47703e-14	1.57704	up	[R]	General function prediction only	--	K01183|3.89233e-77|dcr:108196653|endochitinase EP3	Amino sugar and nucleotide sugar metabolism (ko00520)	[R]	General function prediction only	Chitinase class I	sp|Q9M2U5|CHI5_ARATH Endochitinase EP3 OS=Arabidopsis thaliana OX=3702 GN=EP3 PE=1 SV=1	L	Replication, recombination and repair	endochitinase EP3-like [Camellia sinensis]
gene-LOC114315070	537	820	474	1388	978	1215	11.4911	16.2521	11.0668	33.3154	30.8704	28.0491	4.56947e-06	1.22334	up	--	--	Molecular Function: nucleic acid binding transcription factor activity (GO:0001071);; Molecular Function: nucleic acid binding (GO:0003676);; Biological Process: transcription, DNA-templated (GO:0006351);; Cellular Component: intracellular membrane-bounded organelle (GO:0043231);;	K09287|4.55066e-172|oeu:111399031|AP2/ERF and B3 domain-containing transcription factor RAV1	--	--	--	B3 DNA binding domain;; AP2 domain	sp|Q9ZWM9|RAV1_ARATH AP2/ERF and B3 domain-containing transcription factor RAV1 OS=Arabidopsis thaliana OX=3702 GN=RAV1 PE=1 SV=1	K	Transcription	AP2/ERF and B3 domain-containing transcription factor RAV1-like [Camellia sinensis]
gene-LOC114278066	2090	4145	2850	1446	629	945	48.9695	89.9544	72.91	37.9921	21.7402	23.8596	0.000190801	-1.37263	down	--	--	--	K09422|3.77743e-93|vvi:100260318|transcription factor MYB59	--	[K]	Transcription	Myb-like DNA-binding domain;; Myb-like DNA-binding domain	sp|Q9LX82|MYB48_ARATH Transcription factor MYB48 OS=Arabidopsis thaliana OX=3702 GN=MYB48 PE=2 SV=1	K	Transcription	transcription factor MYB59-like [Camellia sinensis]
MSTRG.54818	0	0	0	158	115	207	0	0	0	5.6044	5.36812	7.06539	3.36225e-13	9.99766	up	[Q]	Secondary metabolites biosynthesis, transport and catabolism	Molecular Function: oxidoreductase activity (GO:0016491);;	--	--	[QR]	Secondary metabolites biosynthesis, transport and catabolism;; General function prediction only	2OG-Fe(II) oxygenase superfamily	sp|P24397|HY6H_HYONI Hyoscyamine 6-dioxygenase OS=Hyoscyamus niger OX=4079 GN=H6H PE=1 SV=1	Q	Secondary metabolites biosynthesis, transport and catabolism	Protein DMR6-LIKE OXYGENASE 2 like [Actinidia chinensis var. chinensis]
gene-LOC114273570	349	572	535	813	824	761	5.15665	7.83413	8.63416	13.491	17.9843	12.1464	0.00605029	1.00451	up	[D]	Cell cycle control, cell division, chromosome partitioning	--	--	--	[Q]	Secondary metabolites biosynthesis, transport and catabolism	ABC-2 type transporter;; ABC transporter;; ABC-2 type transporter	sp|Q9XIE2|AB36G_ARATH ABC transporter G family member 36 OS=Arabidopsis thaliana OX=3702 GN=ABCG36 PE=1 SV=1	Q	Secondary metabolites biosynthesis, transport and catabolism	ABC transporter G family member 36-like [Camellia sinensis]
gene-LOC114271842	584	1504	462	2722	2347	2242	11.1558	26.6001	9.62273	58.3132	66.1493	46.1732	0.000375922	1.81002	up	--	--	--	K09286|5.68924e-79|pmum:103333995|ethylene-responsive transcription factor ERF071	--	--	--	AP2 domain	sp|O22259|ERF71_ARATH Ethylene-responsive transcription factor ERF071 OS=Arabidopsis thaliana OX=3702 GN=ERF071 PE=2 SV=1	K	Transcription	ethylene-responsive transcription factor RAP2-3-like [Camellia sinensis]
gene-LOC114261310	269	474	379	945	737	587	3.88373	6.34877	5.98989	15.3364	15.7259	9.16412	0.000621145	1.29229	up	[I]	Lipid transport and metabolism	--	K21734|0|sind:105173143|delta(8)-fatty-acid desaturase	--	[I]	Lipid transport and metabolism	Fatty acid desaturase;; Cytochrome b5-like Heme/Steroid binding domain	sp|Q43469|SLD1_HELAN Delta(8)-fatty-acid desaturase OS=Helianthus annuus OX=4232 GN=sld1 PE=1 SV=1	I	Lipid transport and metabolism	delta(8)-fatty-acid desaturase-like [Camellia sinensis]
gene-LOC114319042	42	117	51	225	220	245	0.66029	1.73975	0.892531	4.04856	5.20311	4.22982	5.10803e-05	1.99901	up	[JO]	Translation, ribosomal structure and biogenesis;; Posttranslational modification, protein turnover, chaperones	Molecular Function: oxidoreductase activity (GO:0016491);; Molecular Function: vitamin binding (GO:0019842);; Cellular Component: intrinsic component of membrane (GO:0031224);; Biological Process: single-organism metabolic process (GO:0044710);; Molecular Function: transition metal ion binding (GO:0046914);;	K00472|2.43085e-152|ghi:107912854|probable prolyl 4-hydroxylase 10	Arginine and proline metabolism (ko00330)	[E]	Amino acid transport and metabolism	2OG-Fe(II) oxygenase superfamily;; 2OG-Fe(II) oxygenase superfamily	sp|F4JZ24|P4H10_ARATH Probable prolyl 4-hydroxylase 10 OS=Arabidopsis thaliana OX=3702 GN=P4H10 PE=3 SV=1	E	Amino acid transport and metabolism	probable prolyl 4-hydroxylase 10 [Camellia sinensis]
gene-LOC114303527	88	65	67	147	132	146	1.67102	1.13367	1.39267	3.12577	3.69977	2.99272	0.000287312	1.21514	up	--	--	--	--	--	--	--	Protein of unknown function (DUF1645)	--	S	Function unknown	uncharacterized protein LOC114303527 [Camellia sinensis]
gene-LOC114284856	1524	992	930	410	259	474	22.4932	13.3094	14.749	6.5766	5.64605	7.33633	1.66976e-06	-1.36415	down	[V]	Defense mechanisms	--	K03327|0|jre:108983811|protein DETOXIFICATION 16-like	--	[R]	General function prediction only	MatE	sp|Q9FHB6|DTX16_ARATH Protein DETOXIFICATION 16 OS=Arabidopsis thaliana OX=3702 GN=DTX16 PE=2 SV=1	V	Defense mechanisms	protein DETOXIFICATION 16-like isoform X3 [Camellia sinensis]
gene-LOC114306356	1876	2017	1671	632	544	923	67.6717	67.3986	65.8175	25.5398	28.9482	35.8749	5.72747e-08	-1.16105	down	[O]	Posttranslational modification, protein turnover, chaperones	Biological Process: cellular process (GO:0009987);; Cellular Component: peroxisomal part (GO:0044439);;	K13993|7.74895e-67|sot:102594103|15.7 kDa heat shock protein, peroxisomal	Protein processing in endoplasmic reticulum (ko04141)	[O]	Posttranslational modification, protein turnover, chaperones	--	sp|Q9FHQ3|HS157_ARATH 15.7 kDa heat shock protein, peroxisomal OS=Arabidopsis thaliana OX=3702 GN=HSP15.7 PE=2 SV=1	O	Posttranslational modification, protein turnover, chaperones	LOW QUALITY PROTEIN: 15.7 kDa heat shock protein, peroxisomal [Camellia sinensis]
gene-LOC114296215	246	253	168	533	384	437	3.54187	3.37431	2.63443	8.61147	8.15412	6.78389	2.774e-07	1.27992	up	[G]	Carbohydrate transport and metabolism	Molecular Function: transferase activity, transferring glycosyl groups (GO:0016757);;	--	--	[GC]	Carbohydrate transport and metabolism;; Energy production and conversion	UDP-glucoronosyl and UDP-glucosyl transferase	sp|U3U992|UGT8_CATRO 7-deoxyloganetic acid glucosyltransferase OS=Catharanthus roseus OX=4058 GN=UGT709C2 PE=1 SV=1	CG	Energy production and conversion;; Carbohydrate transport and metabolism	7-deoxyloganetic acid glucosyltransferase-like [Camellia sinensis]
gene-LOC114272987	14280	26529	15207	64745	38555	32138	331.871	571.138	385.91	1687.97	1322.19	805.532	8.34045e-05	1.53407	up	--	--	--	--	--	--	--	--	--	151		uncharacterized protein LOC114272987 [Camellia sinensis]
gene-LOC114311597	53	168	160	356	263	679	1.02322	3.02472	3.4059	7.79617	7.55645	14.2926	0.000728891	1.97882	up	--	--	--	--	--	--	--	Plant protein of unknown function	sp|Q9SD53|Y3720_ARATH UPF0481 protein At3g47200 OS=Arabidopsis thaliana OX=3702 GN=At3g47200 PE=2 SV=1	S	Function unknown	UPF0481 protein At3g47200-like [Camellia sinensis]
gene-LOC114293178	1180	1188	1507	402	392	716	27.4438	26.9066	40.8221	10.4466	14.3084	18.9753	0.000733147	-1.12044	down	[F]	Nucleotide transport and metabolism	Molecular Function: transferase activity, transferring pentosyl groups (GO:0016763);; Biological Process: purine nucleobase salvage (GO:0043096);; Cellular Component: intracellular part (GO:0044424);;	K00759|1.19374e-116|cpap:110806445|adenine phosphoribosyltransferase 5-like	Purine metabolism (ko00230)	[F]	Nucleotide transport and metabolism	Phosphoribosyl transferase domain	sp|Q9LFP0|APT5_ARATH Adenine phosphoribosyltransferase 5 OS=Arabidopsis thaliana OX=3702 GN=APT5 PE=1 SV=1	F	Nucleotide transport and metabolism	adenine phosphoribosyltransferase 5-like isoform X1 [Camellia sinensis]
gene-LOC114267691	7	7	5	49	44	30	0.154885	0.146301	0.126389	1.39795	1.63076	0.811204	2.6916e-05	2.98217	up	--	--	--	--	--	--	--	C1 domain;; Zinc finger, ZZ type	--	S	Function unknown	uncharacterized protein LOC114267691 [Camellia sinensis]
gene-LOC114288477	253	282	146	1881	1240	483	6.01532	6.20692	3.7754	50.1719	43.4957	12.3846	8.6288e-07	2.69634	up	--	--	--	--	--	--	--	Expansin C-terminal domain;; Lytic transglycolase	sp|Q850K7|EXLB1_ORYSJ Expansin-like B1 OS=Oryza sativa subsp. japonica OX=39947 GN=EXLB1 PE=2 SV=2	S	Function unknown	expansin-like B1 [Camellia sinensis]
gene-LOC114293103	73	43	52	16	6	13	1.46349	0.792043	1.13634	0.350498	0.178026	0.267202	0.00139071	-2.04824	down	[R]	General function prediction only	Molecular Function: catalytic activity (GO:0003824);; Biological Process: single-organism metabolic process (GO:0044710);;	--	--	[GQ]	Carbohydrate transport and metabolism;; Secondary metabolites biosynthesis, transport and catabolism	Oxidoreductase family, NAD-binding Rossmann fold	sp|Q9SZ83|Y4967_ARATH Uncharacterized oxidoreductase At4g09670 OS=Arabidopsis thaliana OX=3702 GN=At4g09670 PE=1 SV=1	GQ	Carbohydrate transport and metabolism;; Secondary metabolites biosynthesis, transport and catabolism	hypothetical protein TEA_026396 [Camellia sinensis var. sinensis]
gene-LOC114309218	901	2900	1528	5849	4699	6103	15.4833	46.1967	28.691	112.836	119.259	113.211	1.49703e-05	1.90608	up	--	--	Cellular Component: intrinsic component of membrane (GO:0031224);;	--	--	--	--	PLAC8 family	sp|Q9M9A5|PCR6_ARATH Protein PLANT CADMIUM RESISTANCE 6 OS=Arabidopsis thaliana OX=3702 GN=PCR6 PE=2 SV=1	S	Function unknown	protein PLANT CADMIUM RESISTANCE 6-like [Camellia sinensis]
gene-LOC114266445	124	485	234	1374	953	905	1.26827	4.61445	2.62283	15.8354	14.4467	10.0298	2.67748e-05	2.20759	up	[T]	Signal transduction mechanisms	Molecular Function: pattern binding (GO:0001871);; Molecular Function: protein kinase activity (GO:0004672);; Biological Process: cellular protein modification process (GO:0006464);; Cellular Component: intrinsic component of membrane (GO:0031224);; Molecular Function: purine ribonucleoside binding (GO:0032550);; Molecular Function: metal ion binding (GO:0046872);;	--	--	--	--	Protein kinase domain;; Protein tyrosine and serine/threonine kinase;; EGF domain;; Wall-associated receptor kinase galacturonan-binding;; Calcium-binding EGF domain;; EGF-like domain;; Complement Clr-like EGF-like;; Wall-associated kinase	sp|Q9LMN7|WAK5_ARATH Wall-associated receptor kinase 5 OS=Arabidopsis thaliana OX=3702 GN=WAK5 PE=2 SV=1	T	Signal transduction mechanisms	putative wall-associated receptor kinase-like 16 [Camellia sinensis]
gene-LOC114298869	52	101	45	188	128	148	0.79126	1.43993	0.751626	3.24346	2.89952	2.45392	0.00119167	1.48708	up	[K]	Transcription	--	--	--	--	--	Leucine rich repeat;; Leucine Rich repeats (2 copies)	sp|Q8W3M4|Y4744_ARATH Uncharacterized protein At4g06744 OS=Arabidopsis thaliana OX=3702 GN=At4g06744 PE=2 SV=1	S	Function unknown	uncharacterized protein At4g06744-like [Camellia sinensis]
gene-LOC114274016	1021	1706	1187	563	243	730	36.7291	56.8451	46.5958	22.7046	12.8978	28.3204	0.00679613	-1.15707	down	--	--	Biological Process: copper ion transport (GO:0006825);; Cellular Component: intrinsic component of membrane (GO:0031224);; Molecular Function: transition metal ion transmembrane transporter activity (GO:0046915);;	K14686|3.47717e-42|cic:CICLE_v10029961mg|hypothetical protein	--	[P]	Inorganic ion transport and metabolism	Ctr copper transporter family	sp|Q39065|COPT1_ARATH Copper transporter 1 OS=Arabidopsis thaliana OX=3702 GN=COPT1 PE=2 SV=2	P	Inorganic ion transport and metabolism	copper transporter 1-like [Camellia sinensis]
gene-LOC114290306	42	130	49	241	133	193	0.466217	1.34676	0.599983	3.03801	2.19972	2.33234	0.00819892	1.59943	up	--	--	--	--	--	--	--	C1 domain	--	S	Function unknown	uncharacterized protein LOC114290306 [Camellia sinensis]
gene-LOC114305408	49	63	65	1	0	0	2.69353	3.20405	3.92028	0.030796	0	0	4.09018e-06	-7.10416	down	--	--	Biological Process: modification-dependent protein catabolic process (GO:0019941);;	K14016|1.65553e-63|nta:107774380|ubiquitin fusion degradation protein 1 homolog	Protein processing in endoplasmic reticulum (ko04141)	[O]	Posttranslational modification, protein turnover, chaperones	Ubiquitin fusion degradation protein UFD1	sp|Q92890|UFD1_HUMAN Ubiquitin recognition factor in ER-associated degradation protein 1 OS=Homo sapiens OX=9606 GN=UFD1 PE=1 SV=3	O	Posttranslational modification, protein turnover, chaperones	ubiquitin recognition factor in ER-associated degradation protein 1-like [Camellia sinensis]
gene-LOC114260091	268	195	418	73	77	35	4.62821	3.12337	7.89497	1.4115	1.96082	0.637406	0.00114757	-1.94967	down	--	--	Biological Process: transcription, DNA-templated (GO:0006351);;	--	--	--	--	No apical meristem (NAM) protein	sp|A0A3Q7HH64|JA2L_SOLLC NAC domain-containing protein JA2L OS=Solanum lycopersicum OX=4081 GN=JA2L PE=2 SV=1	K	Transcription	NAC domain-containing protein 72-like [Camellia sinensis]
gene-LOC114284017	173	319	202	455	386	378	2.918	4.97644	3.70969	8.60873	9.60552	6.88159	0.00385596	1.08852	up	[H]	Coenzyme transport and metabolism	Biological Process: metabolic process (GO:0008152);; Molecular Function: transferase activity, transferring one-carbon groups (GO:0016741);; Cellular Component: intrinsic component of membrane (GO:0031224);;	--	--	--	--	Methyltransferase domain;; Methyltransferase domain;; Methyltransferase domain;; Methyltransferase domain;; ubiE/COQ5 methyltransferase family;; Methyltransferase small domain	sp|Q74LY0|MENG_LACJO Demethylmenaquinone methyltransferase OS=Lactobacillus johnsonii (strain CNCM I-12250 / La1 / NCC 533) OX=257314 GN=menG PE=3 SV=1	S	Function unknown	hypothetical protein TEA_023276 [Camellia sinensis var. sinensis]
gene-LOC114282142	116	127	129	468	202	194	1.82586	1.85144	2.22755	8.29103	4.69906	3.30238	0.00124044	1.43997	up	[K]	Transcription	--	--	--	[R]	General function prediction only	Leucine rich repeat;; Leucine Rich repeats (2 copies);; Leucine Rich Repeat;; Leucine Rich repeat	sp|Q5MR23|9DC3_SOLPI Receptor-like protein 9DC3 OS=Solanum pimpinellifolium OX=4084 GN=9DC3 PE=3 SV=1	S	Function unknown	receptor-like protein 34, partial [Camellia sinensis]
gene-LOC114322223	1206	1014	1725	310	185	359	17.6106	13.7107	27.501	5.07378	3.98181	5.63908	1.80568e-11	-1.99616	down	--	--	--	K15015|0|vvi:100255991|vacuolar amino acid transporter 1	--	[E]	Amino acid transport and metabolism	Transmembrane amino acid transporter protein	sp|Q9LXF8|AVT1J_ARATH Amino acid transporter AVT1J OS=Arabidopsis thaliana OX=3702 GN=AVT1J PE=2 SV=1	E	Amino acid transport and metabolism	amino acid transporter AVT1I-like [Camellia sinensis]
gene-LOC114291116	2541	2687	3829	445	116	912	106.567	104.356	175.35	20.9359	7.15205	41.2346	0.00803037	-2.48414	down	--	--	--	--	--	--	--	Probable lipid transfer;; Protease inhibitor/seed storage/LTP family	--	S	Function unknown	putative lipid-transfer protein DIR1 [Camellia sinensis]
gene-LOC114267553	1028	1014	764	246	133	411	29.8545	27.2788	24.2106	8.01659	5.6688	12.8625	9.00356e-06	-1.62783	down	--	--	Molecular Function: hydrolase activity (GO:0016787);;	--	--	--	--	Ribosome inactivating protein	sp|P33183|NIGB_SAMNI Nigrin b OS=Sambucus nigra OX=4202 PE=1 SV=2	G	Carbohydrate transport and metabolism	nigrin b-like [Camellia sinensis]
gene-LOC114314630	1058	841	1044	543	324	359	25.124	18.4986	27.0861	14.4626	11.3574	9.18279	0.000128145	-1.02356	down	[P]	Inorganic ion transport and metabolism	Biological Process: transition metal ion transport (GO:0000041);; Molecular Function: iron ion binding (GO:0005506);; Molecular Function: oxidoreductase activity, oxidizing metal ions, oxygen as acceptor (GO:0016724);; Biological Process: single-organism metabolic process (GO:0044710);; Biological Process: cellular transition metal ion homeostasis (GO:0046916);;	K00522|1.12782e-117|oeu:111403263|ferritin-3, chloroplastic-like	--	[P]	Inorganic ion transport and metabolism	Ferritin-like domain	sp|Q948P6|FRI3_SOYBN Ferritin-3, chloroplastic OS=Glycine max OX=3847 PE=2 SV=1	P	Inorganic ion transport and metabolism	ferritin-1, chloroplastic-like [Camellia sinensis]
gene-LOC114306226	989	1809	491	465	182	198	35.2682	59.755	19.0981	18.5753	9.56176	7.59992	0.00596272	-1.72857	down	--	--	Biological Process: response to bacterium (GO:0009617);; Biological Process: response to fungus (GO:0009620);; Molecular Function: carbohydrate derivative binding (GO:0097367);;	--	--	[R]	General function prediction only	Barwin family	sp|P09762|WIN2_SOLTU Wound-induced protein WIN2 OS=Solanum tuberosum OX=4113 GN=WIN2 PE=2 SV=1	S	Function unknown	pathogenesis-related protein PR-4-like [Camellia sinensis]
gene-LOC114315018	98	346	100	1428	916	598	4.7469	15.6243	5.287	78.1884	66.0032	31.4721	8.71423e-06	2.71888	up	--	--	--	--	--	--	--	Wound-induced protein	--	S	Function unknown	uncharacterized protein LOC114315018 [Camellia sinensis]
gene-LOC114282676	294	618	343	829	824	1763	9.72315	18.9638	12.3911	30.8112	40.3123	63.0451	0.000178044	1.68669	up	--	--	Molecular Function: catalytic activity (GO:0003824);; Biological Process: response to stress (GO:0006950);; Molecular Function: antioxidant activity (GO:0016209);; Biological Process: hydrogen peroxide metabolic process (GO:0042743);; Molecular Function: cation binding (GO:0043169);; Biological Process: single-organism metabolic process (GO:0044710);; Molecular Function: tetrapyrrole binding (GO:…	K00430|6.52397e-99|vvi:100257440|cationic peroxidase 1	Phenylpropanoid biosynthesis (ko00940)	--	--	Peroxidase	sp|P22195|PER1_ARAHY Cationic peroxidase 1 OS=Arachis hypogaea OX=3818 GN=PNC1 PE=1 SV=2	Q	Secondary metabolites biosynthesis, transport and catabolism	cationic peroxidase 1-like [Camellia sinensis]
gene-LOC114267715	17	47	6	142	82	89	0.927306	2.39472	0.329217	8.77723	6.68831	5.2864	0.00364731	2.42313	up	--	--	--	--	--	--	--	VQ motif	sp|O48522|VQ17_ARATH VQ motif-containing protein 17 OS=Arabidopsis thaliana OX=3702 GN=VQ17 PE=2 SV=1	S	Function unknown	VQ motif-containing protein 17-like [Camellia sinensis]
gene-LOC114271562	549	352	798	259	157	192	9.30349	5.52589	14.7707	4.93082	3.90998	3.49899	0.00597164	-1.25475	down	--	--	--	--	--	--	--	--	--	221		stress response protein NST1-like [Camellia sinensis]
gene-LOC114322815	1069	2571	1252	5017	4677	8773	29.0944	64.8499	37.2106	153.249	187.892	257.632	8.40474e-08	2.16648	up	--	--	--	--	--	--	--	Salt stress response/antifungal	sp|Q9M0X5|CRK25_ARATH Cysteine-rich receptor-like protein kinase 25 OS=Arabidopsis thaliana OX=3702 GN=CRK25 PE=3 SV=1	T	Signal transduction mechanisms	cysteine-rich receptor-like protein kinase 25 [Camellia sinensis]
gene-LOC114261847	317	260	176	67	44	110	5.36874	4.07555	3.23975	1.27285	1.09257	2.00232	0.000326124	-1.5463	down	--	--	--	--	--	--	--	Transferase family	sp|A0A2P1GIW7|SAT_CATRO Stemmadenine O-acetyltransferase OS=Catharanthus roseus OX=4058 GN=SAT PE=1 SV=1	S	Function unknown	hypothetical protein TEA_027447 [Camellia sinensis var. sinensis]
gene-LOC114307137	174	43	158	14	21	26	2.06955	0.469901	2.04789	0.17518	0.360331	0.328546	0.00321254	-2.35139	down	[T]	Signal transduction mechanisms	--	--	--	--	--	Legume lectin domain;; Protein kinase domain;; Protein tyrosine and serine/threonine kinase	sp|Q7XUN6|SIT2_ORYSJ L-type lectin-domain containing receptor kinase SIT2 OS=Oryza sativa subsp. japonica OX=39947 GN=SIT2 PE=2 SV=2	T	Signal transduction mechanisms	L-type lectin-domain containing receptor kinase IV.1-like [Camellia sinensis]
gene-LOC114309590	104	81	86	41	26	32	3.46119	2.52496	3.11104	1.52036	1.28433	1.15089	0.00505082	-1.2107	down	--	--	Cellular Component: photosystem II (GO:0009523);; Cellular Component: chloroplast thylakoid (GO:0009534);; Cellular Component: intrinsic component of membrane (GO:0031224);; Biological Process: cellular metabolic process (GO:0044237);;	K03541|1.47989e-64|oeu:111402379|photosystem II 10 kDa polypeptide, chloroplastic	Photosynthesis (ko00195)	--	--	Photosystem II 10 kDa polypeptide PsbR	sp|Q40519|PSBR_TOBAC Photosystem II 10 kDa polypeptide, chloroplastic OS=Nicotiana tabacum OX=4097 GN=PSBR PE=2 SV=1	S	Function unknown	photosystem II 10 kDa polypeptide, chloroplastic-like isoform X1 [Camellia sinensis]
gene-LOC114259783	679	2866	1187	5774	5634	8492	15.8605	62.081	30.3067	151.475	194.442	214.202	1.17659e-05	2.34036	up	[G]	Carbohydrate transport and metabolism	--	K01183|6.19752e-156|oeu:111391841|hevamine-A-like	Amino sugar and nucleotide sugar metabolism (ko00520)	[M]	Cell wall/membrane/envelope biogenesis	Glycosyl hydrolases family 18	sp|P51614|CHIT3_VITVI Acidic endochitinase OS=Vitis vinifera OX=29760 GN=CHIT3 PE=2 SV=1	G	Carbohydrate transport and metabolism	hevamine-A-like [Camellia sinensis]
MSTRG.61810	1066	1275	1282	488	189	128	15.841	17.8327	21.3703	8.26368	4.35057	1.98891	0.000144435	-1.94723	down	[QV]	Secondary metabolites biosynthesis, transport and catabolism;; Defense mechanisms	Molecular Function: oxidoreductase activity (GO:0016491);; Cellular Component: intrinsic component of membrane (GO:0031224);; Biological Process: single-organism metabolic process (GO:0044710);; Molecular Function: tetrapyrrole binding (GO:0046906);; Molecular Function: transition metal ion binding (GO:0046914);;	K23136|0|qsu:112000977|cytochrome P450 CYP82D47-like	--	[Q]	Secondary metabolites biosynthesis, transport and catabolism	Cytochrome P450	sp|O49858|C82A3_SOYBN Cytochrome P450 82A3 OS=Glycine max OX=3847 GN=CYP82A3 PE=2 SV=1	Q	Secondary metabolites biosynthesis, transport and catabolism	hypothetical protein TEA_026100 [Camellia sinensis var. sinensis]
gene-LOC114293574	55	98	58	164	118	119	2.11872	3.50509	2.41056	7.11737	6.73533	4.96276	0.00809205	1.18943	up	--	--	Molecular Function: nucleic acid binding transcription factor activity (GO:0001071);; Molecular Function: nucleic acid binding (GO:0003676);; Biological Process: transcription, DNA-templated (GO:0006351);; Cellular Component: intracellular membrane-bounded organelle (GO:0043231);;	K09287|8.77047e-69|mesc:110600122|AP2/ERF and B3 domain-containing transcription factor RAV1	--	--	--	B3 DNA binding domain	sp|Q9ZWM9|RAV1_ARATH AP2/ERF and B3 domain-containing transcription factor RAV1 OS=Arabidopsis thaliana OX=3702 GN=RAV1 PE=1 SV=1	K	Transcription	AP2/ERF and B3 domain-containing transcription repressor RAV2-like [Camellia sinensis]
gene-LOC114264165	5012	2387	4834	1302	825	1754	78.0485	34.423	82.2084	22.7362	18.9557	29.4577	0.00030874	-1.44702	down	[H]	Coenzyme transport and metabolism	Molecular Function: oxidoreductase activity, acting on diphenols and related substances as donors, oxygen as acceptor (GO:0016682);; Cellular Component: organelle inner membrane (GO:0019866);; Cellular Component: intrinsic component of membrane (GO:0031224);; Molecular Function: cation binding (GO:0043169);; Cellular Component: intracellular membrane-bounded organelle (GO:0043231);; Biological Pr…	K17893|0|nta:107763364|AOX, Aox1; ubiquinol oxidase 1, mitochondrial	--	--	--	Alternative oxidase	sp|Q41224|AOX1_TOBAC Ubiquinol oxidase 1, mitochondrial OS=Nicotiana tabacum OX=4097 GN=AOX1 PE=1 SV=1	Q	Secondary metabolites biosynthesis, transport and catabolism	ubiquinol oxidase 2, mitochondrial-like [Camellia sinensis]
gene-LOC114267727	119	240	125	498	481	412	1.01109	1.89452	1.15478	4.75364	6.03889	3.78026	4.88296e-06	1.81737	up	--	--	--	--	--	--	--	C1 domain	sp|Q7Y0E8|NRX11_ORYSJ Probable nucleoredoxin 1-1 OS=Oryza sativa subsp. japonica OX=39947 GN=Os03g0405500 PE=2 SV=1	S	Function unknown	uncharacterized protein LOC114267727 [Camellia sinensis]
gene-LOC114266575	5098	2140	5667	1866	948	1726	73.3075	28.4991	88.9841	30.102	20.1006	26.7588	0.00765055	-1.30521	down	[T]	Signal transduction mechanisms	Molecular Function: protein kinase activity (GO:0004672);; Biological Process: cellular protein modification process (GO:0006464);; Biological Process: phosphate-containing compound metabolic process (GO:0006796);; Biological Process: cell communication (GO:0007154);; Molecular Function: purine ribonucleoside binding (GO:0032550);;	--	--	[T]	Signal transduction mechanisms	Protein kinase domain;; Protein tyrosine and serine/threonine kinase;; NAF domain;; Kinase-like	sp|O65554|CIPK6_ARATH CBL-interacting serine/threonine-protein kinase 6 OS=Arabidopsis thaliana OX=3702 GN=CIPK6 PE=1 SV=1	T	Signal transduction mechanisms	LOW QUALITY PROTEIN: CBL-interacting serine/threonine-protein kinase 6 [Camellia sinensis]
gene-LOC114299000	569	223	208	84	76	62	45.671	16.5484	18.2355	7.56075	8.93555	5.31016	0.000997313	-1.88581	down	[O]	Posttranslational modification, protein turnover, chaperones	Molecular Function: catalytic activity (GO:0003824);;	K00799|4.79711e-58|zju:107423437|probable glutathione S-transferase	Glutathione metabolism (ko00480)	[O]	Posttranslational modification, protein turnover, chaperones	Glutathione S-transferase, N-terminal domain;; Glutathione S-transferase, N-terminal domain;; Glutathione S-transferase, N-terminal domain	sp|Q03666|GSTX4_TOBAC Probable glutathione S-transferase OS=Nicotiana tabacum OX=4097 PE=2 SV=1	O	Posttranslational modification, protein turnover, chaperones	probable glutathione S-transferase, partial [Camellia sinensis]
gene-LOC114268076	174	233	168	33	40	46	7.03072	8.70371	7.41694	1.46214	2.34417	1.99654	1.4334e-08	-1.99975	down	[T]	Signal transduction mechanisms	--	--	--	--	--	CP12 domain	sp|Q9LZP9|CP122_ARATH Calvin cycle protein CP12-2, chloroplastic OS=Arabidopsis thaliana OX=3702 GN=CP12-2 PE=1 SV=1	S	Function unknown	calvin cycle protein CP12-1, chloroplastic-like [Camellia sinensis]
gene-LOC114292050	321	129	199	55	29	24	4.97422	1.84808	3.36215	0.940342	0.656137	0.392843	2.07469e-05	-2.34611	down	[E]	Amino acid transport and metabolism	Molecular Function: anion binding (GO:0043168);;	K01761|0|oeu:111376571|methionine gamma-lyase-like	Cysteine and methionine metabolism (ko00270);; Selenocompound metabolism (ko00450)	[E]	Amino acid transport and metabolism	Cys/Met metabolism PLP-dependent enzyme;; Aminotransferase class I and II;; Aminotransferase class-V	sp|Q9SGU9|MGL_ARATH Methionine gamma-lyase OS=Arabidopsis thaliana OX=3702 GN=MGL PE=1 SV=1	E	Amino acid transport and metabolism	methionine gamma-lyase-like [Camellia sinensis]
gene-LOC114268167	282	662	311	1185	1020	1734	4.9365	10.7391	5.9512	23.3019	26.3775	32.778	1.85799e-06	1.90298	up	--	--	--	--	--	--	--	C1 domain;; Phorbol esters/diacylglycerol binding domain (C1 domain);; PHD-finger	sp|O80763|NRX1_ARATH Probable nucleoredoxin 1 OS=Arabidopsis thaliana OX=3702 GN=At1g60420 PE=1 SV=1	S	Function unknown	uncharacterized protein LOC114268167 [Camellia sinensis]
gene-LOC114256232	1432	770	630	310	252	242	21.6936	10.8106	10.415	5.26411	5.6172	3.94868	0.000186316	-1.54287	down	[G]	Carbohydrate transport and metabolism	--	--	--	[GC]	Carbohydrate transport and metabolism;; Energy production and conversion	UDP-glucoronosyl and UDP-glucosyl transferase	sp|F8WKW0|UGT1_GARJA Crocetin glucosyltransferase, chloroplastic OS=Gardenia jasminoides OX=114476 GN=UGT75L6 PE=1 SV=1	CG	Energy production and conversion;; Carbohydrate transport and metabolism	UDP-glycosyltransferase 75C1-like [Camellia sinensis]
gene-LOC114311760	5256	3806	2996	1174	408	1755	111.584	74.8533	69.4377	27.9558	12.77	40.1731	0.000514803	-1.68162	down	--	--	--	--	--	--	--	Ribosome inactivating protein	sp|P33183|NIGB_SAMNI Nigrin b OS=Sambucus nigra OX=4202 PE=1 SV=2	G	Carbohydrate transport and metabolism	nigrin b-like [Camellia sinensis]
gene-LOC114289184	100	38	51	4	9	0	2.49772	0.880458	1.40078	0.107564	0.314447	0	0.00334552	-3.47761	down	--	--	--	K06910|4.52316e-100|tcc:18605521|CEN-like protein 1	--	[R]	General function prediction only	Phosphatidylethanolamine-binding protein	sp|Q9XH44|CET1_TOBAC CEN-like protein 1 OS=Nicotiana tabacum OX=4097 GN=CET1 PE=2 SV=1	S	Function unknown	CEN-like protein 1 [Camellia sinensis]
gene-LOC114307725	703	446	884	239	121	336	14.294	8.37809	19.623	5.42234	3.57418	7.34196	0.00360178	-1.35795	down	[H]	Coenzyme transport and metabolism	Molecular Function: catalytic activity (GO:0003824);;	K07025|6.37536e-116|nnu:104596512|uncharacterized LOC104596512	--	[R]	General function prediction only	Haloacid dehalogenase-like hydrolase;; haloacid dehalogenase-like hydrolase	sp|P53078|SDT1_YEAST Suppressor of disruption of TFIIS OS=Saccharomyces cerevisiae (strain ATCC 204508 / S288c) OX=559292 GN=SDT1 PE=1 SV=1	S	Function unknown	suppressor of disruption of TFIIS isoform X3 [Camellia sinensis]
gene-LOC114263773	302	333	295	159	90	122	6.96823	7.12847	7.43723	4.12251	3.03914	3.04057	3.62475e-06	-1.08999	down	--	--	--	--	--	--	--	--	--	156		uncharacterized protein LOC114263773 [Camellia sinensis]
gene-LOC114288054	211	598	262	2269	1649	1113	8.44732	22.2777	11.5011	102.357	97.8552	48.2433	2.3686e-07	2.51918	up	--	--	--	--	--	--	--	Wound-induced protein	--	S	Function unknown	uncharacterized protein LOC114288054 [Camellia sinensis]
gene-LOC114274606	1350	2031	664	4104	3772	3001	46.5938	64.9149	24.9952	158.889	192.07	111.704	0.000217242	1.72972	up	--	--	--	--	--	--	--	--	--	83		uncharacterized protein LOC114274606 [Camellia sinensis]
gene-LOC114260866	138	501	213	1269	777	604	1.50991	5.10044	2.54576	15.6494	12.5922	7.1578	0.00137819	1.90599	up	--	--	--	--	--	--	--	C1 domain	--	S	Function unknown	protein lethal(3)malignant blood neoplasm 1-like [Camellia sinensis]
gene-LOC114267039	114	139	150	272	241	265	1.0053	1.12452	1.42857	2.66849	3.13358	2.50569	1.05126e-05	1.21255	up	[P]	Inorganic ion transport and metabolism	Cellular Component: intrinsic component of membrane (GO:0031224);; Molecular Function: metal ion transmembrane transporter activity (GO:0046873);; Biological Process: cellular potassium ion transport (GO:0071804);;	K03549|0|pmum:103325703|probable potassium transporter 13	--	--	--	K+ potassium transporter	sp|Q652J4|HAK13_ORYSJ Probable potassium transporter 13 OS=Oryza sativa subsp. japonica OX=39947 GN=HAK13 PE=2 SV=1	P	Inorganic ion transport and metabolism	probable potassium transporter 13 isoform X1 [Camellia sinensis]
gene-LOC114298253	2471	2055	3017	628	636	533	172.374	132.806	229.867	49.1365	65.4925	40.1012	1.33549e-09	-1.78569	down	[O]	Posttranslational modification, protein turnover, chaperones	Molecular Function: transferase activity, transferring alkyl or aryl (other than methyl) groups (GO:0016765);; Molecular Function: carbon-sulfur lyase activity (GO:0016846);;	K00799|5.28677e-45|jcu:105629902|glutathione S-transferase U7 isoform X1	Glutathione metabolism (ko00480)	[O]	Posttranslational modification, protein turnover, chaperones	Glutathione S-transferase, N-terminal domain;; Glutathione S-transferase, N-terminal domain;; Glutathione S-transferase, N-terminal domain	sp|Q9ZW24|GSTU7_ARATH Glutathione S-transferase U7 OS=Arabidopsis thaliana OX=3702 GN=GSTU7 PE=2 SV=1	O	Posttranslational modification, protein turnover, chaperones	glutathione S-transferase U2-like [Camellia sinensis]
gene-LOC114306587	11	83	34	176	184	282	0.141506	0.99384	0.483688	2.57399	3.529	3.95628	0.000530523	2.59549	up	[G]	Carbohydrate transport and metabolism	Molecular Function: hydrolase activity, hydrolyzing O-glycosyl compounds (GO:0004553);; Biological Process: primary metabolic process (GO:0044238);; Biological Process: external encapsulating structure organization (GO:0045229);;	K01184|0|nta:107826142|polygalacturonase-like	Pentose and glucuronate interconversions (ko00040)	--	--	Glycosyl hydrolases family 28;; RNase H-like domain found in reverse transcriptase;; RNase H-like domain found in reverse transcriptase;; Pectate lyase superfamily protein	sp|P48979|PGLR_PRUPE Polygalacturonase OS=Prunus persica OX=3760 PE=2 SV=1	G	Carbohydrate transport and metabolism	polygalacturonase-like [Camellia sinensis]
gene-LOC114289655	1408	3843	3214	904	646	997	30.0989	76.1486	75.0569	21.6781	20.365	22.9867	0.000540077	-1.49401	down	[G]	Carbohydrate transport and metabolism	Biological Process: carbohydrate metabolic process (GO:0005975);; Biological Process: macromolecule catabolic process (GO:0009057);; Molecular Function: hydrolase activity, acting on glycosyl bonds (GO:0016798);;	K20547|2.63507e-140|mesc:110625946|endochitinase-like	Amino sugar and nucleotide sugar metabolism (ko00520);; MAPK signaling pathway (ko04016)	[R]	General function prediction only	Chitinase class I;; Chitin recognition protein	sp|P86473|CHIT_ACTCC Endochitinase OS=Actinidia chinensis var. chinensis OX=1590841 GN=CEY00_Acc04863 PE=1 SV=2	S	Function unknown	endochitinase-like [Camellia sinensis]
gene-LOC114265184	143	154	99	369	418	187	1.95801	2.00094	1.46131	5.80046	8.65436	2.76695	0.0028492	1.63211	up	[G]	Carbohydrate transport and metabolism	Molecular Function: transferase activity (GO:0016740);;	--	--	[GC]	Carbohydrate transport and metabolism;; Energy production and conversion	UDP-glucoronosyl and UDP-glucosyl transferase	sp|F8WKW1|UGT2_GARJA 7-deoxyloganetin glucosyltransferase OS=Gardenia jasminoides OX=114476 GN=UGT85A24 PE=1 SV=1	CG	Energy production and conversion;; Carbohydrate transport and metabolism	7-deoxyloganetin glucosyltransferase-like isoform X5 [Camellia sinensis]
gene-LOC114289156	1266	2701	1860	4773	5247	6414	41.7613	82.542	66.9936	176.682	255.461	228.267	2.72244e-07	1.77481	up	--	--	--	--	--	--	--	Plastocyanin-like domain	sp|P00303|BABL_CUCSA Basic blue protein OS=Cucumis sativus OX=3659 PE=1 SV=1	S	Function unknown	basic blue protein-like [Camellia sinensis]
gene-LOC114283015	105	70	266	24	21	43	1.47545	0.9027	4.07816	0.377296	0.427904	0.643421	0.00688883	-2.11269	down	--	--	--	--	--	--	--	Tify domain binding domain	sp|Q94F39|AFP3_ARATH Ninja-family protein AFP3 OS=Arabidopsis thaliana OX=3702 GN=AFP3 PE=1 SV=1	S	Function unknown	uncharacterized protein LOC114283015 [Camellia sinensis]
gene-LOC114275043	1389	873	845	420	289	620	30.4529	17.8263	20.204	10.201	9.43278	14.7273	0.00846137	-1.00188	down	--	--	--	--	--	--	--	Plant protein 1589 of unknown function (A_thal_3526)	--	S	Function unknown	uncharacterized protein LOC114275043 isoform X2 [Camellia sinensis]
gene-LOC114316726	498	460	479	1133	884	724	6.76862	5.78546	6.79438	16.6786	16.9124	10.122	2.39913e-05	1.20426	up	--	--	--	--	--	--	--	WRKY DNA -binding domain	sp|Q9C519|WRKY6_ARATH WRKY transcription factor 6 OS=Arabidopsis thaliana OX=3702 GN=WRKY6 PE=1 SV=1	K	Transcription	probable WRKY transcription factor 31 isoform X1 [Camellia sinensis]
gene-LOC114322320	1027	876	1284	568	395	328	20.8579	16.4723	28.4849	12.9303	11.8212	7.18316	0.00524283	-1.04608	down	--	--	Cellular Component: intrinsic component of membrane (GO:0031224);;	--	--	--	--	Tetraspanin family	sp|Q9M1E7|TET3_ARATH Tetraspanin-3 OS=Arabidopsis thaliana OX=3702 GN=TET3 PE=1 SV=1	S	Function unknown	tetraspanin-3-like [Camellia sinensis]
gene-LOC114312702	181	103	206	68	28	49	5.63092	2.95787	7.01875	2.37093	1.25031	1.63385	0.00265743	-1.55376	down	[HR]	Coenzyme transport and metabolism;; General function prediction only	--	--	--	[R]	General function prediction only	alpha/beta hydrolase fold	--	S	Function unknown	uncharacterized protein LOC114312702 [Camellia sinensis]
gene-LOC114288567	205	230	205	422	335	592	2.27476	2.37202	2.48124	5.26835	5.49586	7.09994	1.48003e-08	1.31418	up	[T]	Signal transduction mechanisms	Cellular Component: intrinsic component of membrane (GO:0031224);;	--	--	[R]	General function prediction only	Ankyrin repeats (3 copies);; Ankyrin repeats (many copies);; Ankyrin repeats (many copies);; Ankyrin repeat;; Ankyrin repeat;; Domain of unknown function	sp|Q6AWW5|Y5262_ARATH Ankyrin repeat-containing protein At5g02620 OS=Arabidopsis thaliana OX=3702 GN=At5g02620 PE=1 SV=1	S	Function unknown	ankyrin repeat-containing protein At5g02620 [Camellia sinensis]
gene-LOC114284123	79	101	82	173	143	166	1.02567	1.22077	1.16767	2.53799	2.75826	2.34001	7.3557e-05	1.13914	up	[D]	Cell cycle control, cell division, chromosome partitioning	Molecular Function: voltage-gated potassium channel activity (GO:0005249);; Molecular Function: protein binding (GO:0005515);; Biological Process: response to osmotic stress (GO:0006970);; Biological Process: regulation of stomatal movement (GO:0010119);; Cellular Component: intrinsic component of membrane (GO:0031224);; Biological Process: developmental cell growth (GO:0048588);; Biological Proc…	K21867|0|vvi:100266175|k1.1; potassium channel AKT1	--	[PT]	Inorganic ion transport and metabolism;; Signal transduction mechanisms	Ankyrin repeats (3 copies);; KHA, dimerisation domain of potassium ion channel;; Ankyrin repeats (many copies);; Ankyrin repeats (many copies);; Ankyrin repeat;; Ankyrin repeat;; Cyclic nucleotide-binding domain	sp|Q38998|AKT1_ARATH Potassium channel AKT1 OS=Arabidopsis thaliana OX=3702 GN=AKT1 PE=1 SV=2	PT	Inorganic ion transport and metabolism;; Signal transduction mechanisms	potassium channel AKT1-like isoform X2 [Camellia sinensis]
gene-LOC114316350	312	391	323	176	108	142	6.04624	7.02785	6.84271	3.82018	3.07527	2.96961	1.55975e-05	-1.02744	down	--	--	Cellular Component: intrinsic component of membrane (GO:0031224);;	--	--	--	--	--	sp|Q9FKF4|ORANG_ARATH Protein ORANGE, chloroplastic OS=Arabidopsis thaliana OX=3702 GN=OR PE=1 SV=1	S	Function unknown	protein ORANGE, chloroplastic-like [Camellia sinensis]
gene-LOC114269091	345	454	529	114	92	137	7.12676	8.71141	11.9545	2.62961	2.78343	3.04302	1.19482e-09	-1.71097	down	--	--	--	--	--	--	--	Phosphate-induced protein 1 conserved region	sp|O82161|PHI1_TOBAC Protein PHOSPHATE-INDUCED 1 OS=Nicotiana tabacum OX=4097 GN=PHI-1 PE=2 SV=1	L	Replication, recombination and repair	protein EXORDIUM-like 2 [Camellia sinensis]
gene-LOC114269383	80	118	90	155	234	198	1.10528	1.51494	1.21638	2.41099	4.85895	2.98175	0.00490403	1.34186	up	[QV]	Secondary metabolites biosynthesis, transport and catabolism;; Defense mechanisms	Molecular Function: oxidoreductase activity (GO:0016491);; Cellular Component: intrinsic component of membrane (GO:0031224);; Biological Process: single-organism metabolic process (GO:0044710);; Molecular Function: tetrapyrrole binding (GO:0046906);; Molecular Function: transition metal ion binding (GO:0046914);;	--	--	[QI]	Secondary metabolites biosynthesis, transport and catabolism;; Lipid transport and metabolism	Cytochrome P450	sp|Q93Z79|C14A1_ARATH Cytochrome P450 714A1 OS=Arabidopsis thaliana OX=3702 GN=CYP714A1 PE=2 SV=1	Q	Secondary metabolites biosynthesis, transport and catabolism	cytochrome P450 714A1-like isoform X4 [Camellia sinensis]
gene-LOC114255780	104	143	83	190	157	264	1.50306	1.91808	1.31314	3.10518	3.36683	4.14626	0.0017822	1.13675	up	[I]	Lipid transport and metabolism	Biological Process: lipid metabolic process (GO:0006629);; Cellular Component: membrane (GO:0016020);; Molecular Function: oxidoreductase activity (GO:0016491);;	K20416|0|sind:105158379|palmitoyl-monogalactosyldiacylglycerol delta-7 desaturase, chloroplastic	--	[I]	Lipid transport and metabolism	Fatty acid desaturase	sp|Q949X0|ADS3_ARATH Palmitoyl-monogalactosyldiacylglycerol delta-7 desaturase, chloroplastic OS=Arabidopsis thaliana OX=3702 GN=ADS3 PE=1 SV=2	I	Lipid transport and metabolism	palmitoyl-monogalactosyldiacylglycerol delta-7 desaturase, chloroplastic-like [Camellia sinensis]
gene-LOC114261097	535	703	591	1507	1313	1802	11.6483	14.1955	14.0746	36.857	42.242	42.3868	5.02806e-18	1.59425	up	[R]	General function prediction only	Molecular Function: hydrolase activity, hydrolyzing O-glycosyl compounds (GO:0004553);; Biological Process: aminoglycan catabolic process (GO:0006026);; Biological Process: cell wall macromolecule metabolic process (GO:0044036);; Biological Process: primary metabolic process (GO:0044238);; Molecular Function: carbohydrate derivative binding (GO:0097367);;	K01183|2.07951e-142|pda:103715375|chitinase 6-like	Amino sugar and nucleotide sugar metabolism (ko00520)	[R]	General function prediction only	Chitinase class I;; Chitin recognition protein	sp|Q9M2U5|CHI5_ARATH Endochitinase EP3 OS=Arabidopsis thaliana OX=3702 GN=EP3 PE=1 SV=1	S	Function unknown	endochitinase EP3-like [Camellia sinensis]
gene-LOC114311808	470	197	904	131	109	66	10.7481	4.11636	22.311	3.31343	3.63871	1.6076	0.00372443	-2.09224	down	--	--	Cellular Component: intrinsic component of membrane (GO:0031224);;	--	--	--	--	--	--	--	--	late embryogenesis abundant protein D-29-like isoform X1 [Camellia sinensis]
gene-LOC114321223	581	520	786	1237	986	1391	11.0188	9.14199	16.2961	26.3352	27.6233	28.4805	4.98923e-06	1.1798	up	[Q]	Secondary metabolites biosynthesis, transport and catabolism	--	--	--	[QR]	Secondary metabolites biosynthesis, transport and catabolism;; General function prediction only	2OG-Fe(II) oxygenase superfamily;; non-haem dioxygenase in morphine synthesis N-terminal	sp|Q6YYX9|SLC1_ORYSJ Probable 2-oxoglutarate-dependent dioxygenase SLC1 OS=Oryza sativa subsp. japonica OX=39947 GN=SLC1 PE=2 SV=1	Q	Secondary metabolites biosynthesis, transport and catabolism	protein DMR6-LIKE OXYGENASE 2-like [Camellia sinensis]
gene-LOC114306519	277	617	454	1145	731	909	4.71603	9.76284	8.4565	21.944	18.4229	16.749	0.000474191	1.29191	up	[G]	Carbohydrate transport and metabolism	Molecular Function: actin binding (GO:0003779);; Molecular Function: hydrolase activity, acting on glycosyl bonds (GO:0016798);; Biological Process: actin cytoskeleton organization (GO:0030036);; Biological Process: primary metabolic process (GO:0044238);;	--	--	--	--	Cellulase (glycosyl hydrolase family 5)	sp|Q5B5X8|EXGA_EMENI Probable glucan 1,3-beta-glucosidase A OS=Emericella nidulans (strain FGSC A4 / ATCC 38163 / CBS 112.46 / NRRL 194 / M139) OX=227321 GN=exgA PE=3 SV=2	G	Carbohydrate transport and metabolism	probable glucan endo-1,6-beta-glucosidase B [Camellia sinensis]
gene-LOC114300561	7495	2039	4956	1618	979	1279	175.782	44.2822	126.908	42.5534	33.8507	32.3467	0.00139071	-1.67141	down	[O]	Posttranslational modification, protein turnover, chaperones	Molecular Function: transferase activity, transferring alkyl or aryl (other than methyl) groups (GO:0016765);;	K00799|2.47819e-126|hbr:110660856|glutathione S-transferase T1-like	Glutathione metabolism (ko00480)	[O]	Posttranslational modification, protein turnover, chaperones	Glutathione S-transferase, N-terminal domain;; Glutathione S-transferase, N-terminal domain;; Glutathione S-transferase, N-terminal domain	sp|Q9ZRT5|GSTT1_ARATH Glutathione S-transferase T1 OS=Arabidopsis thaliana OX=3702 GN=GSTT1 PE=2 SV=1	O	Posttranslational modification, protein turnover, chaperones	glutathione S-transferase T1-like [Camellia sinensis]
gene-LOC114279735	141200	81476	107930	34907	23783	44235	5072.34	2711.29	4233.82	1406.67	1260.67	1713.83	1.43822e-07	-1.4588	down	--	--	Molecular Function: catalytic activity (GO:0003824);; Molecular Function: cation binding (GO:0043169);;	--	--	--	--	Metallothionein	sp|P43390|MT2_ACTDE Metallothionein-like protein type 2 OS=Actinidia deliciosa OX=3627 GN=pKIWI504 PE=2 SV=1	S	Function unknown	metallothionein-like protein type 2 [Camellia sinensis]
gene-LOC114321588	5	7	10	31	22	27	0.085314	0.102621	0.187605	0.603853	0.552046	0.508288	0.00835648	2.10629	up	[I]	Lipid transport and metabolism	Biological Process: metabolic process (GO:0008152);; Molecular Function: transferase activity, transferring one-carbon groups (GO:0016741);;	K18848|0|dzi:111302246|indole-3-acetate O-methyltransferase 1-like	--	--	--	SAM dependent carboxyl methyltransferase	sp|Q9FLN8|IAMT1_ARATH Indole-3-acetate O-methyltransferase 1 OS=Arabidopsis thaliana OX=3702 GN=IAMT1 PE=1 SV=1	S	Function unknown	indole-3-acetate O-methyltransferase 1-like [Camellia sinensis]
gene-LOC114317782	713	113	601	11	9	13	18.1642	2.66353	16.7258	0.309591	0.308977	0.332867	5.56745e-14	-5.1998	down	--	--	Biological Process: response to stress (GO:0006950);; Molecular Function: hydrolase activity (GO:0016787);; Cellular Component: intracellular membrane-bounded organelle (GO:0043231);;	--	--	--	--	Thaumatin family	sp|E3SU11|ALL13_OLEEU Thaumatin-like protein OS=Olea europaea OX=4146 PE=1 SV=1	O	Posttranslational modification, protein turnover, chaperones	thaumatin-like protein 1 [Camellia sinensis]
gene-LOC114276387	124	105	76	263	200	260	2.33532	1.82061	1.5538	5.57147	5.56072	5.29227	3.16739e-08	1.49919	up	--	--	Molecular Function: catalytic activity (GO:0003824);; Biological Process: response to stress (GO:0006950);; Molecular Function: antioxidant activity (GO:0016209);; Biological Process: hydrogen peroxide metabolic process (GO:0042743);; Molecular Function: cation binding (GO:0043169);; Biological Process: single-organism metabolic process (GO:0044710);; Molecular Function: tetrapyrrole binding (GO:…	K00430|5.14433e-162|egr:104419952|lignin-forming anionic peroxidase-like	Phenylpropanoid biosynthesis (ko00940)	--	--	Peroxidase	sp|Q02200|PERX_NICSY Lignin-forming anionic peroxidase OS=Nicotiana sylvestris OX=4096 PE=2 SV=1	Q	Secondary metabolites biosynthesis, transport and catabolism	lignin-forming anionic peroxidase-like [Camellia sinensis]
gene-LOC114284642	150	198	199	56	42	96	3.19322	3.91251	4.63354	1.33136	1.31328	2.20484	0.00246169	-1.27151	down	--	--	--	--	--	--	--	--	sp|Q42485|ZFP1_ARATH Zinc finger protein 1 OS=Arabidopsis thaliana OX=3702 GN=ZFP1 PE=2 SV=1	S	Function unknown	zinc finger protein 1-like [Camellia sinensis]
gene-LOC114260218	69	61	64	135	98	108	1.02993	0.839287	1.02941	2.26423	2.16116	1.73497	0.00168132	1.0663	up	--	--	Cellular Component: membrane (GO:0016020);; Molecular Function: metal ion binding (GO:0046872);;	K19041|4.5888e-121|vvi:100242856|RING-H2 finger protein ATL16	--	[O]	Posttranslational modification, protein turnover, chaperones	Ring finger domain;; RING-like zinc finger;; RING-H2 zinc finger domain;; Zinc finger, C3HC4 type (RING finger);; RING-type zinc-finger;; Zinc finger, C3HC4 type (RING finger)	sp|P93823|ATL1_ARATH RING-H2 finger protein ATL1 OS=Arabidopsis thaliana OX=3702 GN=ATL1 PE=2 SV=1	O	Posttranslational modification, protein turnover, chaperones	RING-H2 finger protein ATL16-like [Camellia sinensis]
gene-LOC114277507	147	146	126	366	247	221	3.4394	3.16445	3.21113	9.65388	8.5557	5.6052	8.45754e-05	1.25321	up	--	--	Molecular Function: nucleic acid binding transcription factor activity (GO:0001071);; Molecular Function: DNA binding (GO:0003677);; Biological Process: transcription, DNA-templated (GO:0006351);;	--	--	--	--	WRKY DNA -binding domain	sp|Q9C519|WRKY6_ARATH WRKY transcription factor 6 OS=Arabidopsis thaliana OX=3702 GN=WRKY6 PE=1 SV=1	K	Transcription	WRKY transcription factor 31 [Camellia sinensis]
gene-LOC114324104	331	190	507	122	63	57	3.0862	1.63767	5.68897	1.34537	0.857025	0.561715	0.000978435	-1.86142	down	[G]	Carbohydrate transport and metabolism	Molecular Function: beta-fructofuranosidase activity (GO:0004564);; Molecular Function: CoA hydrolase activity (GO:0016289);; Cellular Component: intrinsic component of membrane (GO:0031224);; Biological Process: primary metabolic process (GO:0044238);;	K01193|0|cmo:103482640|INV1; acid beta-fructofuranosidase-like	Galactose metabolism (ko00052);; Starch and sucrose metabolism (ko00500)	[G]	Carbohydrate transport and metabolism	Glycosyl hydrolases family 32 N-terminal domain;; Glycosyl hydrolases family 32 C terminal;; Domain of unknown function (DUF3357)	sp|P29001|INVA_VIGRR Acid beta-fructofuranosidase OS=Vigna radiata var. radiata OX=3916 GN=INVA PE=1 SV=1	G	Carbohydrate transport and metabolism	acid beta-fructofuranosidase-like isoform X1 [Camellia sinensis]
gene-LOC114279750	213	494	220	1495	1257	988	4.94003	10.6177	5.57817	38.9612	43.0817	24.7607	3.54638e-08	2.30455	up	--	--	--	--	--	--	--	--	--	223		uncharacterized protein LOC114279750 [Camellia sinensis]
gene-LOC114258622	343	309	284	1114	944	550	4.24188	3.54648	3.84458	15.4841	17.2595	7.34878	3.82649e-06	1.77353	up	[DPM]	Cell cycle control, cell division, chromosome partitioning;; Inorganic ion transport and metabolism;; Cell wall/membrane/envelope biogenesis	--	K05909|0|nau:109225537|laccase-7-like	--	[Q]	Secondary metabolites biosynthesis, transport and catabolism	Multicopper oxidase;; Multicopper oxidase;; Multicopper oxidase	sp|Q9SR40|LAC7_ARATH Laccase-7 OS=Arabidopsis thaliana OX=3702 GN=LAC7 PE=2 SV=1	Q	Secondary metabolites biosynthesis, transport and catabolism	laccase-7-like [Camellia sinensis]
gene-LOC114309071	128	302	115	655	402	463	0.783198	1.71122	0.765924	4.50602	3.63677	3.0573	0.000195142	1.73555	up	[K]	Transcription	Cellular Component: cilium (GO:0005929);; Biological Process: cellular protein modification process (GO:0006464);; Molecular Function: kinase activity (GO:0016301);; Cellular Component: intrinsic component of membrane (GO:0031224);; Molecular Function: purine ribonucleoside binding (GO:0032550);;	K13420|0|vvi:100253808|FLS2; LRR receptor-like serine/threonine-protein kinase FLS2	MAPK signaling pathway (ko04016);; Plant-pathogen interaction (ko04626)	--	--	Leucine rich repeat;; Protein kinase domain;; Protein tyrosine and serine/threonine kinase;; Leucine Rich repeats (2 copies);; Leucine rich repeat N-terminal domain;; Leucine Rich Repeat	sp|Q9FL28|FLS2_ARATH LRR receptor-like serine/threonine-protein kinase FLS2 OS=Arabidopsis thaliana OX=3702 GN=FLS2 PE=1 SV=1	T	Signal transduction mechanisms	LRR receptor-like serine/threonine-protein kinase FLS2 [Camellia sinensis]
gene-LOC114320711	406	2206	986	211	128	325	11.6956	58.9716	31.0619	6.82953	5.43319	10.1064	0.000799187	-2.21962	down	--	--	--	--	--	--	--	Ribosome inactivating protein	sp|P33183|NIGB_SAMNI Nigrin b OS=Sambucus nigra OX=4202 PE=1 SV=2	G	Carbohydrate transport and metabolism	nigrin b-like [Camellia sinensis]
gene-LOC114300907	131	131	76	32	17	26	1.92079	1.77687	1.21445	0.512756	0.350866	0.402688	1.79656e-05	-1.9344	down	--	--	Biological Process: single-organism process (GO:0044699);;	K17479|6.83359e-141|mesc:110609048|uncharacterized protein At3g28850	--	[O]	Posttranslational modification, protein turnover, chaperones	Glutaredoxin;; SH3-binding, glutamic acid-rich protein	sp|Q9LH89|Y3885_ARATH Uncharacterized protein At3g28850 OS=Arabidopsis thaliana OX=3702 GN=At3g28850 PE=4 SV=1	O	Posttranslational modification, protein turnover, chaperones	glutaredoxin domain-containing cysteine-rich protein CG12206 [Camellia sinensis]
gene-LOC114264886	659	596	1248	297	181	369	6.37765	5.34262	13.191	3.22163	2.57301	3.84878	0.00242758	-1.35803	down	[HI]	Coenzyme transport and metabolism;; Lipid transport and metabolism	Biological Process: terpenoid metabolic process (GO:0006721);; Molecular Function: transferase activity, transferring aldehyde or ketonic groups (GO:0016744);;	K01662|0|qsu:112009233|probable 1-deoxy-D-xylulose-5-phosphate synthase, chloroplastic isoform X1	Thiamine metabolism (ko00730);; Terpenoid backbone biosynthesis (ko00900)	[G]	Carbohydrate transport and metabolism	1-deoxy-D-xylulose-5-phosphate synthase;; Transketolase, pyrimidine binding domain;; Transketolase, C-terminal domain;; Thiamine pyrophosphate enzyme, C-terminal TPP binding domain;; Dehydrogenase E1 component;; Transketolase, thiamine diphosphate binding domain	sp|O78328|DXS_CAPAN Probable 1-deoxy-D-xylulose-5-phosphate synthase, chloroplastic OS=Capsicum annuum OX=4072 GN=TKT2 PE=2 SV=1	G	Carbohydrate transport and metabolism	probable 1-deoxy-D-xylulose-5-phosphate synthase, chloroplastic [Camellia sinensis]
gene-LOC114255789	1304	1739	1492	2868	2790	3291	38.7044	47.8426	48.3842	95.5472	122.242	105.385	4.22898e-09	1.25193	up	--	--	--	--	--	--	--	Plastocyanin-like domain	sp|P42849|UMEC_ARMRU Umecyanin OS=Armoracia rusticana OX=3704 PE=1 SV=1	S	Function unknown	stellacyanin-like [Camellia sinensis]
gene-LOC114281829	32	83	32	112	116	133	0.521186	1.28045	0.581288	2.09655	2.8549	2.38657	0.00946568	1.58092	up	--	--	--	--	--	--	--	B-box zinc finger	sp|Q9LQZ7|BBX21_ARATH B-box zinc finger protein 21 OS=Arabidopsis thaliana OX=3702 GN=BBX21 PE=1 SV=1	S	Function unknown	B-box zinc finger protein 20-like [Camellia sinensis]
gene-LOC114297119	788	1174	868	2288	2106	2543	37.9553	52.3712	45.6684	123.643	149.734	132.154	1.77047e-12	1.56251	up	--	--	--	--	--	--	--	Salt stress response/antifungal	sp|Q9M0X5|CRK25_ARATH Cysteine-rich receptor-like protein kinase 25 OS=Arabidopsis thaliana OX=3702 GN=CRK25 PE=3 SV=1	T	Signal transduction mechanisms	cysteine-rich receptor-like protein kinase 25 [Camellia sinensis]
gene-LOC114297066	4	32	4	184	91	38	0.16963	1.39373	0.190879	9.94987	6.47341	1.94171	0.00448206	3.24523	up	[GI]	Carbohydrate transport and metabolism;; Lipid transport and metabolism	Biological Process: polysaccharide catabolic process (GO:0000272);; Molecular Function: enzyme regulator activity (GO:0030234);; Cellular Component: external encapsulating structure (GO:0030312);; Biological Process: negative regulation of molecular function (GO:0044092);; Molecular Function: carboxylic ester hydrolase activity (GO:0052689);; Biological Process: cell wall organization (GO:0071555…	K01051|8.5603e-80|rcu:8266061|pectinesterase 2	Pentose and glucuronate interconversions (ko00040)	--	--	Pectinesterase;; Plant invertase/pectin methylesterase inhibitor	sp|O22149|PME17_ARATH Probable pectinesterase/pectinesterase inhibitor 17 OS=Arabidopsis thaliana OX=3702 GN=PME17 PE=2 SV=2	G	Carbohydrate transport and metabolism	pectinesterase 2-like [Camellia sinensis]
gene-LOC114261193	171	82	267	22	25	22	3.31929	1.47248	5.67136	0.471212	0.693311	0.460166	2.04694e-05	-2.64583	down	--	--	Molecular Function: hydrolase activity, acting on glycosyl bonds (GO:0016798);; Biological Process: primary metabolic process (GO:0044238);;	--	--	--	--	Glycosyl hydrolases family 17	sp|P36401|E13H_TOBAC Glucan endo-1,3-beta-glucosidase, acidic isoform PR-Q&apos; OS=Nicotiana tabacum OX=4097 PE=1 SV=1	G	Carbohydrate transport and metabolism	glucan endo-1,3-beta-glucosidase, acidic-like [Camellia sinensis]
gene-LOC114302451	10	27	10	63	45	41	0.287264	0.759368	0.331872	2.17614	2.03742	1.36343	0.00951549	1.93515	up	--	--	Cellular Component: intrinsic component of membrane (GO:0031224);;	--	--	--	--	--	--	145		uncharacterized protein LOC114302451 isoform X2 [Camellia sinensis]
gene-LOC114294325	222	160	322	87	23	67	4.29561	2.86485	6.80549	1.86728	0.655242	1.39062	0.0010863	-1.82371	down	[HR]	Coenzyme transport and metabolism;; General function prediction only	--	--	--	[R]	General function prediction only	alpha/beta hydrolase fold	sp|Q02104|LIP1_PSYIM Lipase 1 OS=Psychrobacter immobilis OX=498 GN=lip1 PE=1 SV=2	S	Function unknown	uncharacterized protein LOC114294325 isoform X2 [Camellia sinensis]
gene-LOC114268407	1027	1198	984	1535	1505	2377	11.8064	12.7607	12.3552	19.793	25.5284	29.479	6.22099e-05	1.01076	up	[M]	Cell wall/membrane/envelope biogenesis	--	--	--	[T]	Signal transduction mechanisms	Protein tyrosine and serine/threonine kinase;; Protein kinase domain	sp|Q9LZM4|WAKLQ_ARATH Wall-associated receptor kinase-like 20 OS=Arabidopsis thaliana OX=3702 GN=WAKL20 PE=2 SV=1	T	Signal transduction mechanisms	wall-associated receptor kinase-like 20, partial [Camellia sinensis]
gene-LOC114307383	4260	8743	6133	302	202	401	123.221	234.262	193.714	9.77384	8.59237	12.4815	1.42493e-47	-4.1744	down	--	--	--	--	--	--	--	--	--	--	--	cell wall protein IFF6-like [Camellia sinensis]
gene-LOC114278888	343	2022	1000	297	187	315	9.55791	52.2615	30.4704	9.27837	7.67333	9.4833	0.00808415	-1.83707	down	--	--	Molecular Function: hydrolase activity (GO:0016787);;	--	--	--	--	Ribosome inactivating protein	sp|P33183|NIGB_SAMNI Nigrin b OS=Sambucus nigra OX=4202 PE=1 SV=2	G	Carbohydrate transport and metabolism	nigrin b-like [Camellia sinensis]
gene-LOC114258600	306	323	321	1037	897	532	3.86073	3.77676	4.43215	14.7211	16.7517	7.26076	1.0508e-05	1.6704	up	[DPM]	Cell cycle control, cell division, chromosome partitioning;; Inorganic ion transport and metabolism;; Cell wall/membrane/envelope biogenesis	--	K05909|0|nau:109225537|laccase-7-like	--	[Q]	Secondary metabolites biosynthesis, transport and catabolism	Multicopper oxidase;; Multicopper oxidase;; Multicopper oxidase	sp|Q9SR40|LAC7_ARATH Laccase-7 OS=Arabidopsis thaliana OX=3702 GN=LAC7 PE=2 SV=1	Q	Secondary metabolites biosynthesis, transport and catabolism	laccase-7-like [Camellia sinensis]
gene-LOC114260557	78	219	161	313	292	371	1.04631	2.74733	2.37432	4.74477	5.81643	5.4057	0.00708964	1.35676	up	--	--	--	--	--	[E]	Amino acid transport and metabolism	Transmembrane amino acid transporter protein	sp|Q9SX98|LHTL8_ARATH Lysine histidine transporter-like 8 OS=Arabidopsis thaliana OX=3702 GN=AATL1 PE=1 SV=1	E	Amino acid transport and metabolism	lysine histidine transporter-like 8 [Camellia sinensis]
gene-LOC114300785	477	717	606	1399	892	1626	6.97373	9.70251	9.66075	22.9429	19.2349	25.629	7.10291e-09	1.34816	up	[HC]	Coenzyme transport and metabolism;; Energy production and conversion	Molecular Function: nucleotide binding (GO:0000166);; Molecular Function: oxidoreductase activity, acting on paired donors, with incorporation or reduction of molecular oxygen, NAD(P)H as one donor, and incorporation of one atom of oxygen (GO:0016709);; Cellular Component: intrinsic component of membrane (GO:0031224);; Biological Process: single-organism metabolic process (GO:0044710);;	K00511|0|zju:107420604|squalene monooxygenase-like	Steroid biosynthesis (ko00100);; Sesquiterpenoid and triterpenoid biosynthesis (ko00909)	[I]	Lipid transport and metabolism	Squalene epoxidase;; FAD binding domain;; FAD dependent oxidoreductase;; FAD binding domain;; NAD(P)-binding Rossmann-like domain	sp|O48651|SQE1_PANGI Squalene monooxygenase SE1 OS=Panax ginseng OX=4054 GN=SQE1 PE=2 SV=1	I	Lipid transport and metabolism	squalene monooxygenase-like [Camellia sinensis]
gene-LOC114305473	53	90	60	177	91	137	0.786215	1.24181	0.968501	2.979	1.99967	2.20252	0.00250898	1.22478	up	[G]	Carbohydrate transport and metabolism	Molecular Function: transferase activity, transferring glycosyl groups (GO:0016757);;	--	--	[GC]	Carbohydrate transport and metabolism;; Energy production and conversion	UDP-glucoronosyl and UDP-glucosyl transferase	sp|U3U992|UGT8_CATRO 7-deoxyloganetic acid glucosyltransferase OS=Catharanthus roseus OX=4058 GN=UGT709C2 PE=1 SV=1	CG	Energy production and conversion;; Carbohydrate transport and metabolism	7-deoxyloganetic acid glucosyltransferase-like [Camellia sinensis]
gene-LOC114270640	251	397	333	486	568	923	4.23527	6.20598	6.14546	9.21409	14.1521	16.8186	0.000964087	1.27069	up	--	--	--	K09422|2.44172e-81|tcc:18594753|myb-related protein Myb4	--	[K]	Transcription	Myb-like DNA-binding domain;; Myb-like DNA-binding domain	sp|Q9SA47|MYB58_ARATH Transcription factor MYB58 OS=Arabidopsis thaliana OX=3702 GN=MYB58 PE=2 SV=1	K	Transcription	transcription factor MYB63-like [Camellia sinensis]
gene-LOC114302805	298	452	520	38	55	150	7.14617	10.0371	13.6228	1.01612	1.93924	3.86987	0.000288177	-2.16092	down	--	--	--	--	--	--	--	--	--	--	--	glycine-rich cell wall structural protein 1.8-like [Camellia sinensis]
gene-LOC114285375	186	280	152	433	344	347	4.71611	6.58247	4.19299	12.3187	12.8856	9.5106	0.00122818	1.13544	up	--	--	Molecular Function: nucleic acid binding transcription factor activity (GO:0001071);; Molecular Function: nucleic acid binding (GO:0003676);; Biological Process: transcription, DNA-templated (GO:0006351);; Cellular Component: intracellular membrane-bounded organelle (GO:0043231);;	K09287|1.32181e-148|sind:105156414|AP2/ERF and B3 domain-containing transcription factor RAV1-like	--	--	--	B3 DNA binding domain;; AP2 domain	sp|Q9ZWM9|RAV1_ARATH AP2/ERF and B3 domain-containing transcription factor RAV1 OS=Arabidopsis thaliana OX=3702 GN=RAV1 PE=1 SV=1	K	Transcription	AP2/ERF and B3 domain-containing transcription factor RAV1-like [Camellia sinensis]
MSTRG.48779	82	171	96	245	152	253	1.80546	3.47944	2.29672	6.04388	4.91876	5.99642	0.00935181	1.13276	up	--	--	--	--	--	--	--	--	--	104		uncharacterized protein LOC114285013 [Camellia sinensis]
gene-LOC114262682	22	86	65	406	217	131	0.221944	0.833215	0.741681	4.80557	3.36839	1.4814	0.000659141	2.37813	up	[S]	Function unknown	--	K07192|0|hbr:110643201|flotillin-like protein 4	--	[UZ]	Intracellular trafficking, secretion, and vesicular transport;; Cytoskeleton	SPFH domain / Band 7 family	sp|D2XNQ8|FLOT1_MEDTR Flotillin-like protein 1 OS=Medicago truncatula OX=3880 GN=FLOT1 PE=2 SV=1	UZ	Intracellular trafficking, secretion, and vesicular transport;; Cytoskeleton	flotillin-like protein 4 [Camellia sinensis]
gene-LOC114267645	130	153	88	434	295	169	1.77848	1.94372	1.31128	6.70584	6.0119	2.50366	0.00300699	1.55758	up	[T]	Signal transduction mechanisms	--	--	--	[R]	General function prediction only	Ankyrin repeats (many copies);; Domain of unknown function;; Ankyrin repeats (3 copies);; Ankyrin repeats (many copies);; Ankyrin repeat;; Ankyrin repeat	sp|Q9C7A2|ITN1_ARATH Ankyrin repeat-containing protein ITN1 OS=Arabidopsis thaliana OX=3702 GN=ITN1 PE=1 SV=1	S	Function unknown	ankyrin repeat-containing protein ITN1-like isoform X3 [Camellia sinensis]
gene-LOC114286687	341	655	621	1113	905	883	5.97397	10.8919	12.5759	21.2743	24.1503	17.0621	0.00408876	1.11037	up	--	--	--	K09338|1.96552e-93|qsu:112000549|homeobox-leucine zipper protein ATHB-54	--	[K]	Transcription	Homeobox associated leucine zipper;; Homeodomain;; Homeobox KN domain	sp|Q02283|HAT5_ARATH Homeobox-leucine zipper protein HAT5 OS=Arabidopsis thaliana OX=3702 GN=HAT5 PE=1 SV=1	K	Transcription	homeobox-leucine zipper protein HOX20-like isoform X4 [Camellia sinensis]
gene-LOC114300125	562	68	568	50	8	21	12.3724	1.37656	13.6385	1.23488	0.233066	0.48194	0.00724704	-3.78516	down	[M]	Cell wall/membrane/envelope biogenesis	Molecular Function: transferase activity (GO:0016740);;	K18819|0|nta:107783847|galactinol synthase 2-like	Galactose metabolism (ko00052)	[G]	Carbohydrate transport and metabolism	Glycosyl transferase family 8	sp|C7G304|GOLS2_SOLLC Galactinol synthase 2 OS=Solanum lycopersicum OX=4081 GN=GOLS2 PE=2 SV=1	H	Coenzyme transport and metabolism	galactinol synthase 2-like [Camellia sinensis]
gene-LOC114290659	1049	674	1272	398	293	354	15.9741	9.50647	21.1534	6.79958	6.56484	5.80825	0.000186316	-1.27601	down	--	--	--	--	--	--	--	Putative nuclear localisation signal;; Ethylene-responsive binding factor-associated repression;; Tify domain binding domain	sp|Q9LQ98|AFP1_ARATH Ninja-family protein AFP1 OS=Arabidopsis thaliana OX=3702 GN=AFP1 PE=1 SV=1	S	Function unknown	ninja-family protein AFP3-like [Camellia sinensis]
gene-LOC114309072	43	90	51	190	125	128	0.274966	0.533035	0.353174	1.36239	1.17885	0.881208	0.000888418	1.52542	up	[K]	Transcription	Cellular Component: cilium (GO:0005929);; Biological Process: cellular protein modification process (GO:0006464);; Molecular Function: kinase activity (GO:0016301);; Cellular Component: intrinsic component of membrane (GO:0031224);; Molecular Function: purine ribonucleoside binding (GO:0032550);;	K13420|0|vvi:100253808|FLS2; LRR receptor-like serine/threonine-protein kinase FLS2	MAPK signaling pathway (ko04016);; Plant-pathogen interaction (ko04626)	--	--	Leucine rich repeat;; Protein kinase domain;; Protein tyrosine and serine/threonine kinase;; Leucine Rich repeats (2 copies);; Leucine rich repeat N-terminal domain;; Leucine Rich Repeat	sp|Q9FL28|FLS2_ARATH LRR receptor-like serine/threonine-protein kinase FLS2 OS=Arabidopsis thaliana OX=3702 GN=FLS2 PE=1 SV=1	T	Signal transduction mechanisms	LRR receptor-like serine/threonine-protein kinase FLS2 [Camellia sinensis]
gene-LOC114258637	115	213	156	252	290	329	3.32	5.71057	4.94344	8.19806	12.4148	10.2679	0.00713925	1.13048	up	[T]	Signal transduction mechanisms	--	--	--	--	--	Universal stress protein family	sp|Q8LGG8|USPAL_ARATH Universal stress protein A-like protein OS=Arabidopsis thaliana OX=3702 GN=At3g01520 PE=1 SV=2	T	Signal transduction mechanisms	uncharacterized protein LOC114258637 [Camellia sinensis]
gene-LOC114280818	103	152	95	248	232	207	1.53569	2.11347	1.55806	4.16999	5.14064	3.35155	0.000644831	1.25816	up	--	--	--	--	--	--	--	D-mannose binding lectin;; S-locus glycoprotein domain;; PAN-like domain	sp|O81832|Y4729_ARATH G-type lectin S-receptor-like serine/threonine-protein kinase At4g27290 OS=Arabidopsis thaliana OX=3702 GN=At4g27290 PE=3 SV=4	T	Signal transduction mechanisms	G-type lectin S-receptor-like serine/threonine-protein kinase At4g27290 isoform X1 [Camellia sinensis]
gene-LOC114267525	197	294	142	676	480	614	5.09151	7.03859	3.98695	19.5792	18.275	17.1054	8.12072e-09	1.74021	up	--	--	--	K14638|4.42349e-109|sind:105174545|protein NRT1/ PTR FAMILY 5.5 isoform X1	--	[E]	Amino acid transport and metabolism	POT family	sp|O80436|PTR29_ARATH Protein NRT1/ PTR FAMILY 5.5 OS=Arabidopsis thaliana OX=3702 GN=NPF5.5 PE=2 SV=1	E	Amino acid transport and metabolism	hypothetical protein TEA_009613 [Camellia sinensis var. sinensis]
gene-LOC114318278	305	167	256	48	49	83	10.2105	5.17678	9.36903	1.79934	2.40866	2.97986	3.55967e-05	-1.77104	down	--	--	Cellular Component: microtubule associated complex (GO:0005875);; Cellular Component: cilium (GO:0005929);; Biological Process: single-organism cellular process (GO:0044763);;	K10418|1.30788e-48|cit:102621186|dynein light chain LC6, flagellar outer arm	--	[Z]	Cytoskeleton	Dynein light chain type 1	sp|O02414|DYL1_HELCR Dynein light chain LC6, flagellar outer arm OS=Heliocidaris crassispina OX=1043166 PE=3 SV=1	Z	Cytoskeleton	dynein light chain LC6, flagellar outer arm-like [Camellia sinensis]
gene-LOC114321117	539	114	201	73	22	75	12.3487	2.41436	5.03054	1.87146	0.73527	1.84538	0.00705777	-2.1528	down	--	--	--	--	--	--	--	Expansin C-terminal domain;; Lytic transglycolase	sp|O23547|EXLB1_ARATH Expansin-like B1 OS=Arabidopsis thaliana OX=3702 GN=EXLB1 PE=2 SV=2	S	Function unknown	expansin-like B1 [Camellia sinensis]
gene-LOC114271089	8	28	19	99	64	53	0.301936	1.00331	0.772907	4.30586	3.64978	2.18433	0.000960539	2.2342	up	--	--	--	--	--	--	--	Wound-induced protein	--	S	Function unknown	uncharacterized protein LOC114271089 [Camellia sinensis]
gene-LOC114308438	1289	1829	1630	850	421	761	34.3538	45.1568	47.4459	25.4221	16.5596	21.8705	8.45754e-05	-1.01011	down	[O]	Posttranslational modification, protein turnover, chaperones	Cellular Component: plastid stroma (GO:0009532);;	--	--	[O]	Posttranslational modification, protein turnover, chaperones	DnaJ domain	sp|Q9SAG8|DNAJ8_ARATH Chaperone protein dnaJ 8, chloroplastic OS=Arabidopsis thaliana OX=3702 GN=ATJ8 PE=2 SV=1	O	Posttranslational modification, protein turnover, chaperones	chaperone protein dnaJ 8, chloroplastic-like [Camellia sinensis]
gene-LOC114308792	48	139	69	215	183	211	0.885216	2.37504	1.37547	4.43988	4.95658	4.19309	0.00392925	1.52145	up	--	--	--	--	--	--	--	--	sp|Q2V3R1|FB346_ARATH F-box protein At3g44326 OS=Arabidopsis thaliana OX=3702 GN=At3g44326 PE=2 SV=1	S	Function unknown	F-box protein At2g27310-like [Camellia sinensis]
gene-LOC114258465	3301	4555	3274	7381	7739	14459	41.6661	53.2624	45.1264	104.526	144.177	196.877	1.07899e-07	1.65956	up	[C]	Energy production and conversion	Molecular Function: nucleotide binding (GO:0000166);; Molecular Function: oxidoreductase activity (GO:0016491);; Biological Process: single-organism metabolic process (GO:0044710);;	K22395|0|sind:105167246|berberine bridge enzyme-like 13	Phenylpropanoid biosynthesis (ko00940)	--	--	FAD binding domain;; Berberine and berberine like	sp|O64743|BBE15_ARATH Berberine bridge enzyme-like 15 OS=Arabidopsis thaliana OX=3702 GN=MEE23 PE=1 SV=1	C	Energy production and conversion	berberine bridge enzyme-like 15 [Camellia sinensis]
MSTRG.35555	661	390	669	216	137	179	6.14438	3.34062	6.78063	2.24531	1.86617	1.77638	1.08058e-05	-1.45933	down	[G]	Carbohydrate transport and metabolism	Biological Process: glycogen metabolic process (GO:0005977);; Molecular Function: transferase activity, transferring hexosyl groups (GO:0016758);; Molecular Function: hydrolase activity, acting on glycosyl bonds (GO:0016798);; Molecular Function: ion binding (GO:0043167);;	K00700|0|qsu:112009742|1,4-alpha-glucan-branching enzyme 2-2, chloroplastic/amyloplastic-like isoform X1	Starch and sucrose metabolism (ko00500)	[G]	Carbohydrate transport and metabolism	Alpha amylase, C-terminal all-beta domain;; Alpha amylase, catalytic domain;; Carbohydrate-binding module 48 (Isoamylase N-terminal domain)	sp|Q41058|GLGB1_PEA 1,4-alpha-glucan-branching enzyme 1, chloroplastic/amyloplastic OS=Pisum sativum OX=3888 GN=SBEI PE=1 SV=1	G	Carbohydrate transport and metabolism	1,4-alpha-glucan-branching enzyme 1, chloroplastic/amyloplastic-like isoform X3 [Camellia sinensis]
gene-LOC114301235	11	5	12	75	45	39	0.157906	0.069431	0.189345	1.29834	1.01632	0.641418	3.73877e-05	2.75055	up	[K]	Transcription	--	--	--	[R]	General function prediction only	Leucine rich repeat;; Leucine Rich repeats (2 copies);; Leucine Rich Repeat;; Leucine rich repeat N-terminal domain	sp|Q9SVM3|RLP49_ARATH Receptor-like protein 49 OS=Arabidopsis thaliana OX=3702 GN=RLP49 PE=2 SV=2	V	Defense mechanisms	receptor-like protein 33 [Camellia sinensis]
gene-LOC114298263	982	971	604	2071	1213	1196	22.1462	20.276	14.8732	52.3988	40.3539	29.0838	0.00245811	1.06184	up	--	--	Biological Process: phosphorelay signal transduction system (GO:0000160);; Molecular Function: nucleic acid binding transcription factor activity (GO:0001071);; Biological Process: developmental process involved in reproduction (GO:0003006);; Molecular Function: nucleic acid binding (GO:0003676);; Biological Process: transcription, DNA-templated (GO:0006351);; Biological Process: response to stre…	K09286|1.74542e-87|nsy:104217398|ethylene-responsive transcription factor 2	--	--	--	AP2 domain	sp|Q9LW50|ERF2_NICSY Ethylene-responsive transcription factor 2 OS=Nicotiana sylvestris OX=4096 GN=ERF2 PE=2 SV=1	K	Transcription	ethylene-responsive transcription factor 2-like [Camellia sinensis]
gene-LOC114287186	2	10	0	140	106	55	0.047194	0.281295	0	4.92409	4.92207	1.86481	1.11448e-07	4.95529	up	--	--	--	--	--	--	--	Legume lectin domain;; Bacterial lectin	sp|A9YWS4|LEC6_MEDTR Lectin 6 OS=Medicago truncatula OX=3880 GN=LEC6 PE=2 SV=1	T	Signal transduction mechanisms	agglutinin-2-like [Camellia sinensis]
gene-LOC114322814	305	253	265	591	519	1148	8.01195	6.14714	7.61698	17.4321	20.1646	32.577	3.03948e-07	1.68411	up	--	--	--	--	--	--	--	Salt stress response/antifungal	sp|Q9M0X5|CRK25_ARATH Cysteine-rich receptor-like protein kinase 25 OS=Arabidopsis thaliana OX=3702 GN=CRK25 PE=3 SV=1	T	Signal transduction mechanisms	cysteine-rich receptor-like protein kinase 25 [Camellia sinensis]
gene-LOC114292010	202	82	177	4	4	19	8.31158	3.12894	7.97913	0.150526	0.204098	0.82433	8.71821e-08	-3.89337	down	[G]	Carbohydrate transport and metabolism	Molecular Function: transition metal ion binding (GO:0046914);;	--	--	--	--	Cupin;; Cupin domain	sp|Q652P9|GL93_ORYSJ Germin-like protein 9-3 OS=Oryza sativa subsp. japonica OX=39947 GN=Os09g0568700 PE=2 SV=1	S	Function unknown	germin-like protein 9-3 [Camellia sinensis]
gene-LOC114322446	67	75	76	356	151	151	0.48279	0.496074	0.587235	2.91398	1.62768	1.1841	3.61212e-05	1.81605	up	[K]	Transcription	--	--	--	[R]	General function prediction only	Leucine rich repeat;; Leucine Rich repeats (2 copies);; Leucine rich repeat N-terminal domain;; Leucine Rich Repeat	sp|Q9C637|RLP6_ARATH Receptor-like protein 6 OS=Arabidopsis thaliana OX=3702 GN=RLP6 PE=3 SV=1	V	Defense mechanisms	receptor-like protein 6 isoform X1 [Camellia sinensis]
gene-LOC114289476	1241	4038	1191	7129	6035	6973	23.8443	71.8718	24.9768	153.677	171.143	144.519	0.000367081	1.9185	up	[Q]	Secondary metabolites biosynthesis, transport and catabolism	Molecular Function: oxidoreductase activity (GO:0016491);; Molecular Function: cation binding (GO:0043169);; Biological Process: single-organism metabolic process (GO:0044710);;	K05933|0|vvi:100257676|ACO3; 1-aminocyclopropane-1-carboxylate oxidase 1	Cysteine and methionine metabolism (ko00270)	[QR]	Secondary metabolites biosynthesis, transport and catabolism;; General function prediction only	2OG-Fe(II) oxygenase superfamily;; non-haem dioxygenase in morphine synthesis N-terminal	sp|Q9ZUN4|ACCO1_ARATH 1-aminocyclopropane-1-carboxylate oxidase 1 OS=Arabidopsis thaliana OX=3702 GN=ACO1 PE=2 SV=1	Q	Secondary metabolites biosynthesis, transport and catabolism	1-aminocyclopropane-1-carboxylate oxidase 1 [Camellia sinensis]
gene-LOC114258117	475	629	478	1103	839	850	10.7955	13.2512	11.8562	28.1367	28.1416	20.8478	5.20235e-06	1.08483	up	--	--	--	--	--	--	--	Lateral organ boundaries (LOB) domain	sp|Q9LQR0|LBD1_ARATH LOB domain-containing protein 1 OS=Arabidopsis thaliana OX=3702 GN=LBD1 PE=2 SV=1	S	Function unknown	LOB domain-containing protein 1-like [Camellia sinensis]
gene-LOC114260216	2947	1496	2744	749	735	1242	44.1443	20.7593	44.8851	12.5749	16.2418	20.0511	0.00708964	-1.15644	down	[Q]	Secondary metabolites biosynthesis, transport and catabolism	Molecular Function: catalytic activity (GO:0003824);;	--	--	[QR]	Secondary metabolites biosynthesis, transport and catabolism;; General function prediction only	non-haem dioxygenase in morphine synthesis N-terminal	sp|P24397|HY6H_HYONI Hyoscyamine 6-dioxygenase OS=Hyoscyamus niger OX=4079 GN=H6H PE=1 SV=1	Q	Secondary metabolites biosynthesis, transport and catabolism	hyoscyamine 6-dioxygenase-like [Camellia sinensis]
gene-LOC114290507	443	695	521	251	186	213	10.7634	15.6758	13.8405	6.84371	6.64985	5.58311	8.10555e-05	-1.09513	down	--	--	Molecular Function: phospholipid binding (GO:0005543);; Molecular Function: metal ion binding (GO:0046872);;	K17098|5.93142e-113|jre:109005723|annexin-like protein RJ4 isoform X1	--	[U]	Intracellular trafficking, secretion, and vesicular transport	Annexin	sp|P51074|ANX4_FRAAN Annexin-like protein RJ4 OS=Fragaria ananassa OX=3747 PE=2 SV=2	U	Intracellular trafficking, secretion, and vesicular transport	annexin-like protein RJ4 [Camellia sinensis]
MSTRG.6585	201	98	212	19	16	44	2.1232	0.900009	2.36958	0.216733	0.226601	0.497522	1.87353e-05	-2.48157	down	[N]	Cell motility	Molecular Function: cellulose synthase activity (GO:0016759);; Biological Process: cellulose metabolic process (GO:0030243);; Cellular Component: intrinsic component of membrane (GO:0031224);; Biological Process: external encapsulating structure organization (GO:0045229);;	--	--	--	--	Cellulose synthase;; Cellulose synthase	sp|Q651X6|CSLE6_ORYSJ Cellulose synthase-like protein E6 OS=Oryza sativa subsp. japonica OX=39947 GN=CSLE6 PE=2 SV=1	G	Carbohydrate transport and metabolism	cellulose synthase-like protein E6 [Camellia sinensis]
gene-LOC114280381	1277	1066	545	321	294	340	18.1776	14.0636	8.4664	5.12164	6.17277	5.20889	0.000959815	-1.31989	down	[QV]	Secondary metabolites biosynthesis, transport and catabolism;; Defense mechanisms	Molecular Function: oxidoreductase activity (GO:0016491);; Cellular Component: intrinsic component of membrane (GO:0031224);; Biological Process: single-organism metabolic process (GO:0044710);; Molecular Function: tetrapyrrole binding (GO:0046906);; Molecular Function: transition metal ion binding (GO:0046914);;	--	--	[QI]	Secondary metabolites biosynthesis, transport and catabolism;; Lipid transport and metabolism	Cytochrome P450	sp|H2DH21|C7A29_PANGI Cytochrome P450 CYP72A219 OS=Panax ginseng OX=4054 PE=2 SV=1	Q	Secondary metabolites biosynthesis, transport and catabolism	cytochrome P450 CYP72A219-like [Camellia sinensis]
gene-LOC114299523	155	164	131	37	38	77	4.19093	4.11302	3.85419	1.10047	1.5169	2.2332	0.00337711	-1.32284	down	[O]	Posttranslational modification, protein turnover, chaperones	--	K13993|9.7323e-68|qsu:112015923|22.0 kDa class IV heat shock protein-like	Protein processing in endoplasmic reticulum (ko04141)	[O]	Posttranslational modification, protein turnover, chaperones	Hsp20/alpha crystallin family;; CS domain;; HSP20-like domain found in ArsA	sp|P19244|HSP41_PEA 22.7 kDa class IV heat shock protein OS=Pisum sativum OX=3888 GN=HSP22.7 PE=2 SV=1	O	Posttranslational modification, protein turnover, chaperones	18.1 kDa class I heat shock protein-like [Camellia sinensis]
gene-LOC114288914	52	46	41	193	68	92	1.13086	0.950595	0.986229	4.88124	2.22408	2.19435	0.00295835	1.55189	up	--	--	--	--	--	--	--	Lateral organ boundaries (LOB) domain	sp|Q9M886|LBD41_ARATH LOB domain-containing protein 41 OS=Arabidopsis thaliana OX=3702 GN=LBD41 PE=2 SV=1	S	Function unknown	LOB domain-containing protein 40-like isoform X1 [Camellia sinensis]
gene-LOC114308873	691	2180	956	3796	4155	6819	21.2376	62.1207	32.1242	131.02	188.668	226.309	4.98923e-06	2.21528	up	--	--	--	--	--	--	--	Plastocyanin-like domain	--	S	Function unknown	uncharacterized protein LOC114308873 [Camellia sinensis]
gene-LOC114293559	1390	1597	1523	3487	2344	2182	16.2603	17.3435	19.4624	46.0342	40.6724	27.5554	1.84842e-05	1.08693	up	--	--	--	--	--	[K]	Transcription	Endonuclease/Exonuclease/phosphatase family	sp|O81916|YC22_ARATH Uncharacterized calcium-binding protein At1g02270 OS=Arabidopsis thaliana OX=3702 GN=At1g02270 PE=2 SV=2	K	Transcription	uncharacterized calcium-binding protein At1g02270-like isoform X1 [Camellia sinensis]
gene-LOC114300179	145	168	111	352	261	330	4.12188	4.42804	3.46143	11.257	10.9731	10.1485	1.84266e-09	1.40761	up	[QV]	Secondary metabolites biosynthesis, transport and catabolism;; Defense mechanisms	Molecular Function: oxidoreductase activity (GO:0016491);; Biological Process: single-organism metabolic process (GO:0044710);; Molecular Function: tetrapyrrole binding (GO:0046906);; Molecular Function: transition metal ion binding (GO:0046914);;	K15639|1.44956e-131|fve:101301863|cytochrome P450 CYP749A22-like	Brassinosteroid biosynthesis (ko00905)	[QI]	Secondary metabolites biosynthesis, transport and catabolism;; Lipid transport and metabolism	Cytochrome P450	sp|H2DH17|C7A22_PANGI Cytochrome P450 CYP749A22 OS=Panax ginseng OX=4054 PE=2 SV=1	IQ	Lipid transport and metabolism;; Secondary metabolites biosynthesis, transport and catabolism	cytochrome P450 CYP749A22-like [Camellia sinensis]
MSTRG.57521	122	289	178	627	318	409	1.48048	3.26994	2.36585	8.59673	5.72613	5.39107	0.00103906	1.43333	up	[G]	Carbohydrate transport and metabolism	Cellular Component: plasma membrane (GO:0005886);; Molecular Function: disaccharide transmembrane transporter activity (GO:0015154);; Biological Process: disaccharide transport (GO:0015766);; Cellular Component: intrinsic component of membrane (GO:0031224);;	K15378|2.7767e-164|pvu:PHAVU_007G088200g|hypothetical protein	--	[G]	Carbohydrate transport and metabolism	MFS/sugar transport protein;; PUCC protein	sp|Q03411|SUT_SPIOL Sucrose transport protein OS=Spinacia oleracea OX=3562 PE=2 SV=1	G	Carbohydrate transport and metabolism	sucrose transport protein-like [Camellia sinensis]
gene-LOC114272102	59	182	81	21	10	33	1.83413	5.27671	2.77492	0.707041	0.461776	1.0915	0.00444035	-2.12087	down	--	--	--	--	--	--	--	Lytic transglycolase	sp|Q9ZP41|EGC_CITJA EG45-like domain containing protein OS=Citrus jambhiri OX=64884 GN=CjBAp12 PE=1 SV=1	S	Function unknown	EG45-like domain containing protein [Camellia sinensis]
MSTRG.56911	876	855	1164	107	31	252	60.7735	54.9641	88.1929	8.31967	3.16033	18.8378	7.18971e-06	-2.749	down	--	--	--	--	--	--	--	Probable lipid transfer	--	S	Function unknown	hypothetical protein TEA_018271 [Camellia sinensis var. sinensis]
gene-LOC114292291	1112	1318	891	3308	2185	2419	35.4037	38.8775	30.9642	118.151	102.648	83.064	1.95777e-12	1.5073	up	--	--	--	--	--	--	--	zinc-finger of the FCS-type, C2-C2	sp|Q8VZM9|FLZ2_ARATH FCS-Like Zinc finger 2 OS=Arabidopsis thaliana OX=3702 GN=FLZ2 PE=1 SV=1	S	Function unknown	FCS-Like Zinc finger 3-like [Camellia sinensis]
gene-LOC114298796	953	565	658	314	175	255	23.9699	13.1547	18.0754	8.83831	6.47608	6.91851	1.42955e-05	-1.31962	down	--	--	Molecular Function: endopeptidase inhibitor activity (GO:0004866);; Biological Process: negative regulation of peptidase activity (GO:0010466);;	--	--	--	--	Aspartic acid proteinase inhibitor;; Cystatin domain	sp|Q0JNR2|CYT12_ORYSJ Cysteine proteinase inhibitor 12 OS=Oryza sativa subsp. japonica OX=39947 GN=Os01g0270100 PE=2 SV=1	G	Carbohydrate transport and metabolism	cysteine proteinase inhibitor 12-like [Camellia sinensis]
gene-LOC114322079	16	56	25	102	102	90	0.46522	1.55911	0.816583	3.45523	4.54722	2.93179	0.00444035	1.89412	up	[O]	Posttranslational modification, protein turnover, chaperones	--	--	--	--	--	Tetratricopeptide repeat	--	173		uncharacterized protein LOC114322079 [Camellia sinensis]
gene-LOC114271980	47	70	59	323	146	132	0.828465	1.1454	1.13482	6.45259	3.82042	2.52277	1.86663e-05	2.00292	up	[R]	General function prediction only	Molecular Function: protein kinase activity (GO:0004672);; Cellular Component: membrane (GO:0016020);; Molecular Function: small molecule binding (GO:0036094);; Molecular Function: organic cyclic compound binding (GO:0097159);; Molecular Function: heterocyclic compound binding (GO:1901363);;	--	--	[T]	Signal transduction mechanisms	Protein kinase domain;; Protein tyrosine and serine/threonine kinase	sp|O80888|M3K17_ARATH Mitogen-activated protein kinase kinase kinase 17 OS=Arabidopsis thaliana OX=3702 GN=MAPKKK17 PE=1 SV=1	T	Signal transduction mechanisms	mitogen-activated protein kinase kinase kinase 18-like [Camellia sinensis]
gene-LOC114324042	73	135	204	32	8	4	0.994892	1.70634	3.04289	0.479607	0.154701	0.050739	0.000586382	-3.03524	down	--	--	--	--	--	--	--	Domain of unknown function (DUF4408);; Cotton fibre expressed protein	--	S	Function unknown	uncharacterized protein LOC114324042 [Camellia sinensis]
gene-LOC114316849	633	347	624	259	123	218	10.4695	5.31816	11.2704	4.79429	3.00592	3.88088	0.00280962	-1.21194	down	[H]	Coenzyme transport and metabolism	Molecular Function: catalytic activity (GO:0003824);;	K07025|1.92729e-162|dzi:111311955|uncharacterized protein LOC111311955	--	[R]	General function prediction only	Haloacid dehalogenase-like hydrolase;; HAD-hyrolase-like	sp|Q09893|YAI5_SCHPO Uncharacterized protein C24B11.05 OS=Schizosaccharomyces pombe (strain 972 / ATCC 24843) OX=284812 GN=SPAC24B11.05 PE=3 SV=1	S	Function unknown	uncharacterized protein LOC114316849 [Camellia sinensis]
MSTRG.61218	8864	6268	7254	2943	2168	4143	108.27	70.9217	96.7572	40.316	39.0756	54.5688	5.87326e-05	-1.04635	down	[O]	Posttranslational modification, protein turnover, chaperones	--	K17609|0|qsu:111996468|probable nucleoredoxin 1	--	[R]	General function prediction only	Thioredoxin-like;; AhpC/TSA family;; Redoxin;; Thioredoxin-like domain;; Thioredoxin;; SCO1/SenC;; Thioredoxin-like;; Glutathione peroxidase	sp|O80763|NRX1_ARATH Probable nucleoredoxin 1 OS=Arabidopsis thaliana OX=3702 GN=At1g60420 PE=1 SV=1	O	Posttranslational modification, protein turnover, chaperones	hypothetical protein TEA_010655 [Camellia sinensis var. sinensis]
gene-LOC114279887	900	1375	860	2291	1723	1859	23.2075	32.8565	24.2161	66.2946	65.5649	51.7079	1.05363e-05	1.17081	up	--	--	--	--	--	--	--	zinc-finger of the FCS-type, C2-C2	sp|Q8VZM9|FLZ2_ARATH FCS-Like Zinc finger 2 OS=Arabidopsis thaliana OX=3702 GN=FLZ2 PE=1 SV=1	S	Function unknown	FCS-Like Zinc finger 2-like [Camellia sinensis]
MSTRG.46780	18	16	11	48	46	42	0.61176	0.514676	0.392625	1.88179	2.39486	1.58482	0.00144748	1.87462	up	--	--	--	--	--	[D]	Cell cycle control, cell division, chromosome partitioning	--	sp|Q5JK68|CDKC2_ORYSJ Cyclin-dependent kinase C-2 OS=Oryza sativa subsp. japonica OX=39947 GN=CDKC-2 PE=2 SV=1	T	Signal transduction mechanisms	uncharacterized protein LOC114287983 isoform X1 [Camellia sinensis]
gene-LOC114272262	27	51	38	132	104	106	1.07458	1.93956	1.67585	6.08237	6.26088	4.66422	8.44057e-06	1.824	up	--	--	--	--	--	--	--	VQ motif	sp|Q9CA36|VQ8_ARATH VQ motif-containing protein 8, chloroplastic OS=Arabidopsis thaliana OX=3702 GN=VQ8 PE=2 SV=1	S	Function unknown	VQ motif-containing protein 8, chloroplastic [Camellia sinensis]
gene-LOC114261399	653	1313	467	3791	2606	1808	14.5017	27.0288	11.3153	94.5307	85.4627	43.336	2.94884e-05	2.03862	up	--	--	--	--	--	--	--	Lateral organ boundaries (LOB) domain	sp|Q9M886|LBD41_ARATH LOB domain-containing protein 41 OS=Arabidopsis thaliana OX=3702 GN=LBD41 PE=2 SV=1	S	Function unknown	LOB domain-containing protein 41-like [Camellia sinensis]
gene-LOC114277407	125	94	45	228	176	210	2.37377	1.65128	0.917138	4.87512	4.92986	4.30796	0.00177675	1.48253	up	--	--	Molecular Function: catalytic activity (GO:0003824);; Biological Process: response to stress (GO:0006950);; Molecular Function: antioxidant activity (GO:0016209);; Biological Process: hydrogen peroxide metabolic process (GO:0042743);; Molecular Function: cation binding (GO:0043169);; Biological Process: single-organism metabolic process (GO:0044710);; Molecular Function: tetrapyrrole binding (GO:…	K00430|3.50525e-162|egr:104419952|lignin-forming anionic peroxidase-like	Phenylpropanoid biosynthesis (ko00940)	--	--	Peroxidase	sp|Q02200|PERX_NICSY Lignin-forming anionic peroxidase OS=Nicotiana sylvestris OX=4096 PE=2 SV=1	Q	Secondary metabolites biosynthesis, transport and catabolism	lignin-forming anionic peroxidase-like [Camellia sinensis]
gene-LOC114321418	849	176	773	84	122	165	14.4205	2.76473	14.3299	1.60006	3.04254	3.01911	0.00705777	-2.00989	down	--	--	--	--	--	--	--	F-box domain;; F-box-like;; Galactose oxidase, central domain	sp|Q9FHS6|FK119_ARATH F-box/kelch-repeat protein At5g43190 OS=Arabidopsis thaliana OX=3702 GN=At5g43190 PE=2 SV=1	S	Function unknown	F-box/kelch-repeat protein At5g43190-like [Camellia sinensis]
gene-LOC114288708	8	20	8	73	23	47	0.110796	0.256159	0.111665	1.13277	0.463908	0.694455	0.00619776	2.19047	up	--	--	--	K12356|1.3242e-160|jre:108991235|anthocyanidin 3-O-glucosyltransferase 5-like	Phenylpropanoid biosynthesis (ko00940)	[GC]	Carbohydrate transport and metabolism;; Energy production and conversion	UDP-glucoronosyl and UDP-glucosyl transferase	sp|Q40287|UFOG5_MANES Anthocyanidin 3-O-glucosyltransferase 5 OS=Manihot esculenta OX=3983 GN=GT5 PE=2 SV=1	CG	Energy production and conversion;; Carbohydrate transport and metabolism	anthocyanidin 3-O-glucosyltransferase 5-like [Camellia sinensis]
gene-LOC114288850	40	47	41	91	81	83	0.52916	0.571356	0.588516	1.3731	1.59755	1.1722	0.00144652	1.26145	up	--	--	--	--	--	--	--	NPH3 family	sp|Q9C5J4|Y3210_ARATH BTB/POZ domain-containing protein At3g22104 OS=Arabidopsis thaliana OX=3702 GN=At3g22104 PE=2 SV=1	S	Function unknown	BTB/POZ domain-containing protein At3g22104-like isoform X1 [Camellia sinensis]
gene-LOC114313932	19445	22158	16975	6376	5798	9146	252.399	266.431	240.61	92.8445	111.07	133.766	1.01651e-08	-1.20476	down	[Q]	Secondary metabolites biosynthesis, transport and catabolism	Molecular Function: oxidoreductase activity, acting on the CH-NH2 group of donors, oxygen as acceptor (GO:0016641);; Cellular Component: intrinsic component of membrane (GO:0031224);; Biological Process: single-organism metabolic process (GO:0044710);; Molecular Function: transition metal ion binding (GO:0046914);; Molecular Function: cofactor binding (GO:0048037);; Biological Process: organonitr…	K00276|0|hbr:110642098|primary amine oxidase-like	Glycine, serine and threonine metabolism (ko00260);; Tyrosine metabolism (ko00350);; Phenylalanine metabolism (ko00360);; beta-Alanine metabolism (ko00410);; Isoquinoline alkaloid biosynthesis (ko00950);; Tropane, piperidine and pyridine alkaloid biosynthesis (ko00960)	[Q]	Secondary metabolites biosynthesis, transport and catabolism	Copper amine oxidase, enzyme domain;; Copper amine oxidase, N3 domain;; Copper amine oxidase, N2 domain	sp|Q8H1H9|AMO_ARATH Primary amine oxidase OS=Arabidopsis thaliana OX=3702 GN=At1g62810 PE=2 SV=1	Q	Secondary metabolites biosynthesis, transport and catabolism	primary amine oxidase-like isoform X1 [Camellia sinensis]
gene-LOC114280404	1866	1899	2355	519	287	674	43.4795	40.9893	59.908	13.5539	9.8363	16.9195	1.32973e-12	-1.8436	down	--	--	Biological Process: reproduction (GO:0000003);;	--	--	--	--	Expansin C-terminal domain;; Lytic transglycolase	sp|Q9LZT4|EXLA1_ARATH Expansin-like A1 OS=Arabidopsis thaliana OX=3702 GN=EXLA1 PE=2 SV=1	S	Function unknown	expansin-like A1 [Camellia sinensis]
gene-LOC114321850	2942	1728	4065	522	852	937	43.2377	23.5146	65.2461	8.59474	18.4673	14.8486	0.00122126	-1.62941	down	[QV]	Secondary metabolites biosynthesis, transport and catabolism;; Defense mechanisms	Molecular Function: oxidoreductase activity (GO:0016491);; Biological Process: single-organism metabolic process (GO:0044710);; Molecular Function: tetrapyrrole binding (GO:0046906);; Molecular Function: transition metal ion binding (GO:0046914);;	--	--	[QI]	Secondary metabolites biosynthesis, transport and catabolism;; Lipid transport and metabolism	Cytochrome P450	sp|Q7XU38|C87A3_ORYSJ Cytochrome P450 87A3 OS=Oryza sativa subsp. japonica OX=39947 GN=CYP87A3 PE=2 SV=3	Q	Secondary metabolites biosynthesis, transport and catabolism	cytochrome P450 87A3-like isoform X1 [Camellia sinensis]
gene-LOC114286364	518	543	433	1563	913	1170	4.53591	4.40831	4.14441	15.3658	11.8016	11.0573	1.05364e-16	1.526	up	[C]	Energy production and conversion	Molecular Function: nitrate reductase activity (GO:0008940);; Biological Process: nitrate metabolic process (GO:0042126);; Biological Process: cellular nitrogen compound biosynthetic process (GO:0044271);; Molecular Function: tetrapyrrole binding (GO:0046906);; Molecular Function: transition metal ion binding (GO:0046914);; Molecular Function: coenzyme binding (GO:0050662);;	K10534|0|vvi:100264320|nitrate reductase [NADH]-like	Nitrogen metabolism (ko00910)	[C]	Energy production and conversion	Oxidoreductase molybdopterin binding domain;; Mo-co oxidoreductase dimerisation domain;; Oxidoreductase FAD-binding domain;; Oxidoreductase NAD-binding domain;; Cytochrome b5-like Heme/Steroid binding domain;; Ferric reductase NAD binding domain	sp|P36859|NIA_PETHY Nitrate reductase [NADH] OS=Petunia hybrida OX=4102 GN=NIA PE=2 SV=1	C	Energy production and conversion	LOW QUALITY PROTEIN: nitrate reductase [NADH]-like [Camellia sinensis]
gene-LOC114283468	45	25	25	133	73	84	0.875953	0.451915	0.527092	2.94052	2.12899	1.7933	0.000119797	1.84829	up	[Q]	Secondary metabolites biosynthesis, transport and catabolism	Molecular Function: oxidoreductase activity (GO:0016491);; Biological Process: single-organism metabolic process (GO:0044710);; Molecular Function: transition metal ion binding (GO:0046914);;	K04125|0|pop:7459116|gibberellin 2-beta-dioxygenase 1	Diterpenoid biosynthesis (ko00904)	[QR]	Secondary metabolites biosynthesis, transport and catabolism;; General function prediction only	2OG-Fe(II) oxygenase superfamily;; non-haem dioxygenase in morphine synthesis N-terminal	sp|Q9SQ80|G2OX1_PEA Gibberellin 2-beta-dioxygenase 1 OS=Pisum sativum OX=3888 GN=GA2OX1 PE=1 SV=1	Q	Secondary metabolites biosynthesis, transport and catabolism	gibberellin 2-beta-dioxygenase 1-like [Camellia sinensis]
gene-LOC114277012	151	350	136	650	544	770	2.10677	4.51716	2.06686	10.1661	11.1966	11.5832	9.88696e-06	1.88857	up	--	--	--	K14638|1.08008e-113|sind:105174545|protein NRT1/ PTR FAMILY 5.5 isoform X1	--	[E]	Amino acid transport and metabolism	POT family	sp|O80436|PTR29_ARATH Protein NRT1/ PTR FAMILY 5.5 OS=Arabidopsis thaliana OX=3702 GN=NPF5.5 PE=2 SV=1	E	Amino acid transport and metabolism	protein NRT1/ PTR FAMILY 5.5-like [Camellia sinensis]
gene-LOC114268358	997	271	369	202	96	132	13.9295	3.50138	5.61759	3.15506	1.97352	1.97882	0.00918935	-1.70538	down	[QV]	Secondary metabolites biosynthesis, transport and catabolism;; Defense mechanisms	Molecular Function: oxidoreductase activity (GO:0016491);; Cellular Component: intrinsic component of membrane (GO:0031224);; Biological Process: single-organism metabolic process (GO:0044710);; Molecular Function: tetrapyrrole binding (GO:0046906);; Molecular Function: transition metal ion binding (GO:0046914);;	--	--	[Q]	Secondary metabolites biosynthesis, transport and catabolism	Cytochrome P450	sp|O48923|C71DA_SOYBN Cytochrome P450 71D10 OS=Glycine max OX=3847 GN=CYP71D10 PE=2 SV=1	Q	Secondary metabolites biosynthesis, transport and catabolism	cytochrome P450 71D10-like [Camellia sinensis]
gene-LOC114277216	199	629	435	60	87	95	7.44891	21.8379	17.7998	2.49331	4.77838	3.83015	0.000188137	-2.08878	down	--	--	--	--	--	--	--	--	--	--	--	glycine-rich cell wall structural protein 2-like [Camellia sinensis]
gene-LOC114268017	54	117	47	223	188	192	1.34938	2.73146	1.28923	6.30093	6.99153	5.23251	0.000240153	1.7468	up	--	--	--	K14638|7.54972e-117|sind:105174545|protein NRT1/ PTR FAMILY 5.5 isoform X1	--	[E]	Amino acid transport and metabolism	POT family	sp|O80436|PTR29_ARATH Protein NRT1/ PTR FAMILY 5.5 OS=Arabidopsis thaliana OX=3702 GN=NPF5.5 PE=2 SV=1	E	Amino acid transport and metabolism	protein NRT1/ PTR FAMILY 5.5-like [Camellia sinensis]
gene-LOC114303608	936	448	1298	212	161	243	20.2374	8.96342	30.6418	5.136	5.13031	5.65542	3.99347e-05	-1.89344	down	[O]	Posttranslational modification, protein turnover, chaperones	--	K17609|1.55637e-114|pop:7485616|probable nucleoredoxin 2	--	[R]	General function prediction only	Thioredoxin-like;; C1 domain	sp|Q0JIL1|NRX2_ORYSJ Probable nucleoredoxin 2 OS=Oryza sativa subsp. japonica OX=39947 GN=Os01g0794400 PE=2 SV=1	O	Posttranslational modification, protein turnover, chaperones	probable nucleoredoxin 2 [Camellia sinensis]
MSTRG.56794	37175	12362	33636	4794	4642	9145	455.388	140.275	449.934	65.8761	83.9007	120.816	0.000143892	-1.93336	down	[QV]	Secondary metabolites biosynthesis, transport and catabolism;; Defense mechanisms	Molecular Function: oxidoreductase activity (GO:0016491);; Biological Process: single-organism metabolic process (GO:0044710);; Molecular Function: tetrapyrrole binding (GO:0046906);; Molecular Function: transition metal ion binding (GO:0046914);;	K15639|0|qsu:112036012|cytochrome P450 CYP749A22-like	Brassinosteroid biosynthesis (ko00905)	[QI]	Secondary metabolites biosynthesis, transport and catabolism;; Lipid transport and metabolism	Cytochrome P450	sp|H2DH17|C7A22_PANGI Cytochrome P450 CYP749A22 OS=Panax ginseng OX=4054 PE=2 SV=1	IQ	Lipid transport and metabolism;; Secondary metabolites biosynthesis, transport and catabolism	cytochrome P450 CYP749A22-like [Camellia sinensis]
gene-LOC114302763	81	100	79	168	130	155	0.709764	0.813712	0.754958	1.65584	1.68358	1.46424	0.000253657	1.05644	up	[K]	Transcription	--	K13457|0|pavi:110769709|disease resistance protein RPM1-like	Plant-pathogen interaction (ko04626)	[T]	Signal transduction mechanisms	NB-ARC domain;; Rx N-terminal domain;; Leucine Rich repeats (2 copies);; Leucine rich repeat	sp|Q39214|RPM1_ARATH Disease resistance protein RPM1 OS=Arabidopsis thaliana OX=3702 GN=RPM1 PE=1 SV=1	T	Signal transduction mechanisms	disease resistance protein RPM1-like [Camellia sinensis]
gene-LOC114317784	461	79	493	13	8	7	12.5912	1.9904	14.6865	0.382543	0.305185	0.186429	2.60926e-11	-4.97171	down	--	--	Biological Process: response to stress (GO:0006950);; Molecular Function: hydrolase activity (GO:0016787);;	--	--	--	--	Thaumatin family	sp|E3SU11|ALL13_OLEEU Thaumatin-like protein OS=Olea europaea OX=4146 PE=1 SV=1	O	Posttranslational modification, protein turnover, chaperones	thaumatin-like protein [Camellia sinensis]
gene-LOC114318948	1149	1430	1519	2860	2324	2438	28.7189	33.873	42.4762	81.5644	87.0568	66.8922	1.45148e-07	1.15835	up	--	--	Cellular Component: intrinsic component of membrane (GO:0031224);; Molecular Function: transition metal ion binding (GO:0046914);;	K16285|1.21318e-64|nau:109228616|probable E3 ubiquitin-protein ligase XERICO	--	[O]	Posttranslational modification, protein turnover, chaperones	Ring finger domain;; Zinc finger, C3HC4 type (RING finger);; RING-like zinc finger;; RING-H2 zinc finger domain;; Zinc finger, C3HC4 type (RING finger);; Zinc finger, C3HC4 type (RING finger);; zinc-RING finger domain;; RING-type zinc-finger;; Anaphase-promoting complex subunit 11 RING-H2 finger	sp|Q9SI09|XERIC_ARATH Probable E3 ubiquitin-protein ligase XERICO OS=Arabidopsis thaliana OX=3702 GN=XERICO PE=1 SV=1	O	Posttranslational modification, protein turnover, chaperones	probable E3 ubiquitin-protein ligase XERICO [Camellia sinensis]
gene-LOC114282325	2238	2450	3421	592	319	1311	82.5932	83.7542	137.858	24.4799	17.3635	52.1873	0.00078381	-1.6935	down	--	--	Biological Process: cell killing (GO:0001906);; Biological Process: response to stress (GO:0006950);; Biological Process: response to fungus (GO:0009620);; Molecular Function: hydrolase activity (GO:0016787);; Biological Process: protein metabolic process (GO:0019538);;	--	--	--	--	Gamma-thionin family	sp|Q40901|DEF_PETIN Defensin-like protein OS=Petunia integrifolia OX=4103 PE=2 SV=1	T	Signal transduction mechanisms	defensin Ec-AMP-D2-like [Camellia sinensis]
MSTRG.14754	785	1352	682	2646	2466	2142	9.52447	15.2061	9.04426	36.0411	44.194	28.0564	1.95911e-06	1.65701	up	--	--	--	--	--	--	--	Myb/SANT-like DNA-binding domain	--	K	Transcription	hypothetical protein TEA_025204 [Camellia sinensis var. sinensis]
gene-LOC114263727	4720	1732	3828	1161	935	1358	79.6205	27.0576	70.5158	21.9689	23.2531	24.6912	0.00385037	-1.33241	down	--	--	--	K13081|1.99198e-173|bvg:104908227|leucoanthocyanidin reductase	Flavonoid biosynthesis (ko00941)	--	--	NmrA-like family;; NAD(P)H-binding;; NAD dependent epimerase/dehydratase family	sp|Q84V83|LAR_DESUN Leucoanthocyanidin reductase OS=Desmodium uncinatum OX=225101 GN=LAR PE=1 SV=1	S	Function unknown	leucoanthocyanidin reductase-like [Camellia sinensis]
MSTRG.18070	196	495	247	917	786	681	2.47208	5.77817	3.40458	12.9807	14.6415	9.27257	0.000292089	1.63285	up	--	--	--	--	--	--	--	--	--	--	--	uncharacterized protein LOC114275708 [Camellia sinensis]
gene-LOC114296916	430	388	598	119	84	188	11.1922	9.35537	16.981	3.45484	3.21132	5.2578	4.98923e-06	-1.64191	down	--	--	Molecular Function: binding (GO:0005488);; Biological Process: lipid localization (GO:0010876);;	--	--	--	--	Probable lipid transfer;; Protease inhibitor/seed storage/LTP family	sp|O64864|YLS3_ARATH Protein YLS3 OS=Arabidopsis thaliana OX=3702 GN=YLS3 PE=2 SV=1	S	Function unknown	protein YLS3-like [Camellia sinensis]
gene-LOC114306254	84	89	100	281	173	149	1.52756	1.49319	1.98306	5.74267	4.63988	2.91721	0.000325981	1.39433	up	--	--	--	--	--	--	--	--	--	S	Function unknown	uncharacterized protein LOC114306254 isoform X2 [Camellia sinensis]
gene-LOC114283988	119	288	214	87	47	45	2.19353	4.93327	4.30971	1.78538	1.26173	0.880934	0.00544996	-1.55133	down	[Q]	Secondary metabolites biosynthesis, transport and catabolism	Molecular Function: catalytic activity (GO:0003824);; Molecular Function: metal ion binding (GO:0046872);;	--	--	[QR]	Secondary metabolites biosynthesis, transport and catabolism;; General function prediction only	2OG-Fe(II) oxygenase superfamily;; non-haem dioxygenase in morphine synthesis N-terminal	sp|Q7XP65|G2OX6_ORYSJ Gibberellin 2-beta-dioxygenase 6 OS=Oryza sativa subsp. japonica OX=39947 GN=GA2OX6 PE=1 SV=1	Q	Secondary metabolites biosynthesis, transport and catabolism	gibberellin 2-beta-dioxygenase 8-like [Camellia sinensis]
gene-LOC114268165	35	22	22	86	44	77	0.502876	0.286268	0.337767	1.37452	0.915538	1.19303	0.00094846	1.61143	up	--	--	--	--	--	--	--	Protein BYPASS1-related	--	472		uncharacterized protein LOC114268165 [Camellia sinensis]
gene-LOC114322648	137	286	137	661	518	579	1.96363	3.79013	2.13934	10.6214	10.9439	8.94696	1.05911e-07	1.9196	up	[T]	Signal transduction mechanisms	Molecular Function: protein tyrosine kinase activity (GO:0004713);; Biological Process: protein phosphorylation (GO:0006468);; Molecular Function: purine ribonucleoside binding (GO:0032550);;	--	--	[T]	Signal transduction mechanisms	Protein tyrosine and serine/threonine kinase;; Protein kinase domain	sp|Q9ZUF4|RIPK_ARATH Serine/threonine-protein kinase RIPK OS=Arabidopsis thaliana OX=3702 GN=RIPK PE=1 SV=1	T	Signal transduction mechanisms	serine/threonine-protein kinase RIPK-like [Camellia sinensis]
gene-LOC114307521	141	229	120	615	473	586	5.42201	8.16157	5.00984	26.556	26.8851	24.3214	8.48872e-13	2.03382	up	--	--	Cellular Component: membrane (GO:0016020);;	--	--	[E]	Amino acid transport and metabolism	POT family	sp|O80436|PTR29_ARATH Protein NRT1/ PTR FAMILY 5.5 OS=Arabidopsis thaliana OX=3702 GN=NPF5.5 PE=2 SV=1	E	Amino acid transport and metabolism	protein NRT1/ PTR FAMILY 5.5-like [Camellia sinensis]
gene-LOC114298457	555	515	291	1109	745	2473	9.97719	8.58087	5.70174	22.3877	19.7609	47.9917	6.51064e-05	1.87378	up	[Q]	Secondary metabolites biosynthesis, transport and catabolism	Molecular Function: oxidoreductase activity (GO:0016491);; Biological Process: single-organism metabolic process (GO:0044710);; Molecular Function: transition metal ion binding (GO:0046914);;	K04125|0|rcu:8264113|gibberellin 2-beta-dioxygenase	Diterpenoid biosynthesis (ko00904)	[QR]	Secondary metabolites biosynthesis, transport and catabolism;; General function prediction only	2OG-Fe(II) oxygenase superfamily;; non-haem dioxygenase in morphine synthesis N-terminal	sp|Q9XG83|G2OX_PHACN Gibberellin 2-beta-dioxygenase OS=Phaseolus coccineus OX=3886 GN=GA2OX1 PE=2 SV=1	Q	Secondary metabolites biosynthesis, transport and catabolism	gibberellin 2-beta-dioxygenase-like [Camellia sinensis]
gene-LOC114259306	154	150	171	435	284	211	3.41545	3.07928	4.14386	10.8243	9.2938	5.05045	0.00281939	1.22997	up	--	--	--	--	--	--	--	--	sp|Q9FMY4|Y5316_ARATH Uncharacterized protein At5g23160 OS=Arabidopsis thaliana OX=3702 GN=At5g23160 PE=2 SV=1	145		uncharacterized protein At5g23160-like [Camellia sinensis]
gene-LOC114314198	49	157	48	399	296	204	2.89668	8.58141	3.08417	26.4918	25.8221	12.9869	0.00102398	2.1155	up	--	--	--	--	--	--	--	Wound-induced protein	--	S	Function unknown	uncharacterized protein LOC114314198 [Camellia sinensis]
gene-LOC114256270	2323	1825	1174	5713	2628	3800	53.2965	38.7862	29.4443	147.189	89.0003	94.1494	3.30898e-05	1.41336	up	[C]	Energy production and conversion	Molecular Function: cation binding (GO:0043169);; Molecular Function: tetrapyrrole binding (GO:0046906);;	--	--	[C]	Energy production and conversion	Globin	sp|Q9FVL0|HBL1_MEDSA Non-symbiotic hemoglobin 1 OS=Medicago sativa OX=3879 GN=MHB1 PE=2 SV=1	C	Energy production and conversion	non-symbiotic hemoglobin 1-like isoform X1 [Camellia sinensis]
MSTRG.4918	2575	1403	1955	448	368	941	22.7364	11.4724	18.8452	4.4361	4.79576	8.95799	0.000359907	-1.5408	down	[I]	Lipid transport and metabolism	Molecular Function: phospholipase activity (GO:0004620);; Biological Process: glycerophospholipid metabolic process (GO:0006650);; Molecular Function: metal ion binding (GO:0046872);;	K01115|0|qsu:112037256|phospholipase D alpha 1	Glycerophospholipid metabolism (ko00564);; Ether lipid metabolism (ko00565);; Endocytosis (ko04144)	[I]	Lipid transport and metabolism	C2 domain;; Phospholipase D Active site motif;; Phospholipase D C terminal;; Phospholipase D Active site motif;; PLD-like domain	sp|Q41142|PLDA1_RICCO Phospholipase D alpha 1 OS=Ricinus communis OX=3988 GN=PLD1 PE=1 SV=1	I	Lipid transport and metabolism	hypothetical protein TEA_001269 [Camellia sinensis var. sinensis]
gene-LOC114323887	123	99	153	807	264	311	2.0019	1.49717	2.72369	14.8336	6.38327	5.48589	1.49916e-05	2.07621	up	--	--	--	--	--	--	--	WRKY DNA -binding domain	sp|Q9SAH7|WRK40_ARATH Probable WRKY transcription factor 40 OS=Arabidopsis thaliana OX=3702 GN=WRKY40 PE=1 SV=1	K	Transcription	probable WRKY transcription factor 40 [Camellia sinensis]
gene-LOC114284227	23	36	9	157	105	38	0.343045	0.504947	0.136847	2.72705	2.40612	0.632461	0.00584105	2.44149	up	[E]	Amino acid transport and metabolism	Molecular Function: carbon-sulfur lyase activity (GO:0016846);; Biological Process: 1-aminocyclopropane-1-carboxylate metabolic process (GO:0018871);; Molecular Function: anion binding (GO:0043168);;	K01762|0|vvi:100258512|ACS1; 1-aminocyclopropane-1-carboxylate synthase 3-like	Cysteine and methionine metabolism (ko00270)	[T]	Signal transduction mechanisms	Aminotransferase class I and II	sp|P37821|1A1C_MALDO 1-aminocyclopropane-1-carboxylate synthase OS=Malus domestica OX=3750 GN=ACS-1 PE=1 SV=2	E	Amino acid transport and metabolism	1-aminocyclopropane-1-carboxylate synthase [Camellia sinensis]
gene-LOC114260732	24	48	24	120	91	88	0.329089	0.61687	0.353966	1.87576	1.87668	1.31327	7.31776e-05	1.90831	up	[T]	Signal transduction mechanisms	Molecular Function: ubiquitin-like protein transferase activity (GO:0019787);; Biological Process: protein modification by small protein conjugation (GO:0032446);;	--	--	--	--	U-box domain	sp|Q84TG3|PUB23_ARATH E3 ubiquitin-protein ligase PUB23 OS=Arabidopsis thaliana OX=3702 GN=PUB23 PE=1 SV=1	H	Coenzyme transport and metabolism	E3 ubiquitin-protein ligase PUB23-like [Camellia sinensis]
gene-LOC114267143	8143	4292	9708	1234	724	724	165.318	80.7054	215.214	28.0956	21.6723	15.8398	1.89878e-14	-2.81089	down	--	--	Molecular Function: DNA binding (GO:0003677);;	K09338|3.60965e-70|qsu:111993269|homeobox-leucine zipper protein ATHB-12-like	--	[K]	Transcription	Homeodomain;; Homeobox associated leucine zipper	sp|Q9M276|ATB12_ARATH Homeobox-leucine zipper protein ATHB-12 OS=Arabidopsis thaliana OX=3702 GN=ATHB-12 PE=1 SV=1	K	Transcription	LOW QUALITY PROTEIN: homeobox-leucine zipper protein ATHB-12-like [Camellia sinensis]
gene-LOC114294098	318	190	391	104	78	75	5.98382	3.30994	8.05265	2.19245	2.14926	1.52044	0.00043087	-1.55516	down	[H]	Coenzyme transport and metabolism	Molecular Function: oxidoreductase activity, acting on diphenols and related substances as donors, oxygen as acceptor (GO:0016682);; Cellular Component: intrinsic component of membrane (GO:0031224);; Molecular Function: cation binding (GO:0043169);; Biological Process: single-organism metabolic process (GO:0044710);;	K17893|0|oeu:111378439|ubiquinol oxidase, mitochondrial-like	--	--	--	Alternative oxidase	sp|Q40294|AOX1_MANIN Ubiquinol oxidase, mitochondrial OS=Mangifera indica OX=29780 GN=AOMI 1 PE=1 SV=2	C	Energy production and conversion	ubiquinol oxidase, mitochondrial-like [Camellia sinensis]
gene-LOC114313106	1954	1361	2417	470	415	441	51.1258	32.9752	69.0494	13.792	16.0091	12.4321	5.17035e-10	-1.85146	down	[O]	Posttranslational modification, protein turnover, chaperones	--	K00799|1.98792e-35|ccaj:109803077|glutathione transferase GST 23-like	Glutathione metabolism (ko00480)	[O]	Posttranslational modification, protein turnover, chaperones	Glutathione S-transferase, C-terminal domain;; Glutathione S-transferase, C-terminal domain	sp|Q9ZW30|GSTU1_ARATH Glutathione S-transferase U1 OS=Arabidopsis thaliana OX=3702 GN=GSTU1 PE=2 SV=1	O	Posttranslational modification, protein turnover, chaperones	probable glutathione S-transferase [Camellia sinensis]
gene-LOC114305077	66	118	93	258	198	162	1.08712	1.8094	1.68347	4.78495	4.82583	2.88242	0.00069383	1.43023	up	[R]	General function prediction only	--	--	--	[R]	General function prediction only	Ankyrin repeats (3 copies);; Ankyrin repeats (many copies);; Ankyrin repeats (many copies);; Ankyrin repeat;; Ankyrin repeat;; Domain of unknown function	sp|Q8GYH5|BAD1_ARATH Ankyrin repeat-containing protein BDA1 OS=Arabidopsis thaliana OX=3702 GN=BAD1 PE=1 SV=1	S	Function unknown	ankyrin repeat-containing protein BDA1-like [Camellia sinensis]
gene-LOC114260034	225	226	265	532	410	490	2.62935	2.44769	3.39553	6.99719	7.09996	6.20314	4.64187e-10	1.2519	up	[T]	Signal transduction mechanisms	--	--	--	--	--	Protein tyrosine and serine/threonine kinase;; Protein kinase domain;; Salt stress response/antifungal	sp|Q9M0X5|CRK25_ARATH Cysteine-rich receptor-like protein kinase 25 OS=Arabidopsis thaliana OX=3702 GN=CRK25 PE=3 SV=1	T	Signal transduction mechanisms	cysteine-rich receptor-like protein kinase 10 [Camellia sinensis]
gene-LOC114265512	63	152	90	414	311	247	1.03783	2.3508	1.64149	7.76173	7.6581	4.44547	1.86663e-05	1.94966	up	--	--	--	--	--	--	--	Extensin-like region	--	--	--	extensin-2-like isoform X2 [Camellia sinensis]
gene-LOC114307171	155	389	224	690	460	486	2.92689	6.80778	4.62243	14.644	12.8463	9.91774	0.00265156	1.34959	up	[K]	Transcription	--	--	--	--	--	Leucine Rich repeats (2 copies);; Leucine rich repeat;; Leucine rich repeat N-terminal domain;; Leucine Rich Repeat;; Leucine Rich repeat	sp|A7PW81|PGIP_VITVI Polygalacturonase inhibitor OS=Vitis vinifera OX=29760 GN=pgip PE=1 SV=1	S	Function unknown	polygalacturonase inhibitor-like [Camellia sinensis]
gene-LOC114273613	534	1750	631	3021	2793	2426	20.0041	60.7857	25.8414	127.088	154.522	98.1268	0.000901044	1.79713	up	--	--	Cellular Component: intrinsic component of membrane (GO:0031224);;	--	--	--	--	Early nodulin 93 ENOD93 protein	sp|Q02921|NO93_SOYBN Early nodulin-93 OS=Glycine max OX=3847 PE=2 SV=1	S	Function unknown	early nodulin-93-like [Camellia sinensis]
gene-LOC114273943	297	688	388	2500	1709	1317	14.5392	31.2268	20.7442	137.44	123.569	69.6238	1.95906e-08	2.28251	up	--	--	--	--	--	--	--	Wound-induced protein	--	S	Function unknown	uncharacterized protein LOC114315018 [Camellia sinensis]
gene-LOC114285859	56	49	41	130	99	91	1.68319	1.35608	1.32823	4.40876	4.38545	2.94705	0.000418301	1.39764	up	--	--	--	--	--	--	--	--	--	138		uncharacterized protein LOC114285859 [Camellia sinensis]
gene-LOC114289447	176	465	214	1070	853	581	2.76699	6.79884	3.68933	18.966	19.8869	9.89829	0.00030874	1.84364	up	[K]	Transcription	--	--	--	[R]	General function prediction only	Leucine rich repeat;; Leucine Rich repeats (2 copies);; Leucine Rich Repeat	sp|O64566|PIRL6_ARATH Plant intracellular Ras-group-related LRR protein 6 OS=Arabidopsis thaliana OX=3702 GN=PIRL6 PE=2 SV=1	S	Function unknown	plant intracellular Ras-group-related LRR protein 6-like isoform X1 [Camellia sinensis]
gene-LOC114316656	1714	1422	2195	298	412	546	54.7796	42.0949	76.5969	10.6611	19.4075	18.8101	4.27804e-07	-1.8135	down	[M]	Cell wall/membrane/envelope biogenesis	--	--	--	--	--	Lytic transglycolase	sp|Q9ZP41|EGC_CITJA EG45-like domain containing protein OS=Citrus jambhiri OX=64884 GN=CjBAp12 PE=1 SV=1	S	Function unknown	EG45-like domain containing protein [Camellia sinensis]
gene-LOC114286010	21	27	19	55	53	122	0.161309	0.198233	0.164955	0.485624	0.617754	1.04736	0.000431497	2.01329	up	--	--	Molecular Function: UDP-glycosyltransferase activity (GO:0008194);;	--	--	--	--	Core-2/I-Branching enzyme	sp|Q65XS5|BC10_ORYSJ Glycosyltransferase BC10 OS=Oryza sativa subsp. japonica OX=39947 GN=BC10 PE=1 SV=1	S	Function unknown	glycosyltransferase BC10-like [Camellia sinensis]
gene-LOC114315051	610	1090	630	2778	2410	1744	27.6625	45.796	31.1635	141.374	161.317	85.3175	2.86269e-07	1.86754	up	--	--	--	--	--	--	--	Wound-induced protein	--	S	Function unknown	uncharacterized protein LOC114315018 [Camellia sinensis]
gene-LOC114321364	1221	1656	2391	632	461	728	16.4289	20.8374	35.5005	9.5592	9.24381	10.5939	0.000131982	-1.30222	down	[G]	Carbohydrate transport and metabolism	--	K05350|0|dzi:111275170|beta-glucosidase 46-like isoform X1	Cyanoamino acid metabolism (ko00460);; Starch and sucrose metabolism (ko00500);; Phenylpropanoid biosynthesis (ko00940)	[G]	Carbohydrate transport and metabolism	Glycosyl hydrolase family 1;; Cellulase (glycosyl hydrolase family 5)	sp|Q9SVS1|BGL47_ARATH Beta-glucosidase 47 OS=Arabidopsis thaliana OX=3702 GN=BGLU47 PE=3 SV=2	G	Carbohydrate transport and metabolism	beta-glucosidase 46-like isoform X1 [Camellia sinensis]
gene-LOC114309063	155	429	173	1080	702	761	2.59208	6.65043	3.1511	20.2716	17.3233	13.7357	1.2378e-05	2.00969	up	[R]	General function prediction only	--	--	--	[R]	General function prediction only	WD domain, G-beta repeat	sp|O48716|JGB_ARATH Protein JINGUBANG OS=Arabidopsis thaliana OX=3702 GN=JGB PE=1 SV=1	S	Function unknown	protein JINGUBANG-like [Camellia sinensis]
gene-LOC114275913	1563	1722	2142	452	328	642	32.5224	33.196	48.6764	10.5473	10.0512	14.4098	1.29673e-11	-1.70872	down	[G]	Carbohydrate transport and metabolism	Cellular Component: extracellular region (GO:0005576);; Biological Process: cellular glucan metabolic process (GO:0006073);; Molecular Function: transferase activity, transferring hexosyl groups (GO:0016758);; Molecular Function: hydrolase activity, acting on glycosyl bonds (GO:0016798);; Cellular Component: external encapsulating structure (GO:0030312);; Cellular Component: intrinsic component o…	K08235|2.87242e-157|lsv:111905140|xyloglucan endotransglucosylase/hydrolase 2-like	--	--	--	Glycosyl hydrolases family 16;; Xyloglucan endo-transglycosylase (XET) C-terminus	sp|P35694|XTH2_SOYBN Xyloglucan endotransglucosylase/hydrolase 2 OS=Glycine max OX=3847 PE=2 SV=1	G	Carbohydrate transport and metabolism	hypothetical protein TEA_017653 [Camellia sinensis var. sinensis]
gene-LOC114278557	911	1126	1403	273	103	574	39.0851	44.7935	65.8104	13.1391	6.48085	26.4884	0.00450619	-1.69956	down	--	--	--	--	--	--	--	Peptidase inhibitor I9	sp|Q9MAP5|SBT33_ARATH Subtilisin-like protease SBT3.3 OS=Arabidopsis thaliana OX=3702 GN=SBT3.3 PE=2 SV=1	O	Posttranslational modification, protein turnover, chaperones	subtilisin-like protease SBT3.3 isoform X1 [Camellia sinensis]
gene-LOC114258363	153	267	259	350	349	467	2.9618	4.78531	5.47864	7.61048	9.98622	9.74834	0.00786923	1.04158	up	[F]	Nucleotide transport and metabolism	Biological Process: nucleobase-containing small molecule metabolic process (GO:0055086);;	--	--	--	--	Phosphorylase superfamily	sp|Q07469|BSPA_POPDE Bark storage protein A OS=Populus deltoides OX=3696 GN=BSPA PE=2 SV=1	F	Nucleotide transport and metabolism	uncharacterized protein LOC114258363 [Camellia sinensis]
gene-LOC114304029	92	95	67	182	114	138	1.00508	0.961094	0.794787	2.23458	1.83807	1.63391	0.00253818	1.01918	up	--	--	--	--	--	[T]	Signal transduction mechanisms	Wall-associated receptor kinase galacturonan-binding;; Wall-associated receptor kinase C-terminal	sp|P0C5E2|LRL12_ARATH LEAF RUST 10 DISEASE-RESISTANCE LOCUS RECEPTOR-LIKE PROTEIN KINASE-like 1.2 OS=Arabidopsis thaliana OX=3702 GN=LRK10L-1.2 PE=2 SV=3	T	Signal transduction mechanisms	LEAF RUST 10 DISEASE-RESISTANCE LOCUS RECEPTOR-LIKE PROTEIN KINASE-like 1.2 [Camellia sinensis]
gene-LOC114255963	158	256	188	749	575	666	2.7655	4.16994	3.59653	14.7897	14.9129	12.6406	1.05182e-16	1.98445	up	--	--	--	--	--	--	--	--	--	--	--	extensin-like [Camellia sinensis]
gene-LOC114266769	340	605	368	1181	991	1143	5.55857	9.15228	6.55608	21.6309	23.889	20.137	1.47141e-08	1.6048	up	--	--	--	K23953|1.05173e-126|pper:18771289|plant cysteine oxidase 2	--	[S]	Function unknown	PCO_ADO	sp|Q9LXG9|PCO1_ARATH Plant cysteine oxidase 1 OS=Arabidopsis thaliana OX=3702 GN=PCO1 PE=1 SV=1	S	Function unknown	plant cysteine oxidase 1-like isoform X1 [Camellia sinensis]
gene-LOC114315052	203	312	252	1171	869	681	9.64799	13.7952	13.1165	62.6608	61.1871	35.0389	2.43578e-11	2.10028	up	--	--	--	--	--	--	--	Wound-induced protein	--	S	Function unknown	uncharacterized protein LOC114315018 [Camellia sinensis]
gene-LOC114287988	62	84	37	165	125	128	0.867987	1.07653	0.539487	2.56495	2.5407	1.92362	0.0010863	1.46125	up	[T]	Signal transduction mechanisms	Molecular Function: protein tyrosine kinase activity (GO:0004713);; Biological Process: protein phosphorylation (GO:0006468);; Molecular Function: purine ribonucleoside binding (GO:0032550);;	--	--	[T]	Signal transduction mechanisms	Protein tyrosine and serine/threonine kinase;; Protein kinase domain	sp|O49840|PBL3_ARATH Probable serine/threonine-protein kinase PBL3 OS=Arabidopsis thaliana OX=3702 GN=PBL3 PE=1 SV=1	T	Signal transduction mechanisms	probable serine/threonine-protein kinase PBL3 isoform X5 [Camellia sinensis]
gene-LOC114260976	207	143	157	77	39	80	5.03185	3.2183	4.16198	2.10364	1.38085	2.07978	0.00265156	-1.15353	down	--	--	Biological Process: transport (GO:0006810);; Cellular Component: intrinsic component of membrane (GO:0031224);;	--	--	--	--	OPT oligopeptide transporter protein	sp|Q6R3K9|YSL2_ARATH Metal-nicotianamine transporter YSL2 OS=Arabidopsis thaliana OX=3702 GN=YSL2 PE=1 SV=1	S	Function unknown	metal-nicotianamine transporter YSL3-like [Camellia sinensis]
gene-LOC114294953	119	158	166	390	326	189	1.45422	1.79396	2.22323	5.35652	5.8835	2.49793	0.00761707	1.31995	up	[P]	Inorganic ion transport and metabolism	Molecular Function: cation transmembrane transporter activity (GO:0008324);; Biological Process: ammonium transport (GO:0015696);; Cellular Component: intrinsic component of membrane (GO:0031224);;	K03320|0|hbr:110667255|ammonium transporter 3 member 1-like	--	[P]	Inorganic ion transport and metabolism	Ammonium Transporter Family	sp|Q84KJ6|AMT31_ORYSJ Ammonium transporter 3 member 1 OS=Oryza sativa subsp. japonica OX=39947 GN=AMT3-1 PE=2 SV=1	P	Inorganic ion transport and metabolism	hypothetical protein TEA_016204 [Camellia sinensis var. sinensis]
gene-LOC114297082	189	222	156	390	340	402	1.91238	2.07611	1.72579	4.43515	5.08007	4.38766	6.19347e-08	1.26318	up	--	--	Molecular Function: catalytic activity (GO:0003824);;	--	--	[T]	Signal transduction mechanisms	Protein phosphatase 2C	sp|Q9ZV25|P2C23_ARATH Probable protein phosphatase 2C 23 OS=Arabidopsis thaliana OX=3702 GN=PLL4 PE=2 SV=1	T	Signal transduction mechanisms	probable protein phosphatase 2C 23 [Camellia sinensis]
gene-LOC114320791	129	144	81	242	193	249	1.86967	1.88267	1.29729	4.06857	4.10711	3.88308	0.000152253	1.20996	up	--	--	Molecular Function: transferase activity, transferring glycosyl groups (GO:0016757);;	--	--	--	--	RCD1-SRO-TAF4 (RST) plant domain;; Poly(ADP-ribose) polymerase catalytic domain	sp|Q9FJJ3|SRO5_ARATH Probable inactive poly [ADP-ribose] polymerase SRO5 OS=Arabidopsis thaliana OX=3702 GN=SRO5 PE=1 SV=1	S	Function unknown	probable inactive poly [ADP-ribose] polymerase SRO5 isoform X2 [Camellia sinensis]
gene-LOC114314576	281	215	202	537	303	418	2.21158	1.57182	1.7357	4.80421	3.52044	3.55827	2.40704e-05	1.08296	up	[T]	Signal transduction mechanisms	Molecular Function: voltage-gated potassium channel activity (GO:0005249);; Molecular Function: protein binding (GO:0005515);; Biological Process: response to osmotic stress (GO:0006970);; Biological Process: regulation of stomatal movement (GO:0010119);; Cellular Component: intrinsic component of membrane (GO:0031224);; Biological Process: developmental cell growth (GO:0048588);; Biological Proc…	K21867|0|vvi:100266175|k1.1; potassium channel AKT1	--	[PT]	Inorganic ion transport and metabolism;; Signal transduction mechanisms	Ion transport protein;; Ankyrin repeats (3 copies);; KHA, dimerisation domain of potassium ion channel;; Ankyrin repeats (many copies);; Ankyrin repeats (many copies);; Ankyrin repeat;; Ankyrin repeat;; Cyclic nucleotide-binding domain;; Ion channel	sp|Q38998|AKT1_ARATH Potassium channel AKT1 OS=Arabidopsis thaliana OX=3702 GN=AKT1 PE=1 SV=2	PT	Inorganic ion transport and metabolism;; Signal transduction mechanisms	potassium channel AKT1-like isoform X1 [Camellia sinensis]
gene-LOC114308648	152	214	157	47	20	45	2.24937	2.93582	2.53548	0.770162	0.435586	0.716574	2.70195e-08	-2.0058	down	--	--	Biological Process: transport (GO:0006810);; Cellular Component: intrinsic component of membrane (GO:0031224);;	K15109|2.04947e-167|cann:107876156|mitochondrial arginine transporter BAC2	--	[C]	Energy production and conversion	Mitochondrial carrier protein	sp|Q9CA93|BAC2_ARATH Mitochondrial arginine transporter BAC2 OS=Arabidopsis thaliana OX=3702 GN=BAC2 PE=1 SV=1	C	Energy production and conversion	mitochondrial arginine transporter BAC2-like [Camellia sinensis]
gene-LOC114273226	362	173	405	110	48	28	3.86314	1.71441	4.72778	1.31231	0.750834	0.320132	0.00165634	-2.11095	down	[L]	Replication, recombination and repair	Molecular Function: ubiquitin-like protein transferase activity (GO:0019787);; Biological Process: protein modification by small protein conjugation (GO:0032446);;	--	--	[S]	Function unknown	U-box domain;; Armadillo/beta-catenin-like repeat	sp|O80742|PUB19_ARATH U-box domain-containing protein 19 OS=Arabidopsis thaliana OX=3702 GN=PUB19 PE=2 SV=1	S	Function unknown	U-box domain-containing protein 19-like [Camellia sinensis]
gene-LOC114302210	29	94	53	296	292	200	1.16251	3.55738	2.32647	13.5498	17.5649	8.81269	4.67224e-06	2.46724	up	--	--	--	--	--	--	--	Wound-induced protein	--	S	Function unknown	hypothetical protein TEA_017716 [Camellia sinensis var. sinensis]
gene-LOC114283116	570	1036	644	1677	1418	1048	9.40887	15.853	11.5955	30.9169	34.3535	18.6666	0.00490597	1.17104	up	--	--	--	K09422|1.31191e-81|jcu:105646254|transcription factor MYB63	--	[K]	Transcription	Myb-like DNA-binding domain;; Myb-like DNA-binding domain	sp|Q6R0A6|MYB63_ARATH Transcription factor MYB63 OS=Arabidopsis thaliana OX=3702 GN=MYB63 PE=1 SV=1	K	Transcription	transcription factor MYB63-like isoform X1 [Camellia sinensis]
gene-LOC114314825	2891	2659	2446	1171	914	711	74.0866	63.251	68.3039	33.618	34.5006	19.6056	1.84842e-05	-1.23906	down	[I]	Lipid transport and metabolism	Biological Process: systemic acquired resistance (GO:0009627);; Molecular Function: carboxylic ester hydrolase activity (GO:0052689);;	--	--	--	--	Alpha/beta hydrolase family;; alpha/beta hydrolase fold;; Serine aminopeptidase, S33	sp|Q6RYA0|SABP2_TOBAC Salicylic acid-binding protein 2 OS=Nicotiana tabacum OX=4097 GN=SABP2 PE=1 SV=1	S	Function unknown	salicylic acid-binding protein 2-like isoform X1 [Camellia sinensis]
gene-LOC114320767	59	89	72	210	158	121	1.25961	1.72351	1.73559	5.02482	4.88125	2.69872	0.000919859	1.42529	up	--	--	Molecular Function: nucleic acid binding (GO:0003676);;	K09422|2.10399e-103|vvi:100249216|transcription factor MYB35	--	[K]	Transcription	Myb-like DNA-binding domain;; Myb-like DNA-binding domain	sp|Q9LSI7|MYB35_ARATH Transcription factor MYB35 OS=Arabidopsis thaliana OX=3702 GN=MYB35 PE=2 SV=1	K	Transcription	transcription factor MYB35 [Camellia sinensis]
gene-LOC114323822	3776	4221	2661	9417	4171	5878	44.8081	46.2234	34.3502	126.972	72.5066	76.081	0.000579773	1.09059	up	[I]	Lipid transport and metabolism	Molecular Function: catalytic activity (GO:0003824);; Biological Process: single-organism metabolic process (GO:0044710);;	K08232|0|nnu:104600202|monodehydroascorbate reductase 5, mitochondrial	Ascorbate and aldarate metabolism (ko00053)	[R]	General function prediction only	Pyridine nucleotide-disulphide oxidoreductase;; Pyridine nucleotide-disulphide oxidoreductase;; Pyridine nucleotide-disulphide oxidoreductase;; L-lysine 6-monooxygenase (NADPH-requiring)	sp|P92947|MDAR_ARATH Monodehydroascorbate reductase, chloroplastic/mitochondrial OS=Arabidopsis thaliana OX=3702 GN=MDAR5 PE=1 SV=3	S	Function unknown	monodehydroascorbate reductase, chloroplastic/mitochondrial isoform X1 [Camellia sinensis]
MSTRG.44417	1022	1261	836	290	205	532	51.3673	58.7038	45.8883	16.3142	15.1525	28.7953	0.000152253	-1.38425	down	--	--	Molecular Function: cation binding (GO:0043169);;	--	--	[P]	Inorganic ion transport and metabolism	Metallothionein	sp|P20238|MT1_ERYGU Metallothionein-like protein 1 OS=Erythranthe guttata OX=4155 PE=3 SV=1	S	Function unknown	metallothionein-like protein 1 [Camellia sinensis]
gene-LOC114319541	117	98	127	18	24	16	4.82496	3.76364	5.73061	0.807167	1.46106	0.686887	1.39679e-06	-2.27384	down	--	--	--	--	--	--	--	--	--	50		hypothetical protein TEA_001411 [Camellia sinensis var. sinensis]
gene-LOC114276816	129	261	117	452	351	301	1.06337	1.99261	1.04659	4.17407	4.26677	2.67207	0.0028492	1.40402	up	[K]	Transcription	Biological Process: phosphate-containing compound metabolic process (GO:0006796);; Cellular Component: membrane (GO:0016020);; Molecular Function: kinase activity (GO:0016301);; Molecular Function: small molecule binding (GO:0036094);; Molecular Function: organic cyclic compound binding (GO:0097159);; Molecular Function: heterocyclic compound binding (GO:1901363);;	--	--	--	--	Protein kinase domain;; Protein tyrosine and serine/threonine kinase;; Leucine rich repeat;; Leucine Rich repeats (2 copies);; Leucine rich repeat N-terminal domain;; Leucine Rich Repeat	sp|Q8VZG8|MIK2_ARATH MDIS1-interacting receptor like kinase 2 OS=Arabidopsis thaliana OX=3702 GN=MIK2 PE=1 SV=3	T	Signal transduction mechanisms	MDIS1-interacting receptor like kinase 2-like [Camellia sinensis]
gene-LOC114284304	8924	8436	11498	3003	2508	4528	371.21	325.073	522.274	140.13	153.94	203.147	1.22864e-06	-1.29105	down	--	--	Cellular Component: cell-cell junction (GO:0005911);;	--	--	--	--	Probable lipid transfer;; Protease inhibitor/seed storage/LTP family	--	S	Function unknown	non-specific lipid transfer protein GPI-anchored 2-like [Camellia sinensis]
MSTRG.63976	861	1785	1009	454	314	567	7.07689	13.5897	9.04899	4.17961	3.80133	5.01464	0.00127484	-1.21593	down	--	--	Biological Process: fatty acid biosynthetic process (GO:0006633);; Molecular Function: oxidoreductase activity, acting on single donors with incorporation of molecular oxygen (GO:0016701);; Molecular Function: cation binding (GO:0043169);;	K00454|0|qsu:111990533|linoleate 13S-lipoxygenase 2-1, chloroplastic-like	Linoleic acid metabolism (ko00591);; alpha-Linolenic acid metabolism (ko00592)	--	--	Lipoxygenase;; PLAT/LH2 domain;; Lipoxygenase	sp|O24370|LOX21_SOLTU Linoleate 13S-lipoxygenase 2-1, chloroplastic OS=Solanum tuberosum OX=4113 GN=LOX2.1 PE=1 SV=1	E	Amino acid transport and metabolism	lipoxygenase [Camellia sinensis]
gene-LOC114271257	24303	13815	18428	6558	5067	7945	369.695	194.673	306.11	111.904	113.721	130.338	3.05235e-06	-1.29094	down	[Q]	Secondary metabolites biosynthesis, transport and catabolism	--	--	--	--	--	WS/DGAT C-terminal domain;; Wax ester synthase-like Acyl-CoA acyltransferase domain	sp|Q93ZR6|WSD1_ARATH O-acyltransferase WSD1 OS=Arabidopsis thaliana OX=3702 GN=WSD1 PE=2 SV=1	S	Function unknown	O-acyltransferase WSD1-like [Camellia sinensis]
gene-LOC114308127	135	192	125	275	248	324	1.89871	2.51717	1.92061	4.36314	5.14612	4.93515	6.22411e-05	1.16939	up	--	--	--	K13425|2.18331e-65|spen:107007610|WRKY transcription factor 22-like	MAPK signaling pathway (ko04016);; Plant-pathogen interaction (ko04626)	--	--	WRKY DNA -binding domain	sp|O04609|WRK22_ARATH WRKY transcription factor 22 OS=Arabidopsis thaliana OX=3702 GN=WRKY22 PE=2 SV=1	K	Transcription	WRKY transcription factor 22-like isoform X1 [Camellia sinensis]
gene-LOC114312322	5484	1892	1317	781	536	1019	118.399	37.8311	31.0367	18.892	17.0583	23.7134	0.00905596	-1.66114	down	[H]	Coenzyme transport and metabolism	Biological Process: metabolic process (GO:0008152);; Molecular Function: transferase activity, transferring one-carbon groups (GO:0016741);;	--	--	[R]	General function prediction only	Methyltransferase domain;; Methyltransferase domain;; Methyltransferase domain	sp|Q55EX9|Y8948_DICDI Putative methyltransferase DDB_G0268948 OS=Dictyostelium discoideum OX=44689 GN=DDB_G0268948 PE=1 SV=2	Q	Secondary metabolites biosynthesis, transport and catabolism	putative methyltransferase DDB_G0268948 [Camellia sinensis]
gene-LOC114293128	121	184	129	319	223	242	1.11533	1.57455	1.29759	3.30907	3.04833	2.41215	0.000387701	1.10989	up	[T]	Signal transduction mechanisms	Molecular Function: protein kinase activity (GO:0004672);; Biological Process: cellular protein modification process (GO:0006464);; Biological Process: phosphate-containing compound metabolic process (GO:0006796);; Cellular Component: intrinsic component of membrane (GO:0031224);; Molecular Function: purine ribonucleoside binding (GO:0032550);;	--	--	--	--	Protein kinase domain;; Protein tyrosine and serine/threonine kinase;; Leucine rich repeat N-terminal domain;; Leucine Rich repeats (2 copies);; Leucine rich repeat	sp|Q0WVM4|Y2239_ARATH Probable LRR receptor-like serine/threonine-protein kinase At2g23950 OS=Arabidopsis thaliana OX=3702 GN=At2g23950 PE=1 SV=1	T	Signal transduction mechanisms	probable LRR receptor-like serine/threonine-protein kinase At2g23950 [Camellia sinensis]
gene-LOC114315093	120	101	170	395	185	220	5.0358	3.92309	7.80422	18.6707	11.4489	9.97935	0.00538186	1.24977	up	--	--	--	K02183|5.99434e-19|mdm:103404453|probable calcium-binding protein CML45	MAPK signaling pathway (ko04016);; Phosphatidylinositol signaling system (ko04070);; Plant-pathogen interaction (ko04626)	[T]	Signal transduction mechanisms	EF hand;; EF-hand domain;; EF hand;; EF-hand domain pair;; EF-hand domain pair	sp|Q93Z27|CML46_ARATH Probable calcium-binding protein CML46 OS=Arabidopsis thaliana OX=3702 GN=CML46 PE=1 SV=1	T	Signal transduction mechanisms	probable calcium-binding protein CML45 [Camellia sinensis]
gene-LOC114308260	4852	3118	4690	1753	1154	1966	34.5902	20.5954	36.5128	14.0193	12.1335	15.1143	1.55769e-05	-1.15253	down	[G]	Carbohydrate transport and metabolism	Molecular Function: phosphorylase activity (GO:0004645);; Biological Process: response to stress (GO:0006950);; Cellular Component: plastid stroma (GO:0009532);; Molecular Function: anion binding (GO:0043168);; Biological Process: primary metabolic process (GO:0044238);;	K00688|0|boe:106326941|alpha-glucan phosphorylase 1-like isoform X1	Starch and sucrose metabolism (ko00500)	[G]	Carbohydrate transport and metabolism	Carbohydrate phosphorylase	sp|P04045|PHSL1_SOLTU Alpha-1,4 glucan phosphorylase L-1 isozyme, chloroplastic/amyloplastic OS=Solanum tuberosum OX=4113 PE=1 SV=2	G	Carbohydrate transport and metabolism	alpha-1,4 glucan phosphorylase L-1 isozyme, chloroplastic/amyloplastic-like [Camellia sinensis]
gene-LOC114273050	32	46	52	167	103	84	0.312741	0.417739	0.553458	1.83121	1.48439	0.888661	0.000579773	1.69707	up	[T]	Signal transduction mechanisms	Molecular Function: potassium channel activity (GO:0005267);; Cellular Component: intrinsic component of membrane (GO:0031224);; Biological Process: cellular potassium ion transport (GO:0071804);;	K05391|0|cit:102621236|protein CNGC15b-like	Plant-pathogen interaction (ko04626)	[PT]	Inorganic ion transport and metabolism;; Signal transduction mechanisms	Ion transport protein;; Cyclic nucleotide-binding domain	sp|A0A072VMJ3|CN15C_MEDTR Protein CNGC15c OS=Medicago truncatula OX=3880 GN=CNGC15C PE=1 SV=1	P	Inorganic ion transport and metabolism	protein CNGC15b-like [Camellia sinensis]
gene-LOC114309611	99	217	148	436	341	341	1.27855	2.61212	2.10254	6.3724	6.53822	4.79121	6.80405e-05	1.537	up	[F]	Nucleotide transport and metabolism	Biological Process: purine nucleobase transport (GO:0006863);; Molecular Function: nucleobase transmembrane transporter activity (GO:0015205);; Cellular Component: intrinsic component of membrane (GO:0031224);;	K06901|0|lsv:111883988|adenine/guanine permease AZG1	--	--	--	Permease family	sp|Q9SRK7|AZG1_ARATH Adenine/guanine permease AZG1 OS=Arabidopsis thaliana OX=3702 GN=AZG1 PE=2 SV=1	S	Function unknown	adenine/guanine permease AZG1-like [Camellia sinensis]
gene-LOC114320144	51	52	52	16	7	14	1.50754	1.42384	1.65421	0.502417	0.298006	0.41833	0.00120145	-1.84326	down	[O]	Posttranslational modification, protein turnover, chaperones	Molecular Function: catalytic activity (GO:0003824);;	K00799|1.96327e-117|tcc:18613515|glutathione S-transferase PARB	Glutathione metabolism (ko00480)	[O]	Posttranslational modification, protein turnover, chaperones	Glutathione S-transferase, N-terminal domain;; Glutathione S-transferase, C-terminal domain;; Glutathione S-transferase, N-terminal domain;; Glutathione S-transferase, N-terminal domain;; Glutathione S-transferase, C-terminal domain;; Glutathione S-transferase, C-terminal domain	sp|P30109|GSTF1_TOBAC Glutathione S-transferase PARB OS=Nicotiana tabacum OX=4097 GN=PARB PE=2 SV=1	O	Posttranslational modification, protein turnover, chaperones	glutathione S-transferase-like [Camellia sinensis]
gene-LOC114261387	413	634	461	817	886	1073	6.56935	9.35781	8.01459	14.6096	20.8414	18.4483	0.000114342	1.15791	up	[GHR]	Carbohydrate transport and metabolism;; Coenzyme transport and metabolism;; General function prediction only	Molecular Function: carbon-carbon lyase activity (GO:0016830);; Molecular Function: vitamin binding (GO:0019842);; Molecular Function: metal ion binding (GO:0046872);;	K01568|0|sind:105174592|pyruvate decarboxylase 1	Glycolysis / Gluconeogenesis (ko00010)	[EH]	Amino acid transport and metabolism;; Coenzyme transport and metabolism	Thiamine pyrophosphate enzyme, central domain;; Thiamine pyrophosphate enzyme, C-terminal TPP binding domain	sp|O82647|PDC1_ARATH Pyruvate decarboxylase 1 OS=Arabidopsis thaliana OX=3702 GN=PDC1 PE=2 SV=1	EH	Amino acid transport and metabolism;; Coenzyme transport and metabolism	pyruvate decarboxylase 1 [Camellia sinensis]
gene-LOC114277737	514	617	269	220	101	183	7.26981	8.07869	4.14237	3.49036	2.09639	2.78217	0.00512826	-1.2514	down	[QV]	Secondary metabolites biosynthesis, transport and catabolism;; Defense mechanisms	Molecular Function: oxidoreductase activity (GO:0016491);; Biological Process: single-organism metabolic process (GO:0044710);; Molecular Function: tetrapyrrole binding (GO:0046906);; Molecular Function: transition metal ion binding (GO:0046914);;	--	--	[Q]	Secondary metabolites biosynthesis, transport and catabolism	Cytochrome P450	sp|D1MI46|C76BA_SWEMU Geraniol 8-hydroxylase OS=Swertia mussotii OX=137888 GN=CYP76B10 PE=1 SV=1	Q	Secondary metabolites biosynthesis, transport and catabolism	hypothetical protein TEA_012552 [Camellia sinensis var. sinensis]
gene-LOC114299784	235	283	274	122	82	116	10.3303	11.5312	13.1467	6.02294	5.28578	5.4874	1.0508e-05	-1.06733	down	--	--	Cellular Component: microtubule associated complex (GO:0005875);; Biological Process: single-organism cellular process (GO:0044763);;	K10418|1.59053e-56|spen:107012858|dynein light chain LC6, flagellar outer arm-like	--	[Z]	Cytoskeleton	Dynein light chain type 1	sp|P61273|DYL1_MACFA Dynein light chain 1, cytoplasmic OS=Macaca fascicularis OX=9541 GN=DYNLL1 PE=3 SV=1	Z	Cytoskeleton	dynein light chain 1, cytoplasmic-like [Camellia sinensis]
gene-LOC114287644	949	871	894	1721	1394	1807	15.0687	12.803	15.4968	30.6558	32.6522	30.9474	1.18884e-15	1.11248	up	--	--	Cellular Component: plant-type vacuole (GO:0000325);; Biological Process: cell morphogenesis (GO:0000902);; Molecular Function: transporter activity (GO:0005215);; Biological Process: tryptophan metabolic process (GO:0006568);; Biological Process: transport (GO:0006810);; Biological Process: auxin-activated signaling pathway (GO:0009734);; Biological Process: plant-type cell wall biogenesis (GO:0…	--	--	--	--	EamA-like transporter family	sp|Q94AP3|WAT1_ARATH Protein WALLS ARE THIN 1 OS=Arabidopsis thaliana OX=3702 GN=WAT1 PE=1 SV=1	S	Function unknown	protein WALLS ARE THIN 1-like [Camellia sinensis]
gene-LOC114314629	586	1093	577	215	149	116	13.7943	23.8388	14.8269	5.66901	5.16089	2.94719	1.15639e-06	-1.95904	down	[P]	Inorganic ion transport and metabolism	Biological Process: transition metal ion transport (GO:0000041);; Molecular Function: iron ion binding (GO:0005506);; Molecular Function: oxidoreductase activity, oxidizing metal ions, oxygen as acceptor (GO:0016724);; Biological Process: single-organism metabolic process (GO:0044710);; Biological Process: cellular transition metal ion homeostasis (GO:0046916);;	K00522|3.95344e-116|hbr:110638947|ferritin-4, chloroplastic-like	--	[P]	Inorganic ion transport and metabolism	Ferritin-like domain	sp|Q948P6|FRI3_SOYBN Ferritin-3, chloroplastic OS=Glycine max OX=3847 PE=2 SV=1	P	Inorganic ion transport and metabolism	ferritin-4, chloroplastic-like [Camellia sinensis]
gene-LOC114263304	1535	256	3979	71	27	27	39.9123	6.16502	113.001	2.06558	1.01758	0.757403	4.69328e-05	-5.3444	down	--	--	Biological Process: response to acid chemical (GO:0001101);;	--	--	--	--	Dehydrin	--	S	Function unknown	dehydrin DHN1-like [Camellia sinensis]
gene-LOC114271750	337	86	27	7	7	6	6.92874	1.62103	0.587334	0.142069	0.197405	0.111727	4.52375e-05	-4.20243	down	--	--	Molecular Function: hydrolase activity, acting on glycosyl bonds (GO:0016798);; Biological Process: primary metabolic process (GO:0044238);;	--	--	--	--	Glycosyl hydrolases family 17	sp|P52408|E13B_PRUPE Glucan endo-1,3-beta-glucosidase, basic isoform OS=Prunus persica OX=3760 GN=GNS1 PE=3 SV=1	G	Carbohydrate transport and metabolism	glucan endo-1,3-beta-glucosidase, acidic-like [Camellia sinensis]
gene-LOC114285946	2836	1896	3656	1068	797	774	109.079	67.544	153.559	46.0829	45.236	32.0977	6.04844e-05	-1.4149	down	--	--	Molecular Function: catalytic activity (GO:0003824);;	K00799|3.41313e-42|dzi:111298889|probable glutathione S-transferase	Glutathione metabolism (ko00480)	[O]	Posttranslational modification, protein turnover, chaperones	Glutathione S-transferase, C-terminal domain;; Glutathione S-transferase, C-terminal domain	sp|P49332|GSTXC_TOBAC Probable glutathione S-transferase parC OS=Nicotiana tabacum OX=4097 GN=PARC PE=2 SV=1	O	Posttranslational modification, protein turnover, chaperones	hypothetical protein TEA_015850 [Camellia sinensis var. sinensis]
gene-LOC114278570	2250	6680	5437	1579	1081	1655	50.389	138.634	133.012	39.6642	35.7344	39.9737	0.000997089	-1.49816	down	[G]	Carbohydrate transport and metabolism	Biological Process: carbohydrate metabolic process (GO:0005975);; Biological Process: macromolecule catabolic process (GO:0009057);; Molecular Function: hydrolase activity, acting on glycosyl bonds (GO:0016798);;	K20547|4.47299e-140|ccaj:109816925|endochitinase CH5B	Amino sugar and nucleotide sugar metabolism (ko00520);; MAPK signaling pathway (ko04016)	[R]	General function prediction only	Chitinase class I;; Chitin recognition protein	sp|P86473|CHIT_ACTCC Endochitinase OS=Actinidia chinensis var. chinensis OX=1590841 GN=CEY00_Acc04863 PE=1 SV=2	O	Posttranslational modification, protein turnover, chaperones	hypothetical protein TEA_018495 [Camellia sinensis var. sinensis]
gene-LOC114271087	77	250	60	783	620	392	3.50036	10.6186	2.98759	40.4054	42.0768	19.4115	9.11958e-05	2.51782	up	--	--	--	--	--	--	--	Wound-induced protein	--	S	Function unknown	uncharacterized protein LOC114271087 [Camellia sinensis]
gene-LOC114313829	190	249	169	474	250	317	1.38074	1.6713	1.3378	3.86124	2.68307	2.48512	0.00137224	1.01101	up	--	--	Biological Process: virus induced gene silencing (GO:0009616);; Biological Process: post-embryonic development (GO:0009791);; Biological Process: production of siRNA involved in RNA interference (GO:0030422);; Cellular Component: intracellular part (GO:0044424);; Biological Process: regulation of developmental process (GO:0050793);; Molecular Function: organic cyclic compound binding (GO:0097159)…	K11593|0|qsu:112006217|protein argonaute 7 isoform X1	--	[J]	Translation, ribosomal structure and biogenesis	Piwi domain;; N-terminal domain of argonaute;; PAZ domain;; Argonaute linker 1 domain	sp|Q9C793|AGO7_ARATH Protein argonaute 7 OS=Arabidopsis thaliana OX=3702 GN=AGO7 PE=2 SV=1	J	Translation, ribosomal structure and biogenesis	protein argonaute 7 [Camellia sinensis]
MSTRG.19115	564	891	899	1396	1211	1648	3.71346	5.43078	6.46083	10.3105	11.7622	11.6999	0.000105449	1.1075	up	--	--	--	--	--	--	--	--	--	--	--	uncharacterized protein LOC114287226 [Camellia sinensis]
gene-LOC114314338	308	100	338	61	27	44	5.32981	1.59707	6.40164	1.18334	0.671337	0.807821	0.000179693	-2.29693	down	[I]	Lipid transport and metabolism	Molecular Function: hydrolase activity, acting on ester bonds (GO:0016788);;	--	--	[V]	Defense mechanisms	alpha/beta hydrolase fold;; Carboxylesterase family	sp|Q9SX78|CXE2_ARATH Probable carboxylesterase 2 OS=Arabidopsis thaliana OX=3702 GN=CXE2 PE=2 SV=1	V	Defense mechanisms	probable carboxylesterase 12 [Camellia sinensis]
gene-LOC114321535	102	209	75	312	317	300	1.86442	3.54724	1.49212	6.41011	8.57643	5.9267	0.0022099	1.56443	up	[JO]	Translation, ribosomal structure and biogenesis;; Posttranslational modification, protein turnover, chaperones	Molecular Function: oxidoreductase activity (GO:0016491);; Molecular Function: vitamin binding (GO:0019842);; Biological Process: single-organism metabolic process (GO:0044710);; Molecular Function: transition metal ion binding (GO:0046914);;	K00472|2.33198e-159|nau:109239425|probable prolyl 4-hydroxylase 6	Arginine and proline metabolism (ko00330)	[E]	Amino acid transport and metabolism	2OG-Fe(II) oxygenase superfamily;; 2OG-Fe(II) oxygenase superfamily	sp|Q8L970|P4H7_ARATH Probable prolyl 4-hydroxylase 7 OS=Arabidopsis thaliana OX=3702 GN=P4H7 PE=2 SV=1	E	Amino acid transport and metabolism	probable prolyl 4-hydroxylase 7 [Camellia sinensis]
gene-LOC114289421	1370	785	1112	472	404	389	23.9265	12.6965	21.2043	9.24847	10.4017	7.31459	0.00139414	-1.10026	down	--	--	--	K09286|1.10818e-64|jre:109002492|ethylene-responsive transcription factor ERF105-like	--	--	--	AP2 domain	sp|Q40478|ERF5_TOBAC Ethylene-responsive transcription factor 5 OS=Nicotiana tabacum OX=4097 GN=ERF5 PE=2 SV=1	K	Transcription	ethylene-responsive transcription factor 5-like [Camellia sinensis]
gene-LOC114316657	586	463	732	100	162	173	23.8674	17.4708	32.5612	4.54905	9.73686	7.58216	3.48563e-05	-1.74225	down	[M]	Cell wall/membrane/envelope biogenesis	--	--	--	--	--	Lytic transglycolase	sp|Q9ZP41|EGC_CITJA EG45-like domain containing protein OS=Citrus jambhiri OX=64884 GN=CjBAp12 PE=1 SV=1	S	Function unknown	EG45-like domain containing protein [Camellia sinensis]
gene-LOC114282341	45	65	55	199	114	99	0.680653	0.9217	0.912133	3.43763	2.59338	1.63914	0.00050988	1.56917	up	[K]	Transcription	--	--	--	[R]	General function prediction only	Leucine rich repeat;; Leucine Rich repeats (2 copies)	sp|O49879|CF0_SOLLC Receptor-like protein Cf-9 homolog OS=Solanum lycopersicum OX=4081 GN=HCR9-0 PE=2 SV=2	V	Defense mechanisms	receptor-like protein 6 [Camellia sinensis]
gene-LOC114292502	493	1443	827	1786	1750	2070	9.02673	24.5093	16.5435	36.7229	47.3225	40.9175	0.0080445	1.2981	up	[F]	Nucleotide transport and metabolism	Biological Process: fatty acid metabolic process (GO:0006631);; Cellular Component: plastid (GO:0009536);; Molecular Function: oxidoreductase activity, acting on paired donors, with oxidation of a pair of donors resulting in the reduction of molecular oxygen to two molecules of water (GO:0016717);;	K03921|0|rcu:8277360|stearoyl-[acyl-carrier-protein] 9-desaturase 6, chloroplastic	Fatty acid biosynthesis (ko00061);; Biosynthesis of unsaturated fatty acids (ko01040);; Fatty acid metabolism (ko01212)	--	--	Fatty acid desaturase	sp|Q84VY3|STAD6_ARATH Stearoyl-[acyl-carrier-protein] 9-desaturase 6, chloroplastic OS=Arabidopsis thaliana OX=3702 GN=S-ACP-DES6 PE=2 SV=2	C	Energy production and conversion	stearoyl-[acyl-carrier-protein] 9-desaturase 6, chloroplastic [Camellia sinensis]
gene-LOC114268404	39	42	28	87	74	74	1.31401	1.30028	0.999546	3.28922	3.68283	2.67988	0.00156193	1.37775	up	--	--	--	--	--	--	--	C1 domain	--	S	Function unknown	uncharacterized protein LOC114268404 [Camellia sinensis]
gene-LOC114271088	144	431	138	1443	1163	747	6.54335	18.1749	6.86757	73.812	78.2096	36.697	4.67224e-06	2.53545	up	--	--	--	--	--	--	--	Wound-induced protein	--	S	Function unknown	uncharacterized protein LOC114288054 [Camellia sinensis]
gene-LOC114270542	82	122	71	245	226	138	2.5868	3.57272	2.4575	8.74083	10.5964	4.70803	0.00399198	1.45027	up	--	--	Cellular Component: intrinsic component of membrane (GO:0031224);; Molecular Function: transition metal ion binding (GO:0046914);;	K19038|1.20591e-52|cic:CICLE_v10018257mg|hypothetical protein	--	[O]	Posttranslational modification, protein turnover, chaperones	Ring finger domain;; Zinc finger, C3HC4 type (RING finger);; RING-H2 zinc finger domain;; RING-like zinc finger;; Zinc finger, C3HC4 type (RING finger);; RING-type zinc-finger;; Anaphase-promoting complex subunit 11 RING-H2 finger	sp|Q9SLC4|ATL40_ARATH RING-H2 finger protein ATL40 OS=Arabidopsis thaliana OX=3702 GN=ATL40 PE=2 SV=1	O	Posttranslational modification, protein turnover, chaperones	RING-H2 finger protein ATL40-like [Camellia sinensis]
gene-LOC114289849	271	364	294	799	509	629	5.74301	7.14357	6.80392	19.0064	15.9075	14.369	3.60981e-10	1.30464	up	--	--	--	--	--	--	--	WRKY DNA -binding domain	sp|Q93WV4|WRK71_ARATH WRKY transcription factor 71 OS=Arabidopsis thaliana OX=3702 GN=WRKY71 PE=2 SV=1	K	Transcription	WRKY transcription factor 23-like [Camellia sinensis]
gene-LOC114289782	221	293	210	70	44	98	3.85789	4.72641	4.00402	1.36095	1.12573	1.83559	3.03766e-06	-1.54585	down	[P]	Inorganic ion transport and metabolism	Molecular Function: oxidoreductase activity, acting on iron-sulfur proteins as donors, NAD or NADP as acceptor (GO:0016731);; Biological Process: single-organism metabolic process (GO:0044710);;	K02641|0|dzi:111292277|ferredoxin--NADP reductase, leaf isozyme, chloroplastic-like isoform X1	Photosynthesis (ko00195)	[C]	Energy production and conversion	Oxidoreductase NAD-binding domain	sp|O04977|FENR1_TOBAC Ferredoxin--NADP reductase, leaf-type isozyme, chloroplastic OS=Nicotiana tabacum OX=4097 GN=PETH PE=2 SV=1	C	Energy production and conversion	ferredoxin--NADP reductase, leaf-type isozyme, chloroplastic-like [Camellia sinensis]
gene-LOC114260217	11559	5597	10440	3097	2562	4970	210.575	94.4476	207.671	63.2846	68.8659	97.6524	0.00741138	-1.1498	down	[Q]	Secondary metabolites biosynthesis, transport and catabolism	Molecular Function: catalytic activity (GO:0003824);;	--	--	[QR]	Secondary metabolites biosynthesis, transport and catabolism;; General function prediction only	non-haem dioxygenase in morphine synthesis N-terminal;; 2OG-Fe(II) oxygenase superfamily	sp|P24397|HY6H_HYONI Hyoscyamine 6-dioxygenase OS=Hyoscyamus niger OX=4079 GN=H6H PE=1 SV=1	Q	Secondary metabolites biosynthesis, transport and catabolism	hypothetical protein TEA_009568 [Camellia sinensis var. sinensis]
gene-LOC114256213	130	208	122	31	30	34	2.49132	3.72985	2.55797	0.655817	0.852758	0.709723	8.76976e-07	-2.00752	down	[Q]	Secondary metabolites biosynthesis, transport and catabolism	--	--	--	[QR]	Secondary metabolites biosynthesis, transport and catabolism;; General function prediction only	non-haem dioxygenase in morphine synthesis N-terminal;; 2OG-Fe(II) oxygenase superfamily	sp|C8VK14|HXNY_EMENI 2-oxoglutarate-Fe(II) type oxidoreductase hxnY OS=Emericella nidulans (strain FGSC A4 / ATCC 38163 / CBS 112.46 / NRRL 194 / M139) OX=227321 GN=hxnY PE=2 SV=1	Q	Secondary metabolites biosynthesis, transport and catabolism	2-oxoglutarate-dependent dioxygenase mpl2-like isoform X1 [Camellia sinensis]
gene-LOC114282140	86	65	51	258	118	104	1.22212	0.858234	0.795154	4.15074	2.49717	1.60075	0.00682152	1.48428	up	[K]	Transcription	--	--	--	[R]	General function prediction only	Leucine rich repeat;; Leucine Rich repeats (2 copies);; Leucine Rich Repeat;; Leucine Rich repeat	sp|Q5MR23|9DC3_SOLPI Receptor-like protein 9DC3 OS=Solanum pimpinellifolium OX=4084 GN=9DC3 PE=3 SV=1	V	Defense mechanisms	receptor-like protein 34, partial [Camellia sinensis]
gene-LOC114276150	98	265	134	807	672	458	4.73893	11.9078	7.07205	43.9486	48.1176	23.9617	2.89785e-06	2.25751	up	--	--	--	--	--	--	--	Wound-induced protein	--	S	Function unknown	uncharacterized protein LOC114276150 [Camellia sinensis]
gene-LOC114317266	770	1530	448	2447	1995	2736	28.8587	53.1252	18.3136	102.938	110.39	110.635	0.000538193	1.6538	up	--	--	Cellular Component: intrinsic component of membrane (GO:0031224);;	--	--	--	--	NADH-ubiquinone reductase complex 1 MLRQ subunit	--	S	Function unknown	hypothetical protein TEA_015368 [Camellia sinensis var. sinensis]
gene-LOC114274614	140	58	61	19	15	8	1.95286	0.75132	0.925618	0.296787	0.304295	0.120115	0.00156746	-2.34524	down	[QV]	Secondary metabolites biosynthesis, transport and catabolism;; Defense mechanisms	Molecular Function: oxidoreductase activity (GO:0016491);; Cellular Component: intrinsic component of membrane (GO:0031224);; Biological Process: single-organism metabolic process (GO:0044710);; Molecular Function: tetrapyrrole binding (GO:0046906);; Molecular Function: transition metal ion binding (GO:0046914);;	--	--	[Q]	Secondary metabolites biosynthesis, transport and catabolism	Cytochrome P450	sp|Q8VWZ7|C76B6_CATRO Geraniol 8-hydroxylase OS=Catharanthus roseus OX=4058 GN=CYP76B6 PE=1 SV=1	Q	Secondary metabolites biosynthesis, transport and catabolism	geraniol 8-hydroxylase-like [Camellia sinensis]
gene-LOC114312678	660	999	857	2719	1731	1058	9.18463	12.8731	13.0156	42.455	35.5416	15.8813	0.00211422	1.39943	up	[R]	General function prediction only	Biological Process: protein glycosylation (GO:0006486);; Molecular Function: acetylglucosaminyltransferase activity (GO:0008375);; Cellular Component: intrinsic component of membrane (GO:0031224);;	K00737|0|ini:109180587|uncharacterized LOC109180587	N-Glycan biosynthesis (ko00510)	--	--	Glycosyltransferase family 17	sp|Q02527|MGAT3_RAT Beta-1,4-mannosyl-glycoprotein 4-beta-N-acetylglucosaminyltransferase OS=Rattus norvegicus OX=10116 GN=Mgat3 PE=1 SV=2	S	Function unknown	uncharacterized protein LOC114312678 [Camellia sinensis]
gene-LOC114277004	137	332	133	858	571	740	3.25391	7.29433	3.43046	22.8781	20.0343	18.9623	2.774e-07	2.10438	up	--	--	--	K14638|4.9833e-115|sind:105174545|protein NRT1/ PTR FAMILY 5.5 isoform X1	--	[E]	Amino acid transport and metabolism	POT family	sp|O80436|PTR29_ARATH Protein NRT1/ PTR FAMILY 5.5 OS=Arabidopsis thaliana OX=3702 GN=NPF5.5 PE=2 SV=1	E	Amino acid transport and metabolism	protein NRT1/ PTR FAMILY 5.5-like [Camellia sinensis]
gene-LOC114308075	232	35	331	31	22	15	3.91613	0.537327	6.1191	0.570388	0.528847	0.270478	0.00213983	-2.88823	down	--	--	--	--	--	--	--	--	--	S	Function unknown	uncharacterized protein LOC114308075 [Camellia sinensis]
gene-LOC114262549	1388	1852	1660	818	512	497	33.6182	41.5588	43.9024	22.2182	18.302	12.9691	2.33525e-05	-1.17212	down	[O]	Posttranslational modification, protein turnover, chaperones	Molecular Function: catalytic activity (GO:0003824);;	K00799|9.62161e-108|aip:107630048|probable glutathione S-transferase parC	Glutathione metabolism (ko00480)	[O]	Posttranslational modification, protein turnover, chaperones	Glutathione S-transferase, N-terminal domain;; Glutathione S-transferase, N-terminal domain;; Glutathione S-transferase, N-terminal domain;; Glutathione S-transferase, C-terminal domain;; Glutathione S-transferase, C-terminal domain	sp|Q03666|GSTX4_TOBAC Probable glutathione S-transferase OS=Nicotiana tabacum OX=4097 PE=2 SV=1	O	Posttranslational modification, protein turnover, chaperones	probable glutathione S-transferase [Camellia sinensis]
gene-LOC114315466	320	611	301	710	655	1619	5.13667	9.08503	5.27675	12.7773	15.5038	28.0467	0.00250628	1.50871	up	[G]	Carbohydrate transport and metabolism	--	K01087|2.54734e-180|cpap:110816680|probable trehalose-phosphate phosphatase D	Starch and sucrose metabolism (ko00500)	[G]	Carbohydrate transport and metabolism	Trehalose-phosphatase;; haloacid dehalogenase-like hydrolase	sp|Q67XC9|TPPD_ARATH Probable trehalose-phosphate phosphatase D OS=Arabidopsis thaliana OX=3702 GN=TPPD PE=2 SV=1	G	Carbohydrate transport and metabolism	LOW QUALITY PROTEIN: probable trehalose-phosphate phosphatase D [Camellia sinensis]
gene-LOC114259968	2526	1273	3839	432	129	196	53.6238	25.0151	88.9749	10.2672	3.99902	4.4543	6.25672e-10	-3.16001	down	--	--	--	--	--	--	--	--	--	S	Function unknown	uncharacterized protein LOC114259968 isoform X1 [Camellia sinensis]
gene-LOC114273093	926	123	475	43	57	69	12.2265	1.50353	6.84615	0.636326	1.09694	0.97176	0.000119797	-2.89633	down	[QV]	Secondary metabolites biosynthesis, transport and catabolism;; Defense mechanisms	--	K15639|0|qsu:112036032|cytochrome P450 CYP749A22-like	Brassinosteroid biosynthesis (ko00905)	[QI]	Secondary metabolites biosynthesis, transport and catabolism;; Lipid transport and metabolism	Cytochrome P450	sp|H2DH17|C7A22_PANGI Cytochrome P450 CYP749A22 OS=Panax ginseng OX=4054 PE=2 SV=1	IQ	Lipid transport and metabolism;; Secondary metabolites biosynthesis, transport and catabolism	cytochrome P450 CYP749A22-like [Camellia sinensis]
gene-LOC114267511	362	298	255	735	403	465	4.25651	3.2401	3.22839	9.6632	6.98073	5.88425	0.000480915	1.04755	up	--	--	--	K14638|0|qsu:111983151|protein NRT1/ PTR FAMILY 5.5-like	--	[E]	Amino acid transport and metabolism	POT family	sp|O80436|PTR29_ARATH Protein NRT1/ PTR FAMILY 5.5 OS=Arabidopsis thaliana OX=3702 GN=NPF5.5 PE=2 SV=1	E	Amino acid transport and metabolism	protein NRT1/ PTR FAMILY 5.5-like isoform X1 [Camellia sinensis]
gene-LOC114302485	149	214	125	332	262	304	3.99393	5.33832	3.66802	10.0419	10.4204	8.83759	0.000191333	1.14361	up	--	--	Molecular Function: nucleic acid binding transcription factor activity (GO:0001071);; Molecular Function: nucleic acid binding (GO:0003676);; Biological Process: transcription, DNA-templated (GO:0006351);; Cellular Component: intracellular membrane-bounded organelle (GO:0043231);;	K09287|2.76597e-149|sind:105156414|AP2/ERF and B3 domain-containing transcription factor RAV1-like	--	--	--	B3 DNA binding domain;; AP2 domain	sp|Q9ZWM9|RAV1_ARATH AP2/ERF and B3 domain-containing transcription factor RAV1 OS=Arabidopsis thaliana OX=3702 GN=RAV1 PE=1 SV=1	K	Transcription	AP2/ERF and B3 domain-containing transcription factor RAV1-like [Camellia sinensis]
gene-LOC114316954	395	683	272	1374	924	2087	15.9923	25.6273	12.0189	62.4689	55.254	91.2369	1.95911e-06	1.92869	up	--	--	--	--	--	[D]	Cell cycle control, cell division, chromosome partitioning	Organ specific protein	--	S	Function unknown	uncharacterized protein LOC114316954 [Camellia sinensis]
MSTRG.7800	2	34	8	81	79	85	0.017277	0.395168	0.101638	1.11773	1.41786	1.10029	0.00857546	2.76983	up	--	--	--	--	--	--	--	--	--	--	--	hypothetical protein TEA_004307 [Camellia sinensis var. sinensis]
gene-LOC114308083	233	358	260	463	537	487	3.39862	4.83063	4.13162	7.57231	11.5565	7.66342	0.00247289	1.10292	up	[M]	Cell wall/membrane/envelope biogenesis	Cellular Component: Golgi apparatus (GO:0005794);; Cellular Component: intrinsic component of membrane (GO:0031224);;	--	--	[R]	General function prediction only	Galactose oxidase, central domain;; Kelch motif;; Kelch motif;; Kelch motif;; Galactose oxidase, central domain;; Protein of unknown function (DUF1668)	sp|Q9LK31|Y3272_ARATH Kelch repeat-containing protein At3g27220 OS=Arabidopsis thaliana OX=3702 GN=At3g27220 PE=2 SV=1	S	Function unknown	kelch repeat-containing protein At3g27220-like [Camellia sinensis]
gene-LOC114313291	170	215	146	581	443	227	2.34648	2.75738	2.19786	9.02515	9.05683	3.3852	0.00253152	1.52994	up	--	--	--	--	--	--	--	WRKY DNA -binding domain	sp|Q8H0Y8|WRK41_ARATH Probable WRKY transcription factor 41 OS=Arabidopsis thaliana OX=3702 GN=WRKY41 PE=2 SV=2	K	Transcription	probable WRKY transcription factor 53 [Camellia sinensis]
gene-LOC114303290	924	3060	1268	4685	5132	9466	28.3891	87.1094	42.5532	161.535	232.721	313.781	4.69328e-05	2.13639	up	--	--	--	--	--	--	--	Plastocyanin-like domain	--	S	Function unknown	uncharacterized protein LOC114308873 [Camellia sinensis]
gene-LOC114291900	1169	1020	1242	2876	2129	1830	22.1481	17.8936	25.6967	61.126	59.5124	37.377	4.67224e-06	1.25924	up	--	--	--	--	--	--	--	WRKY DNA -binding domain	sp|Q8VWJ2|WRK28_ARATH WRKY transcription factor 28 OS=Arabidopsis thaliana OX=3702 GN=WRKY28 PE=2 SV=1	K	Transcription	WRKY transcription factor 71-like [Camellia sinensis]
gene-LOC114292234	76	238	74	395	349	909	2.09339	6.12463	2.22644	12.3268	14.3252	27.2814	0.000179693	2.32505	up	--	--	Biological Process: phosphate-containing compound metabolic process (GO:0006796);; Molecular Function: transferase activity, transferring phosphorus-containing groups (GO:0016772);;	--	--	--	--	Salt stress response/antifungal	sp|Q9LRJ9|CRR38_ARATH Cysteine-rich repeat secretory protein 38 OS=Arabidopsis thaliana OX=3702 GN=CRRSP38 PE=2 SV=1	S	Function unknown	cysteine-rich repeat secretory protein 38-like [Camellia sinensis]
gene-LOC114267993	2	9	2	34	21	26	0.044638	0.253345	0.037806	1.22573	1.00408	0.887704	0.00370891	2.89112	up	--	--	--	--	--	--	--	--	--	S	Function unknown	protein indeterminate-domain 16-like [Camellia sinensis]
gene-LOC114301043	1009	1228	1084	2413	1567	1820	4.38345	4.94567	5.19494	11.6948	10.0817	8.57438	1.48003e-08	1.05178	up	[K]	Transcription	--	--	--	--	--	Leucine rich repeat;; Protein kinase domain;; Leucine Rich repeats (2 copies);; Protein tyrosine and serine/threonine kinase;; Leucine Rich Repeat;; Leucine rich repeat N-terminal domain;; Domain of unknown function (DUF5612)	sp|Q9LP24|Y1571_ARATH Probable leucine-rich repeat receptor-like protein kinase At1g35710 OS=Arabidopsis thaliana OX=3702 GN=At1g35710 PE=1 SV=1	T	Signal transduction mechanisms	MDIS1-interacting receptor like kinase 2-like [Camellia sinensis]
gene-LOC114264325	9812	6024	12127	2588	1657	3734	409.461	232.858	552.647	121.149	102.04	168.062	1.61757e-05	-1.60454	down	--	--	Cellular Component: cell-cell junction (GO:0005911);;	--	--	--	--	Probable lipid transfer;; Protease inhibitor/seed storage/LTP family	--	S	Function unknown	non-specific lipid transfer protein GPI-anchored 2 [Camellia sinensis]
gene-LOC114272522	141	84	132	53	29	30	3.11005	1.71684	3.18428	1.29721	0.922665	0.699977	0.00531538	-1.43731	down	--	--	Cellular Component: chloroplast (GO:0009507);; Cellular Component: photosystem II (GO:0009523);; Cellular Component: plastid stroma (GO:0009532);; Biological Process: cellular metabolic process (GO:0044237);; Molecular Function: metal ion binding (GO:0046872);;	--	--	--	--	PsbP	sp|O49292|PPD4_ARATH PsbP domain-containing protein 4, chloroplastic OS=Arabidopsis thaliana OX=3702 GN=PPD4 PE=1 SV=2	S	Function unknown	psbP domain-containing protein 4, chloroplastic [Camellia sinensis]
MSTRG.29162	2773	2199	2136	583	488	823	43.3128	31.682	36.4592	10.1705	11.1955	13.8128	7.54597e-15	-1.66491	down	[QV]	Secondary metabolites biosynthesis, transport and catabolism;; Defense mechanisms	--	--	--	[Q]	Secondary metabolites biosynthesis, transport and catabolism	Cytochrome P450	sp|P37118|C71A2_SOLME Cytochrome P450 71A2 OS=Solanum melongena OX=4111 GN=CYP71A2 PE=2 SV=1	Q	Secondary metabolites biosynthesis, transport and catabolism	hypothetical protein TEA_019327 [Camellia sinensis var. sinensis]
gene-LOC114285056	540	549	780	318	122	224	6.20198	5.84056	9.78994	4.0923	2.05785	2.77356	0.000482902	-1.29773	down	[G]	Carbohydrate transport and metabolism	Biological Process: polysaccharide metabolic process (GO:0005976);; Molecular Function: amylase activity (GO:0016160);;	K01177|0|hbr:110671484|beta-amylase 3, chloroplastic	Starch and sucrose metabolism (ko00500)	--	--	Glycosyl hydrolase family 14	sp|O23553|BAM3_ARATH Beta-amylase 3, chloroplastic OS=Arabidopsis thaliana OX=3702 GN=BAM3 PE=1 SV=3	G	Carbohydrate transport and metabolism	beta-amylase 3, chloroplastic-like [Camellia sinensis]
gene-LOC114292643	1138	2099	1101	2846	2894	6278	18.2929	31.2599	19.3328	51.3342	68.6699	108.894	5.62082e-05	1.71316	up	--	--	Molecular Function: catalytic activity (GO:0003824);; Biological Process: response to stress (GO:0006950);; Molecular Function: antioxidant activity (GO:0016209);; Biological Process: hydrogen peroxide metabolic process (GO:0042743);; Molecular Function: cation binding (GO:0043169);; Biological Process: single-organism metabolic process (GO:0044710);; Molecular Function: tetrapyrrole binding (GO:…	K00430|1.60879e-169|hbr:110641624|cationic peroxidase 1-like	Phenylpropanoid biosynthesis (ko00940)	--	--	Peroxidase	sp|P22195|PER1_ARAHY Cationic peroxidase 1 OS=Arachis hypogaea OX=3818 GN=PNC1 PE=1 SV=2	Q	Secondary metabolites biosynthesis, transport and catabolism	cationic peroxidase 1-like [Camellia sinensis]
gene-LOC114266439	34	141	49	333	216	261	0.341804	1.32286	0.535323	3.7905	3.23419	2.84616	0.000583314	2.11283	up	[M]	Cell wall/membrane/envelope biogenesis	Molecular Function: pattern binding (GO:0001871);; Molecular Function: protein kinase activity (GO:0004672);; Biological Process: cellular protein modification process (GO:0006464);; Cellular Component: intrinsic component of membrane (GO:0031224);; Molecular Function: purine ribonucleoside binding (GO:0032550);; Molecular Function: metal ion binding (GO:0046872);;	--	--	--	--	Protein kinase domain;; Protein tyrosine and serine/threonine kinase;; EGF domain;; Wall-associated receptor kinase galacturonan-binding;; EGF-like domain;; Calcium-binding EGF domain	sp|Q9LMP1|WAK2_ARATH Wall-associated receptor kinase 2 OS=Arabidopsis thaliana OX=3702 GN=WAK2 PE=1 SV=1	T	Signal transduction mechanisms	putative wall-associated receptor kinase-like 16 [Camellia sinensis]
gene-LOC114317749	495	1230	682	2784	2340	1871	18.9431	43.624	28.5142	119.565	132.177	77.2583	1.46978e-05	1.82731	up	--	--	--	--	--	--	--	Wound-induced protein	--	S	Function unknown	uncharacterized protein LOC114317749 [Camellia sinensis]
gene-LOC114305601	126	167	103	225	208	230	1.422	1.75929	1.26614	2.87142	3.43912	2.8203	0.00250898	1.01701	up	--	--	--	--	--	--	--	AP2 domain	sp|Q70II3|EF110_ARATH Ethylene-responsive transcription factor ERF110 OS=Arabidopsis thaliana OX=3702 GN=ERF110 PE=2 SV=2	K	Transcription	ethylene-responsive transcription factor ABR1-like isoform X3 [Camellia sinensis]
gene-LOC114293838	72	211	85	767	522	424	2.17013	5.89872	2.78542	25.9705	23.2408	13.8004	5.23777e-07	2.49453	up	--	--	--	--	--	--	--	Wound-induced protein	--	S	Function unknown	uncharacterized protein LOC114293838 isoform X1 [Camellia sinensis]
gene-LOC114300050	20922	10702	21132	6957	3933	5436	629.397	298.239	694.208	234.76	174.579	176.378	2.54994e-05	-1.46979	down	--	--	--	--	--	--	--	--	--	--	--	dehydrin HIRD11-like [Camellia sinensis]
gene-LOC114276200	120	242	127	1065	671	489	7.89977	14.8149	9.14281	78.9913	65.4631	34.8712	7.0839e-09	2.45572	up	--	--	--	--	--	--	--	Wound-induced protein	--	S	Function unknown	uncharacterized protein LOC114315018 [Camellia sinensis]
MSTRG.20250	203	331	285	783	555	516	1.9632	2.9508	2.97021	8.24428	7.72692	5.25902	5.82021e-06	1.44041	up	--	--	Molecular Function: catalytic activity (GO:0003824);;	--	--	[T]	Signal transduction mechanisms	Protein phosphatase 2C	sp|Q9ZV25|P2C23_ARATH Probable protein phosphatase 2C 23 OS=Arabidopsis thaliana OX=3702 GN=PLL4 PE=2 SV=1	T	Signal transduction mechanisms	Protein like [Actinidia chinensis var. chinensis]
gene-LOC114314217	2168	753	1657	617	284	492	77.5242	24.9424	64.697	24.7496	14.9727	18.9657	0.0021765	-1.51241	down	[QV]	Secondary metabolites biosynthesis, transport and catabolism;; Defense mechanisms	Cellular Component: membrane (GO:0016020);; Molecular Function: oxidoreductase activity (GO:0016491);; Molecular Function: metal ion binding (GO:0046872);;	--	--	[QI]	Secondary metabolites biosynthesis, transport and catabolism;; Lipid transport and metabolism	Cytochrome P450	sp|Q0DS59|C14B2_ORYSJ Cytochrome P450 714B2 OS=Oryza sativa subsp. japonica OX=39947 GN=CYP714B2 PE=1 SV=2	Q	Secondary metabolites biosynthesis, transport and catabolism	cytochrome P450 714C2-like [Camellia sinensis]
gene-LOC114263516	290	294	397	155	100	110	2.66034	2.49797	3.97597	1.59607	1.35375	1.08802	0.000237176	-1.18471	down	[T]	Signal transduction mechanisms	--	--	--	--	--	Protein tyrosine and serine/threonine kinase;; Protein kinase domain;; D-mannose binding lectin;; S-locus glycoprotein domain;; PAN-like domain	sp|Q9SY95|Y1155_ARATH G-type lectin S-receptor-like serine/threonine-protein kinase At1g61550 OS=Arabidopsis thaliana OX=3702 GN=At1g61550 PE=2 SV=1	T	Signal transduction mechanisms	G-type lectin S-receptor-like serine/threonine-protein kinase At1g61550 [Camellia sinensis]
gene-LOC114311409	37	103	60	189	149	226	0.629302	1.63022	1.10976	3.62469	3.7657	4.17861	0.000224582	1.74617	up	--	--	Biological Process: cellular protein modification process (GO:0006464);; Molecular Function: transferase activity, transferring hexosyl groups (GO:0016758);; Cellular Component: intrinsic component of membrane (GO:0031224);; Cellular Component: Golgi apparatus part (GO:0044431);;	--	--	[G]	Carbohydrate transport and metabolism	Galactosyltransferase	--	G	Carbohydrate transport and metabolism	beta-1,3-galactosyltransferase 6 [Camellia sinensis]
gene-LOC114291795	3685	5359	3727	1289	1136	2327	33.8232	45.5705	37.3647	13.2711	15.3873	23.0352	0.000354599	-1.18886	down	[O]	Posttranslational modification, protein turnover, chaperones	Molecular Function: endopeptidase activity (GO:0004175);; Biological Process: protein metabolic process (GO:0019538);;	--	--	--	--	Subtilase family;; Fibronectin type-III domain;; Peptidase inhibitor I9;; PA domain	sp|O65351|SBT17_ARATH Subtilisin-like protease SBT1.7 OS=Arabidopsis thaliana OX=3702 GN=SBT1.7 PE=1 SV=1	O	Posttranslational modification, protein turnover, chaperones	subtilisin-like protease SBT1.7 [Camellia sinensis]
gene-LOC114260494	33	31	46	84	55	98	0.887038	0.761715	1.36504	2.54239	2.20591	2.87488	0.00328672	1.33282	up	--	--	--	--	--	--	--	Dirigent-like protein	sp|Q9SS03|DIR21_ARATH Dirigent protein 21 OS=Arabidopsis thaliana OX=3702 GN=DIR21 PE=3 SV=1	S	Function unknown	dirigent protein 21-like [Camellia sinensis]
gene-LOC114290271	13109	9850	7246	5183	2414	4852	214.075	149.011	129.204	94.9387	58.1642	85.4498	0.00113345	-1.06806	down	[CHR]	Energy production and conversion;; Coenzyme transport and metabolism;; General function prediction only	Molecular Function: nucleotide binding (GO:0000166);; Molecular Function: oxidoreductase activity, acting on CH-OH group of donors (GO:0016614);; Biological Process: single-organism metabolic process (GO:0044710);;	K00122|0|oeu:111392352|formate dehydrogenase, mitochondrial	Glyoxylate and dicarboxylate metabolism (ko00630);; Carbon metabolism (ko01200)	[C]	Energy production and conversion	D-isomer specific 2-hydroxyacid dehydrogenase, NAD binding domain;; D-isomer specific 2-hydroxyacid dehydrogenase, catalytic domain	sp|Q07511|FDH_SOLTU Formate dehydrogenase, mitochondrial OS=Solanum tuberosum OX=4113 GN=FDH1 PE=1 SV=2	C	Energy production and conversion	formate dehydrogenase, mitochondrial [Camellia sinensis]
gene-LOC114263761	665	800	948	302	216	432	11.8423	13.1867	18.4198	6.03412	5.65897	8.2869	0.000204203	-1.12206	down	--	--	Biological Process: cation transport (GO:0006812);; Molecular Function: cation binding (GO:0043169);;	--	--	[P]	Inorganic ion transport and metabolism	Heavy-metal-associated domain	sp|Q9C5D3|HIP7_ARATH Heavy metal-associated isoprenylated plant protein 7 OS=Arabidopsis thaliana OX=3702 GN=HIPP07 PE=1 SV=1	P	Inorganic ion transport and metabolism	heavy metal-associated isoprenylated plant protein 7-like [Camellia sinensis]
gene-LOC114307976	396	280	432	173	107	149	5.22745	3.42606	6.23055	2.55123	2.08243	2.11636	0.000323045	-1.13795	down	[T]	Signal transduction mechanisms	Molecular Function: protein kinase activity (GO:0004672);; Biological Process: cellular protein modification process (GO:0006464);; Biological Process: phosphate-containing compound metabolic process (GO:0006796);; Biological Process: cell communication (GO:0007154);; Molecular Function: purine ribonucleoside binding (GO:0032550);;	K07198|0|qsu:111997716|CBL-interacting serine/threonine-protein kinase 1-like	--	[T]	Signal transduction mechanisms	Protein kinase domain;; Protein tyrosine and serine/threonine kinase;; NAF domain	sp|Q8RWC9|CIPK1_ARATH CBL-interacting serine/threonine-protein kinase 1 OS=Arabidopsis thaliana OX=3702 GN=CIPK1 PE=1 SV=2	T	Signal transduction mechanisms	LOW QUALITY PROTEIN: CBL-interacting serine/threonine-protein kinase 1-like [Camellia sinensis]
gene-LOC114282443	224	192	164	70	42	90	2.46978	1.96039	1.9701	0.855201	0.669197	1.07024	0.000113076	-1.2964	down	[E]	Amino acid transport and metabolism	Biological Process: peptide transport (GO:0015833);; Cellular Component: intrinsic component of membrane (GO:0031224);;	--	--	[E]	Amino acid transport and metabolism	POT family;; BT1 family	sp|Q05085|PTR7_ARATH Protein NRT1/ PTR FAMILY 6.3 OS=Arabidopsis thaliana OX=3702 GN=NPF6.3 PE=1 SV=1	E	Amino acid transport and metabolism	protein NRT1/ PTR FAMILY 6.3 isoform X2 [Camellia sinensis]
gene-LOC114303015	231	747	439	1716	1308	851	2.96711	8.88393	6.15639	24.7312	24.8006	11.7843	0.00200974	1.73894	up	[GI]	Carbohydrate transport and metabolism;; Lipid transport and metabolism	--	K01051|0|hbr:110637556|probable pectinesterase/pectinesterase inhibitor 7	Pentose and glucuronate interconversions (ko00040)	--	--	Pectinesterase;; Plant invertase/pectin methylesterase inhibitor	sp|Q8RXK7|PME41_ARATH Probable pectinesterase/pectinesterase inhibitor 41 OS=Arabidopsis thaliana OX=3702 GN=PME41 PE=2 SV=2	G	Carbohydrate transport and metabolism	probable pectinesterase/pectinesterase inhibitor 41 [Camellia sinensis]
gene-LOC114273047	94	195	178	393	337	456	0.730058	1.3908	1.49905	3.38882	3.86611	3.84438	1.10137e-05	1.5986	up	[G]	Carbohydrate transport and metabolism	Cellular Component: intrinsic component of membrane (GO:0031224);;	--	--	--	--	Glycosyl transferase family 2	--	1680		uncharacterized protein LOC114273047 [Camellia sinensis]
gene-LOC114317536	892	1049	827	3842	2762	1611	19.4684	21.2132	19.7141	94.1579	89.0454	37.9626	1.37328e-06	1.8527	up	--	--	--	--	--	--	--	Lateral organ boundaries (LOB) domain	sp|Q9M886|LBD41_ARATH LOB domain-containing protein 41 OS=Arabidopsis thaliana OX=3702 GN=LBD41 PE=2 SV=1	S	Function unknown	hypothetical protein TEA_001547 [Camellia sinensis var. sinensis]
gene-LOC114304526	192	288	249	481	442	448	7.95621	11.0707	11.2658	22.4039	27.0694	20.061	3.83206e-05	1.18529	up	--	--	Cellular Component: chromatin (GO:0000785);; Molecular Function: nucleic acid binding (GO:0003676);; Biological Process: nucleosome organization (GO:0034728);; Cellular Component: intracellular membrane-bounded organelle (GO:0043231);;	K11275|1.36063e-24|cic:CICLE_v10005932mg|hypothetical protein	--	--	--	linker histone H1 and H5 family	sp|P37218|H1_SOLLC Histone H1 OS=Solanum lycopersicum OX=4081 PE=3 SV=1	B	Chromatin structure and dynamics	histone H1-like [Camellia sinensis]

## Sheet: CS2-1_CS2-2_CS2-3_vs_TS2-1_TS2-
#ID	CS2-1_Count	CS2-2_Count	CS2-3_Count	TS2-1_Count	TS2-2_Count	TS2-3_Count	CS2-1_FPKM	CS2-2_FPKM	CS2-3_FPKM	TS2-1_FPKM	TS2-2_FPKM	TS2-3_FPKM	FDR	log2FC	regulated	COG_class	COG_class_annotation	GO_annotation	KEGG_annotation	KEGG_pathway_annotation	KOG_class	KOG_class_annotation	Pfam_annotation	Swiss-Prot_annotation	eggNOG_class	eggNOG_class_annotation	NR_annotation
gene-LOC114269072	1863	2015	2121	935	1058	858	29.6432	31.0951	32.59	13.9589	16.732	13.7396	1.2161e-17	-1.09735	down	--	--	Cellular Component: intrinsic component of membrane (GO:0031224);;	K13946|0|ccav:112516605|auxin transporter-like protein 2	Plant hormone signal transduction (ko04075)	[E]	Amino acid transport and metabolism	Transmembrane amino acid transporter protein	sp|Q9FEL7|LAX2_MEDTR auxin transporter-like protein 2 OS=Medicago truncatula OX=3880 GN=LAX2 PE=2 SV=1	E	Amino acid transport and metabolism	auxin transporter-like protein 2 [Camellia sinensis]
gene-LOC114264157	731	921	852	411	441	382	23.1055	28.2397	25.988	12.1894	13.8402	12.1486	3.85031e-12	-1.04559	down	--	--	Biological Process: cellular process (GO:0009987);;	K14484|4.54164e-62|qsu:112027582|auxin-responsive protein IAA1-like	Plant hormone signal transduction (ko04075)	--	--	AUX/IAA family	sp|P93830|IAA17_ARATH auxin-responsive protein IAA17 OS=Arabidopsis thaliana OX=3702 GN=IAA17 PE=1 SV=2	K	Transcription	hypothetical protein TEA_012706 [Camellia sinensis var. sinensis]
gene-LOC114273226	112	332	258	95	91	110	1.35249	3.91095	3.01879	1.08282	1.08794	1.34461	0.00312379	-1.27113	down	[L]	Replication, recombination and repair	Molecular Function: ubiquitin-like protein transferase activity (GO:0019787);; Biological Process: protein modification by small protein conjugation (GO:0032446);;	--	--	[S]	Function unknown	U-box domain;; Armadillo/beta-catenin-like repeat	sp|O80742|PUB19_ARATH U-box domain-containing protein 19 OS=Arabidopsis thaliana OX=3702 GN=PUB19 PE=2 SV=1	S	Function unknown	U-box domain-containing protein 19-like [Camellia sinensis]
gene-LOC114298995	341	322	294	157	160	136	2.91159	2.66687	2.42509	1.25802	1.36043	1.17156	1.45102e-10	-1.10372	down	--	--	Molecular Function: transition metal ion binding (GO:0046914);;	--	--	--	--	MuDR family transposase;; MULE transposase domain;; SWIM zinc finger;; Transposase, Mutator family	--	1292		uncharacterized protein LOC114298995 [Camellia sinensis]
gene-LOC114283614	937	894	954	587	456	365	13.8066	12.6968	13.6312	8.09972	6.61804	5.36315	3.2409e-09	-1.0159	down	--	--	Molecular Function: transition metal ion binding (GO:0046914);;	--	--	[TZ]	Signal transduction mechanisms;; Cytoskeleton	Protein DA1;; LIM domain	sp|Q8W4F0|DAR1_ARATH Protein DA1-related 1 OS=Arabidopsis thaliana OX=3702 GN=DAR1 PE=1 SV=3	TZ	Signal transduction mechanisms;; Cytoskeleton	protein DA1-related 1-like [Camellia sinensis]
gene-LOC114311699	652	2455	1631	9	142	135	30.7371	112.219	74.2476	0.36552	6.62807	6.40435	0.00204706	-4.04618	down	[G]	Carbohydrate transport and metabolism	Molecular Function: transition metal ion binding (GO:0046914);;	--	--	--	--	Cupin;; Cupin domain	sp|Q652P9|GL93_ORYSJ Germin-like protein 9-3 OS=Oryza sativa subsp. japonica OX=39947 GN=Os09g0568700 PE=2 SV=1	S	Function unknown	germin-like protein 9-3 [Camellia sinensis]
gene-LOC114292010	410	765	852	7	17	0	19.2035	34.7738	38.5878	0.302388	0.781641	0	1.51289e-06	-6.42655	down	[G]	Carbohydrate transport and metabolism	Molecular Function: transition metal ion binding (GO:0046914);;	--	--	--	--	Cupin;; Cupin domain	sp|Q652P9|GL93_ORYSJ Germin-like protein 9-3 OS=Oryza sativa subsp. japonica OX=39947 GN=Os09g0568700 PE=2 SV=1	S	Function unknown	germin-like protein 9-3 [Camellia sinensis]
gene-LOC114293178	1196	568	712	261	406	322	31.326	15.6549	18.7057	6.39139	10.625	8.47075	1.93982e-05	-1.33833	down	[F]	Nucleotide transport and metabolism	Molecular Function: transferase activity, transferring pentosyl groups (GO:0016763);; Biological Process: purine nucleobase salvage (GO:0043096);; Cellular Component: intracellular part (GO:0044424);;	K00759|1.19374e-116|cpap:110806445|adenine phosphoribosyltransferase 5-like	Purine metabolism (ko00230)	[F]	Nucleotide transport and metabolism	Phosphoribosyl transferase domain	sp|Q9LFP0|APT5_ARATH Adenine phosphoribosyltransferase 5 OS=Arabidopsis thaliana OX=3702 GN=APT5 PE=1 SV=1	F	Nucleotide transport and metabolism	adenine phosphoribosyltransferase 5-like isoform X1 [Camellia sinensis]
gene-LOC114317394	198	182	166	102	69	66	6.00602	5.3335	4.85859	2.88449	2.06292	2.00019	7.4907e-07	-1.23445	down	[R]	General function prediction only	Molecular Function: transferase activity, transferring one-carbon groups (GO:0016741);; Biological Process: xylan metabolic process (GO:0045491);;	K18801|8.40768e-140|qsu:112028453|glucuronoxylan 4-O-methyltransferase 1-like	--	--	--	Polysaccharide biosynthesis	sp|Q6NMK1|GXM1_ARATH Glucuronoxylan 4-O-methyltransferase 1 OS=Arabidopsis thaliana OX=3702 GN=GXM1 PE=1 SV=1	S	Function unknown	glucuronoxylan 4-O-methyltransferase 1-like [Camellia sinensis]
gene-LOC114307352	10138	6691	5673	2864	3329	3604	173.928	111.331	93.9788	46.1043	56.7863	62.2285	6.10538e-08	-1.21606	down	[E]	Amino acid transport and metabolism	Molecular Function: transferase activity, transferring nitrogenous groups (GO:0016769);; Biological Process: carboxylic acid metabolic process (GO:0019752);; Molecular Function: anion binding (GO:0043168);;	K00815|0|nau:109227276|tyrosine aminotransferase-like	Ubiquinone and other terpenoid-quinone biosynthesis (ko00130);; Cysteine and methionine metabolism (ko00270);; Tyrosine metabolism (ko00350);; Phenylalanine metabolism (ko00360);; Phenylalanine, tyrosine and tryptophan biosynthesis (ko00400);; Isoquinoline alkaloid biosynthesis (ko00950);; Tropane, piperidine and pyridine alkaloid biosynthesis (ko00960)	[E]	Amino acid transport and metabolism	Aminotransferase class I and II	sp|Q9FN30|TAT2_ARATH Probable aminotransferase TAT2 OS=Arabidopsis thaliana OX=3702 GN=At5g53970 PE=2 SV=1	E	Amino acid transport and metabolism	probable aminotransferase TAT2 [Camellia sinensis]
gene-LOC114297131	696	507	1020	96	226	135	10.8148	7.63253	15.3246	1.39123	3.46666	2.09765	1.57658e-10	-2.29664	down	--	--	Molecular Function: transferase activity, transferring glycosyl groups (GO:0016757);;	--	--	[GC]	Carbohydrate transport and metabolism;; Energy production and conversion	UDP-glucoronosyl and UDP-glucosyl transferase	sp|G3FIN9|UGTK5_MANES Linamarin synthase 2 OS=Manihot esculenta OX=3983 GN=UGT85K5 PE=1 SV=1	CG	Energy production and conversion;; Carbohydrate transport and metabolism	linamarin synthase 2-like isoform X1 [Camellia sinensis]
gene-LOC114297133	556	279	494	184	203	253	8.91009	4.32456	7.64374	2.76351	3.22156	4.07249	0.000577625	-1.07215	down	--	--	Molecular Function: transferase activity, transferring glycosyl groups (GO:0016757);;	--	--	[GC]	Carbohydrate transport and metabolism;; Energy production and conversion	UDP-glucoronosyl and UDP-glucosyl transferase	sp|G3FIN9|UGTK5_MANES Linamarin synthase 2 OS=Manihot esculenta OX=3983 GN=UGT85K5 PE=1 SV=1	CG	Energy production and conversion;; Carbohydrate transport and metabolism	linamarin synthase 2-like [Camellia sinensis]
gene-LOC114278298	576	354	571	227	216	283	9.45334	5.62545	9.04923	3.49083	3.49847	4.65391	2.98862e-05	-1.06888	down	--	--	Molecular Function: transferase activity, transferring glycosyl groups (GO:0016757);;	--	--	[GC]	Carbohydrate transport and metabolism;; Energy production and conversion	UDP-glucoronosyl and UDP-glucosyl transferase	sp|G3FIN9|UGTK5_MANES Linamarin synthase 2 OS=Manihot esculenta OX=3983 GN=UGT85K5 PE=1 SV=1	CG	Energy production and conversion;; Carbohydrate transport and metabolism	linamarin synthase 2-like isoform X1 [Camellia sinensis]
gene-LOC114298253	1263	880	1435	383	340	445	99.9826	67.5957	109.718	28.4195	26.7478	35.4379	1.45099e-14	-1.63816	down	[O]	Posttranslational modification, protein turnover, chaperones	Molecular Function: transferase activity, transferring alkyl or aryl (other than methyl) groups (GO:0016765);; Molecular Function: carbon-sulfur lyase activity (GO:0016846);;	K00799|5.28677e-45|jcu:105629902|glutathione S-transferase U7 isoform X1	Glutathione metabolism (ko00480)	[O]	Posttranslational modification, protein turnover, chaperones	Glutathione S-transferase, N-terminal domain;; Glutathione S-transferase, N-terminal domain;; Glutathione S-transferase, N-terminal domain	sp|Q9ZW24|GSTU7_ARATH Glutathione S-transferase U7 OS=Arabidopsis thaliana OX=3702 GN=GSTU7 PE=2 SV=1	O	Posttranslational modification, protein turnover, chaperones	glutathione S-transferase U2-like [Camellia sinensis]
gene-LOC114300561	3502	5485	4989	1472	1209	1313	93.2234	141.62	128.25	36.7686	32.0061	35.1801	1.78856e-25	-1.83564	down	[O]	Posttranslational modification, protein turnover, chaperones	Molecular Function: transferase activity, transferring alkyl or aryl (other than methyl) groups (GO:0016765);;	K00799|2.47819e-126|hbr:110660856|glutathione S-transferase T1-like	Glutathione metabolism (ko00480)	[O]	Posttranslational modification, protein turnover, chaperones	Glutathione S-transferase, N-terminal domain;; Glutathione S-transferase, N-terminal domain;; Glutathione S-transferase, N-terminal domain	sp|Q9ZRT5|GSTT1_ARATH Glutathione S-transferase T1 OS=Arabidopsis thaliana OX=3702 GN=GSTT1 PE=2 SV=1	O	Posttranslational modification, protein turnover, chaperones	glutathione S-transferase T1-like [Camellia sinensis]
gene-LOC114263223	4999	3687	5202	2383	1823	1767	131.27	93.9122	131.908	58.7286	47.5916	46.7142	6.89368e-14	-1.24763	down	[O]	Posttranslational modification, protein turnover, chaperones	Molecular Function: transferase activity, transferring alkyl or aryl (other than methyl) groups (GO:0016765);;	K00799|9.35176e-130|rcu:8271156|glutathione S-transferase F9	Glutathione metabolism (ko00480)	[O]	Posttranslational modification, protein turnover, chaperones	Glutathione S-transferase, C-terminal domain;; Glutathione S-transferase, N-terminal domain;; Glutathione S-transferase, N-terminal domain;; Glutathione S-transferase, N-terminal domain;; Glutathione S-transferase, C-terminal domain	sp|O80852|GSTF9_ARATH Glutathione S-transferase F9 OS=Arabidopsis thaliana OX=3702 GN=GSTF9 PE=1 SV=1	O	Posttranslational modification, protein turnover, chaperones	glutathione S-transferase F9-like [Camellia sinensis]
gene-LOC114306284	239	199	164	109	127	65	3.97868	3.21418	2.63042	1.70814	2.10481	1.0898	0.00167358	-1.02579	down	--	--	Molecular Function: transferase activity, transferring acyl groups (GO:0016746);;	--	--	--	--	Transferase family	sp|Q9SND9|Y3028_ARATH Uncharacterized acetyltransferase At3g50280 OS=Arabidopsis thaliana OX=3702 GN=At3g50280 PE=3 SV=1	S	Function unknown	uncharacterized acetyltransferase At3g50280-like [Camellia sinensis]
gene-LOC114275219	223	245	134	97	77	94	3.47251	3.70667	2.01452	1.40891	1.19116	1.47565	0.000108644	-1.19199	down	--	--	Molecular Function: transferase activity (GO:0016740);; Cellular Component: intrinsic component of membrane (GO:0031224);;	K13508|0|mesc:110621998|probable glycerol-3-phosphate acyltransferase 3	Glycerolipid metabolism (ko00561);; Glycerophospholipid metabolism (ko00564)	--	--	Acyltransferase	sp|Q9SYJ2|GPAT3_ARATH Probable glycerol-3-phosphate acyltransferase 3 OS=Arabidopsis thaliana OX=3702 GN=GPAT3 PE=2 SV=1	I	Lipid transport and metabolism	probable glycerol-3-phosphate acyltransferase 3 [Camellia sinensis]
gene-LOC114293712	2706	1965	2758	1120	967	1397	88.8409	62.5529	87.4314	34.5112	31.571	46.1512	2.486e-08	-1.11402	down	--	--	Molecular Function: transcription regulatory region sequence-specific DNA binding (GO:0000976);; Molecular Function: nucleic acid binding transcription factor activity (GO:0001071);; Biological Process: regulation of transcription, DNA-templated (GO:0006355);; Biological Process: transcription from RNA polymerase II promoter (GO:0006366);; Biological Process: root epidermal cell differentiation (…	--	--	--	--	WRKY DNA -binding domain	sp|Q9FYA2|WRK75_ARATH Probable WRKY transcription factor 75 OS=Arabidopsis thaliana OX=3702 GN=WRKY75 PE=2 SV=1	K	Transcription	probable WRKY transcription factor 75 [Camellia sinensis]
gene-LOC114297329	3545	3849	3389	1795	1560	1619	78.5003	82.6634	72.4553	37.2916	34.3325	36.0864	8.67134e-35	-1.14242	down	[J]	Translation, ribosomal structure and biogenesis	Molecular Function: small molecule binding (GO:0036094);; Molecular Function: organic cyclic compound binding (GO:0097159);;	--	--	[K]	Transcription	RNA recognition motif. (a.k.a. RRM, RBD, or RNP domain)	sp|Q84TH4|SR45A_ARATH Serine/arginine-rich splicing factor SR45a OS=Arabidopsis thaliana OX=3702 GN=SR45A PE=1 SV=1	A	RNA processing and modification	serine/arginine-rich splicing factor SR45a [Camellia sinensis]
MSTRG.38420	279	304	114	63	11	10	5.18636	5.49111	2.03373	1.35665	0.191983	0.163818	0.003901	-3.11528	down	--	--	Molecular Function: signal transducer, downstream of receptor, with serine/threonine kinase activity (GO:0004702);; Molecular Function: oxidoreductase activity, acting on the CH-CH group of donors, NAD or NADP as acceptor (GO:0016628);; Cellular Component: intrinsic component of membrane (GO:0031224);; Biological Process: activation of protein kinase activity (GO:0032147);; Molecular Function: pu…	--	--	--	--	--	sp|Q9LT96|Y5977_ARATH Probable leucine-rich repeat receptor-like protein kinase At5g49770 OS=Arabidopsis thaliana OX=3702 GN=At5g49770 PE=1 SV=1	T	Signal transduction mechanisms	hypothetical protein TEA_009215 [Camellia sinensis var. sinensis]
gene-LOC114260194	3264	2393	3218	479	1064	293	46.0208	32.7221	43.8091	6.33567	14.9135	4.15847	0.000869733	-2.29128	down	[G]	Carbohydrate transport and metabolism	Molecular Function: secondary active transmembrane transporter activity (GO:0015291);; Biological Process: inorganic anion transport (GO:0015698);; Cellular Component: intrinsic component of membrane (GO:0031224);;	K08176|0|thj:104823516|inorganic phosphate transporter 1-4	--	[P]	Inorganic ion transport and metabolism	Sugar (and other) transporter;; Major Facilitator Superfamily	sp|Q96303|PHT14_ARATH Inorganic phosphate transporter 1-4 OS=Arabidopsis thaliana OX=3702 GN=PHT1-4 PE=1 SV=1	P	Inorganic ion transport and metabolism	LOW QUALITY PROTEIN: inorganic phosphate transporter 1-4-like [Camellia sinensis]
gene-LOC114264097	248	163	290	107	131	108	4.02471	2.56423	4.56107	1.62372	2.1071	1.77051	0.000487319	-1.04112	down	[V]	Defense mechanisms	Molecular Function: secondary active transmembrane transporter activity (GO:0015291);; Biological Process: drug transport (GO:0015893);; Cellular Component: intrinsic component of membrane (GO:0031224);; Cellular Component: vacuolar part (GO:0044437);;	K03327|0|jre:109009822|protein DETOXIFICATION 33-like	--	[R]	General function prediction only	MatE	sp|Q9SX83|DTX33_ARATH Protein DETOXIFICATION 33 OS=Arabidopsis thaliana OX=3702 GN=DTX33 PE=2 SV=1	V	Defense mechanisms	protein DETOXIFICATION 33-like [Camellia sinensis]
gene-LOC114284481	203	228	299	113	94	106	3.17964	3.45634	4.51424	1.66071	1.45943	1.66139	2.30275e-07	-1.24915	down	[V]	Defense mechanisms	Molecular Function: secondary active transmembrane transporter activity (GO:0015291);; Biological Process: drug transport (GO:0015893);; Cellular Component: intrinsic component of membrane (GO:0031224);;	K03327|0|jre:108983811|protein DETOXIFICATION 16-like	--	[R]	General function prediction only	MatE	sp|Q9FHB6|DTX16_ARATH Protein DETOXIFICATION 16 OS=Arabidopsis thaliana OX=3702 GN=DTX16 PE=2 SV=1	V	Defense mechanisms	protein DETOXIFICATION 16-like [Camellia sinensis]
MSTRG.48621	48	33	45	11	12	20	1.73921	1.15969	1.55537	0.343166	0.414968	0.711854	0.00385481	-1.56943	down	--	--	Molecular Function: secondary active transmembrane transporter activity (GO:0015291);; Biological Process: drug transport (GO:0015893);; Cellular Component: intrinsic component of membrane (GO:0031224);;	K03327|1.72983e-25|hbr:110633979|protein DETOXIFICATION 16-like	--	[R]	General function prediction only	--	sp|Q9FHB6|DTX16_ARATH Protein DETOXIFICATION 16 OS=Arabidopsis thaliana OX=3702 GN=DTX16 PE=2 SV=1	V	Defense mechanisms	protein DETOXIFICATION 16-like isoform X7 [Camellia sinensis]
gene-LOC114310484	2196	2368	2078	835	848	758	20.542	21.487	18.7662	7.32506	7.88293	7.13266	5.30335e-46	-1.46875	down	[O]	Posttranslational modification, protein turnover, chaperones	Molecular Function: purine ribonucleoside binding (GO:0032550);; Biological Process: macromolecule metabolic process (GO:0043170);;	K03695|0|nta:107763527|chaperone protein ClpB1	--	[O]	Posttranslational modification, protein turnover, chaperones	AAA domain (Cdc48 subfamily);; AAA lid domain;; ATPase family associated with various cellular activities (AAA);; C-terminal, D2-small domain, of ClpB protein;; AAA domain (dynein-related subfamily);; Clp amino terminal domain, pathogenicity island component;; AAA ATPase domain;; AAA domain;; Sigma-54 interaction domain;; AAA domain;; AAA domain;; IstB-like ATP binding protein;; P-loop containing…	sp|P42730|CLPB1_ARATH Chaperone protein ClpB1 OS=Arabidopsis thaliana OX=3702 GN=CLPB1 PE=1 SV=2	O	Posttranslational modification, protein turnover, chaperones	chaperone protein ClpB1 [Camellia sinensis]
gene-LOC114288282	117	100	114	54	62	42	2.77087	2.35245	2.6396	1.19787	1.4553	0.990612	0.000271602	-1.0919	down	[R]	General function prediction only	Molecular Function: purine ribonucleoside binding (GO:0032550);; Biological Process: intracellular signal transduction (GO:0035556);; Cellular Component: cell part (GO:0044464);;	--	--	[U]	Intracellular trafficking, secretion, and vesicular transport	Ras family;; Ras of Complex, Roc, domain of DAPkinase;; ADP-ribosylation factor family	sp|P31583|RHN1_NICPL Ras-related protein RHN1 OS=Nicotiana plumbaginifolia OX=4092 GN=RHN1 PE=2 SV=1	U	Intracellular trafficking, secretion, and vesicular transport	ras-related protein RABF2a-like isoform X1 [Camellia sinensis]
gene-LOC114294116	17063	18409	18066	6202	5248	6384	213.252	223.138	218.018	72.7438	65.2152	80.3102	5.48993e-54	-1.61091	down	[O]	Posttranslational modification, protein turnover, chaperones	Molecular Function: purine ribonucleoside binding (GO:0032550);;	K03283|0|pda:103696725|heat shock cognate 70 kDa protein 2-like	Spliceosome (ko03040);; Protein processing in endoplasmic reticulum (ko04141);; Endocytosis (ko04144)	[O]	Posttranslational modification, protein turnover, chaperones	Hsp70 protein;; MreB/Mbl protein	sp|P09189|HSP7C_PETHY Heat shock cognate 70 kDa protein OS=Petunia hybrida OX=4102 GN=HSP70 PE=2 SV=1	O	Posttranslational modification, protein turnover, chaperones	heat shock cognate 70 kDa protein 2-like [Camellia sinensis]
MSTRG.54162	111	67	83	35	40	37	1.78923	1.04972	1.31638	0.50655	0.623394	0.590242	0.000756438	-1.24197	down	[M]	Cell wall/membrane/envelope biogenesis	Molecular Function: protein tyrosine kinase activity (GO:0004713);; Biological Process: protein phosphorylation (GO:0006468);; Molecular Function: purine ribonucleoside binding (GO:0032550);;	--	--	[T]	Signal transduction mechanisms	Protein kinase domain;; Protein tyrosine and serine/threonine kinase	sp|Q93YN1|CRPK1_ARATH Cold-responsive protein kinase 1 OS=Arabidopsis thaliana OX=3702 GN=CRPK1 PE=1 SV=1	T	Signal transduction mechanisms	LRR receptor-like serine/threonine-protein kinase [Actinidia chinensis var. chinensis]
gene-LOC114261004	204	76	92	41	50	32	2.11288	0.758837	0.919446	0.391785	0.507142	0.332968	0.000846118	-1.6171	down	[T]	Signal transduction mechanisms	Molecular Function: protein kinase activity (GO:0004672);; Biological Process: phosphate-containing compound metabolic process (GO:0006796);; Cellular Component: membrane (GO:0016020);; Molecular Function: small molecule binding (GO:0036094);; Molecular Function: organic cyclic compound binding (GO:0097159);; Molecular Function: heterocyclic compound binding (GO:1901363);;	--	--	--	--	Protein kinase domain;; Protein tyrosine and serine/threonine kinase;; D-mannose binding lectin;; S-locus glycoprotein domain;; PAN-like domain;; Domain of unknown function (DUF3403)	sp|O81832|Y4729_ARATH G-type lectin S-receptor-like serine/threonine-protein kinase At4g27290 OS=Arabidopsis thaliana OX=3702 GN=At4g27290 PE=3 SV=4	T	Signal transduction mechanisms	G-type lectin S-receptor-like serine/threonine-protein kinase At4g27290 [Camellia sinensis]
gene-LOC114268583	455	334	310	129	148	177	4.97189	3.46798	3.27013	1.32311	1.58985	1.88177	7.8831e-08	-1.29309	down	[W]	Extracellular structures	Molecular Function: protein kinase activity (GO:0004672);; Biological Process: phosphate-containing compound metabolic process (GO:0006796);; Cellular Component: membrane (GO:0016020);; Molecular Function: small molecule binding (GO:0036094);; Molecular Function: organic cyclic compound binding (GO:0097159);; Molecular Function: heterocyclic compound binding (GO:1901363);;	--	--	--	--	Protein tyrosine and serine/threonine kinase;; Protein kinase domain;; D-mannose binding lectin;; S-locus glycoprotein domain;; PAN-like domain;; Domain of unknown function (DUF3403)	sp|O81832|Y4729_ARATH G-type lectin S-receptor-like serine/threonine-protein kinase At4g27290 OS=Arabidopsis thaliana OX=3702 GN=At4g27290 PE=3 SV=4	T	Signal transduction mechanisms	G-type lectin S-receptor-like serine/threonine-protein kinase At4g27290 isoform X1 [Camellia sinensis]
gene-LOC114294397	487	531	545	195	170	191	10.0448	10.6128	10.8428	3.7738	3.48394	3.94781	2.99692e-25	-1.51678	down	[T]	Signal transduction mechanisms	Molecular Function: protein kinase activity (GO:0004672);; Biological Process: cellular protein modification process (GO:0006464);; Biological Process: phosphate-containing compound metabolic process (GO:0006796);; Molecular Function: purine ribonucleoside binding (GO:0032550);;	--	--	[T]	Signal transduction mechanisms	Protein kinase domain;; Protein tyrosine and serine/threonine kinase	sp|Q9SPK4|PPCK1_ARATH Phosphoenolpyruvate carboxylase kinase 1 OS=Arabidopsis thaliana OX=3702 GN=PPCK1 PE=1 SV=1	T	Signal transduction mechanisms	phosphoenolpyruvate carboxylase kinase 2-like [Camellia sinensis]
gene-LOC114316834	467	128	125	35	40	24	5.79853	1.53383	1.50035	0.405051	0.487826	0.290464	1.20569e-07	-2.88226	down	[T]	Signal transduction mechanisms	Molecular Function: protein kinase activity (GO:0004672);; Biological Process: cellular protein modification process (GO:0006464);; Biological Process: phosphate-containing compound metabolic process (GO:0006796);; Cellular Component: intrinsic component of membrane (GO:0031224);; Molecular Function: purine ribonucleoside binding (GO:0032550);;	--	--	--	--	Legume lectin domain;; Protein kinase domain;; Protein tyrosine and serine/threonine kinase	sp|O80939|LRK41_ARATH L-type lectin-domain containing receptor kinase IV.1 OS=Arabidopsis thaliana OX=3702 GN=LECRK41 PE=2 SV=1	T	Signal transduction mechanisms	L-type lectin-domain containing receptor kinase IV.1-like [Camellia sinensis]
gene-LOC114261702	112	83	79	39	37	56	1.88605	1.35541	1.28798	0.602451	0.61725	0.940939	0.00399949	-1.07298	down	[T]	Signal transduction mechanisms	Molecular Function: protein kinase activity (GO:0004672);; Biological Process: cellular protein modification process (GO:0006464);; Biological Process: phosphate-containing compound metabolic process (GO:0006796);; Biological Process: cell recognition (GO:0008037);; Cellular Component: intrinsic component of membrane (GO:0031224);; Molecular Function: purine ribonucleoside binding (GO:0032550);;	--	--	--	--	Protein tyrosine and serine/threonine kinase;; Protein kinase domain;; Domain of unknown function (DUF3403)	sp|O81833|SD11_ARATH G-type lectin S-receptor-like serine/threonine-protein kinase SD1-1 OS=Arabidopsis thaliana OX=3702 GN=SD11 PE=1 SV=1	T	Signal transduction mechanisms	LOW QUALITY PROTEIN: receptor-like serine/threonine-protein kinase SD1-6 [Camellia sinensis]
gene-LOC114266575	2935	4380	4294	1643	1879	2012	47.9166	69.3484	67.6889	25.168	30.4955	33.0569	2.3669e-08	-1.09022	down	[T]	Signal transduction mechanisms	Molecular Function: protein kinase activity (GO:0004672);; Biological Process: cellular protein modification process (GO:0006464);; Biological Process: phosphate-containing compound metabolic process (GO:0006796);; Biological Process: cell communication (GO:0007154);; Molecular Function: purine ribonucleoside binding (GO:0032550);;	--	--	[T]	Signal transduction mechanisms	Protein kinase domain;; Protein tyrosine and serine/threonine kinase;; NAF domain;; Kinase-like	sp|O65554|CIPK6_ARATH CBL-interacting serine/threonine-protein kinase 6 OS=Arabidopsis thaliana OX=3702 GN=CIPK6 PE=1 SV=1	T	Signal transduction mechanisms	LOW QUALITY PROTEIN: CBL-interacting serine/threonine-protein kinase 6 [Camellia sinensis]
gene-LOC114307976	364	383	347	158	204	137	5.46037	5.5715	5.01658	2.22532	3.03045	2.05743	1.78823e-08	-1.15551	down	[T]	Signal transduction mechanisms	Molecular Function: protein kinase activity (GO:0004672);; Biological Process: cellular protein modification process (GO:0006464);; Biological Process: phosphate-containing compound metabolic process (GO:0006796);; Biological Process: cell communication (GO:0007154);; Molecular Function: purine ribonucleoside binding (GO:0032550);;	K07198|0|qsu:111997716|CBL-interacting serine/threonine-protein kinase 1-like	--	[T]	Signal transduction mechanisms	Protein kinase domain;; Protein tyrosine and serine/threonine kinase;; NAF domain	sp|Q8RWC9|CIPK1_ARATH CBL-interacting serine/threonine-protein kinase 1 OS=Arabidopsis thaliana OX=3702 GN=CIPK1 PE=1 SV=2	T	Signal transduction mechanisms	LOW QUALITY PROTEIN: CBL-interacting serine/threonine-protein kinase 1-like [Camellia sinensis]
gene-LOC114260102	1051	913	793	362	485	331	11.5269	9.6696	8.37869	3.70897	5.26593	3.62689	3.02342e-10	-1.2475	down	--	--	Molecular Function: protein binding (GO:0005515);; Biological Process: response to stress (GO:0006950);; Cellular Component: intrinsic component of membrane (GO:0031224);;	K08472|0|jre:109013367|MLO-like protein 11 isoform X1	--	--	--	Mlo family	sp|Q9FI00|MLO11_ARATH MLO-like protein 11 OS=Arabidopsis thaliana OX=3702 GN=MLO11 PE=2 SV=1	G	Carbohydrate transport and metabolism	MLO-like protein 11 isoform X1 [Camellia sinensis]
gene-LOC114323954	2532	2555	2225	1204	1088	1043	28.8986	28.288	24.5154	12.8939	12.3497	11.9739	1.64298e-31	-1.15846	down	[O]	Posttranslational modification, protein turnover, chaperones	Molecular Function: protein binding (GO:0005515);; Biological Process: cellular process (GO:0009987);; Molecular Function: purine ribonucleoside binding (GO:0032550);; Biological Process: response to stimulus (GO:0050896);;	K04079|0|mesc:110617718|heat shock protein 83	Protein processing in endoplasmic reticulum (ko04141);; Plant-pathogen interaction (ko04626)	[O]	Posttranslational modification, protein turnover, chaperones	Hsp90 protein;; Histidine kinase-, DNA gyrase B-, and HSP90-like ATPase;; Histidine kinase-, DNA gyrase B-, and HSP90-like ATPase	sp|P51819|HSP83_IPONI Heat shock protein 83 OS=Ipomoea nil OX=35883 GN=HSP83A PE=2 SV=1	O	Posttranslational modification, protein turnover, chaperones	heat shock protein 83 [Camellia sinensis]
gene-LOC114318661	1432	1339	1262	624	646	600	28.5573	25.9136	24.306	11.6838	12.8189	12.0468	4.48082e-26	-1.13233	down	[O]	Posttranslational modification, protein turnover, chaperones	Molecular Function: protein binding (GO:0005515);; Biological Process: cellular process (GO:0009987);;	K09510|1.48414e-151|gmx:100778672|uncharacterized protein LOC100778672	--	[O]	Posttranslational modification, protein turnover, chaperones	DnaJ C terminal domain;; DnaJ domain	sp|P59910|DJB13_HUMAN DnaJ homolog subfamily B member 13 OS=Homo sapiens OX=9606 GN=DNAJB13 PE=1 SV=1	O	Posttranslational modification, protein turnover, chaperones	dnaJ homolog subfamily B member 13-like [Camellia sinensis]
gene-LOC114323324	2282	1059	1222	664	655	442	37.8721	17.0379	19.5762	10.3375	10.8071	7.37853	3.1769e-06	-1.39895	down	--	--	Molecular Function: protein binding (GO:0005515);;	--	--	--	--	Helix-loop-helix DNA-binding domain	sp|Q9T072|BH025_ARATH Transcription factor bHLH25 OS=Arabidopsis thaliana OX=3702 GN=BHLH25 PE=2 SV=2	K	Transcription	transcription factor bHLH25-like [Camellia sinensis]
gene-LOC114309935	407	303	295	197	139	173	6.40281	4.62987	4.48459	2.91298	2.16903	2.74388	5.89478e-06	-1.00816	down	[L]	Replication, recombination and repair	Molecular Function: photoreceptor activity (GO:0009881);; Biological Process: intracellular receptor signaling pathway (GO:0030522);;	K12118|0|pop:7486597|cryptochrome-1 isoform X1	Circadian rhythm (ko04712)	[LT]	Replication, recombination and repair;; Signal transduction mechanisms	FAD binding domain of DNA photolyase;; Blue/Ultraviolet sensing protein C terminal;; DNA photolyase	sp|Q43125|CRY1_ARATH Cryptochrome-1 OS=Arabidopsis thaliana OX=3702 GN=CRY1 PE=1 SV=2	LT	Replication, recombination and repair;; Signal transduction mechanisms	cryptochrome-1-like [Camellia sinensis]
MSTRG.4918	2174	2096	2077	416	659	386	21.7907	20.3732	20.1047	3.90933	6.5642	3.89401	5.1395e-25	-2.13881	down	[I]	Lipid transport and metabolism	Molecular Function: phospholipase activity (GO:0004620);; Biological Process: glycerophospholipid metabolic process (GO:0006650);; Molecular Function: metal ion binding (GO:0046872);;	K01115|0|qsu:112037256|phospholipase D alpha 1	Glycerophospholipid metabolism (ko00564);; Ether lipid metabolism (ko00565);; Endocytosis (ko04144)	[I]	Lipid transport and metabolism	C2 domain;; Phospholipase D Active site motif;; Phospholipase D C terminal;; Phospholipase D Active site motif;; PLD-like domain	sp|Q41142|PLDA1_RICCO Phospholipase D alpha 1 OS=Ricinus communis OX=3988 GN=PLD1 PE=1 SV=1	I	Lipid transport and metabolism	hypothetical protein TEA_001269 [Camellia sinensis var. sinensis]
gene-LOC114319095	1048	1181	1809	451	735	413	17.8051	19.4634	29.6772	7.18956	12.4108	7.04985	4.70927e-06	-1.3583	down	--	--	Molecular Function: peptidase activity (GO:0008233);; Biological Process: protein metabolic process (GO:0019538);;	--	--	[O]	Posttranslational modification, protein turnover, chaperones	Xylanase inhibitor N-terminal;; Xylanase inhibitor C-terminal;; Eukaryotic aspartyl protease	sp|Q8S9J6|ASPA_ARATH Aspartyl protease family protein At5g10770 OS=Arabidopsis thaliana OX=3702 GN=At5g10770 PE=2 SV=1	O	Posttranslational modification, protein turnover, chaperones	aspartyl protease family protein At5g10770-like [Camellia sinensis]
gene-LOC114282858	152	200	144	55	106	74	1.70152	2.17297	1.55696	0.580176	1.18071	0.832262	0.00200299	-1.09373	down	[Q]	Secondary metabolites biosynthesis, transport and catabolism	Molecular Function: oxidoreductase activity, acting on single donors with incorporation of molecular oxygen (GO:0016701);; Biological Process: single-organism metabolic process (GO:0044710);;	K09840|0|vvi:100232942|NCED1, NCED3; 9-cis-epoxycarotenoid dioxygenase 1	Carotenoid biosynthesis (ko00906)	[Q]	Secondary metabolites biosynthesis, transport and catabolism	Retinal pigment epithelial membrane protein	sp|O24023|NCED1_SOLLC 9-cis-epoxycarotenoid dioxygenase NCED1, chloroplastic OS=Solanum lycopersicum OX=4081 GN=NCED1 PE=1 SV=2	Q	Secondary metabolites biosynthesis, transport and catabolism	9-cis-epoxycarotenoid dioxygenase NCED2, chloroplastic-like [Camellia sinensis]
gene-LOC114289782	133	176	181	71	72	69	2.61984	3.36674	3.46394	1.32021	1.40992	1.37214	1.64086e-06	-1.23411	down	[P]	Inorganic ion transport and metabolism	Molecular Function: oxidoreductase activity, acting on iron-sulfur proteins as donors, NAD or NADP as acceptor (GO:0016731);; Biological Process: single-organism metabolic process (GO:0044710);;	K02641|0|dzi:111292277|ferredoxin--NADP reductase, leaf isozyme, chloroplastic-like isoform X1	Photosynthesis (ko00195)	[C]	Energy production and conversion	Oxidoreductase NAD-binding domain	sp|O04977|FENR1_TOBAC Ferredoxin--NADP reductase, leaf-type isozyme, chloroplastic OS=Nicotiana tabacum OX=4097 GN=PETH PE=2 SV=1	C	Energy production and conversion	ferredoxin--NADP reductase, leaf-type isozyme, chloroplastic-like [Camellia sinensis]
gene-LOC114264165	5647	2484	3766	1050	1060	706	99.8396	42.583	64.2903	17.4106	18.6318	12.5622	1.89395e-14	-2.10475	down	[H]	Coenzyme transport and metabolism	Molecular Function: oxidoreductase activity, acting on diphenols and related substances as donors, oxygen as acceptor (GO:0016682);; Cellular Component: organelle inner membrane (GO:0019866);; Cellular Component: intrinsic component of membrane (GO:0031224);; Molecular Function: cation binding (GO:0043169);; Cellular Component: intracellular membrane-bounded organelle (GO:0043231);; Biological Pr…	K17893|0|nta:107763364|AOX, Aox1; ubiquinol oxidase 1, mitochondrial	--	--	--	Alternative oxidase	sp|Q41224|AOX1_TOBAC Ubiquinol oxidase 1, mitochondrial OS=Nicotiana tabacum OX=4097 GN=AOX1 PE=1 SV=1	Q	Secondary metabolites biosynthesis, transport and catabolism	ubiquinol oxidase 2, mitochondrial-like [Camellia sinensis]
gene-LOC114294098	163	136	228	79	89	69	3.47321	2.81506	4.7006	1.5746	1.88815	1.47558	0.000106878	-1.17843	down	[H]	Coenzyme transport and metabolism	Molecular Function: oxidoreductase activity, acting on diphenols and related substances as donors, oxygen as acceptor (GO:0016682);; Cellular Component: intrinsic component of membrane (GO:0031224);; Molecular Function: cation binding (GO:0043169);; Biological Process: single-organism metabolic process (GO:0044710);;	K17893|0|oeu:111378439|ubiquinol oxidase, mitochondrial-like	--	--	--	Alternative oxidase	sp|Q40294|AOX1_MANIN Ubiquinol oxidase, mitochondrial OS=Mangifera indica OX=29780 GN=AOMI 1 PE=1 SV=2	C	Energy production and conversion	ubiquinol oxidase, mitochondrial-like [Camellia sinensis]
gene-LOC114316465	2184	1340	2080	844	741	770	56.7321	33.7478	52.1763	20.5612	19.133	20.1346	6.24513e-11	-1.27625	down	[Q]	Secondary metabolites biosynthesis, transport and catabolism	Molecular Function: oxidoreductase activity (GO:0016491);; Cellular Component: intrinsic component of membrane (GO:0031224);; Molecular Function: cation binding (GO:0043169);; Biological Process: single-organism metabolic process (GO:0044710);; Biological Process: response to other organism (GO:0051707);;	K24028|0|zju:107414987|protein DOWNY MILDEW RESISTANCE 6	--	[QR]	Secondary metabolites biosynthesis, transport and catabolism;; General function prediction only	2OG-Fe(II) oxygenase superfamily;; non-haem dioxygenase in morphine synthesis N-terminal	sp|Q9FLV0|DMR6_ARATH Protein DOWNY MILDEW RESISTANCE 6 OS=Arabidopsis thaliana OX=3702 GN=DMR6 PE=1 SV=1	Q	Secondary metabolites biosynthesis, transport and catabolism	protein DOWNY MILDEW RESISTANCE 6-like [Camellia sinensis]
gene-LOC114281955	218	96	255	73	58	55	5.32839	2.27704	6.02363	1.66832	1.40015	1.35334	5.53953e-05	-1.64252	down	--	--	Molecular Function: oxidoreductase activity (GO:0016491);; Cellular Component: intrinsic component of membrane (GO:0031224);; Biological Process: single-organism metabolic process (GO:0044710);; Molecular Function: tetrapyrrole binding (GO:0046906);; Molecular Function: transition metal ion binding (GO:0046914);;	--	--	[Q]	Secondary metabolites biosynthesis, transport and catabolism	Cytochrome P450	sp|A0A1D6F9Y9|C92C6_MAIZE Trimethyltridecatetraene synthase OS=Zea mays OX=4577 GN=CYP92C6 PE=1 SV=1	Q	Secondary metabolites biosynthesis, transport and catabolism	flavonoid 3&apos;-monooxygenase-like [Camellia sinensis]
gene-LOC114313100	243	450	181	145	100	74	5.16203	9.099	3.54389	2.59803	1.89307	1.59119	0.000239099	-1.48932	down	[QV]	Secondary metabolites biosynthesis, transport and catabolism;; Defense mechanisms	Molecular Function: oxidoreductase activity (GO:0016491);; Cellular Component: intrinsic component of membrane (GO:0031224);; Biological Process: single-organism metabolic process (GO:0044710);; Molecular Function: tetrapyrrole binding (GO:0046906);; Molecular Function: transition metal ion binding (GO:0046914);;	--	--	[QI]	Secondary metabolites biosynthesis, transport and catabolism;; Lipid transport and metabolism	Cytochrome P450	sp|H2DH21|C7A29_PANGI Cytochrome P450 CYP72A219 OS=Panax ginseng OX=4054 PE=2 SV=1	Q	Secondary metabolites biosynthesis, transport and catabolism	hypothetical protein TEA_015829 [Camellia sinensis var. sinensis]
gene-LOC114273097	448	166	388	68	54	50	7.33349	2.62688	6.12027	1.03904	0.874036	0.811219	5.74766e-12	-2.5704	down	[QV]	Secondary metabolites biosynthesis, transport and catabolism;; Defense mechanisms	Molecular Function: oxidoreductase activity (GO:0016491);; Biological Process: single-organism metabolic process (GO:0044710);; Molecular Function: tetrapyrrole binding (GO:0046906);; Molecular Function: transition metal ion binding (GO:0046914);;	K15639|0|qsu:112005310|cytochrome P450 CYP749A22-like	Brassinosteroid biosynthesis (ko00905)	[QI]	Secondary metabolites biosynthesis, transport and catabolism;; Lipid transport and metabolism	Cytochrome P450	sp|H2DH17|C7A22_PANGI Cytochrome P450 CYP749A22 OS=Panax ginseng OX=4054 PE=2 SV=1	IQ	Lipid transport and metabolism;; Secondary metabolites biosynthesis, transport and catabolism	cytochrome P450 CYP749A22-like [Camellia sinensis]
gene-LOC114321850	3893	1055	2162	536	477	412	64.9444	17.0552	34.8244	8.38893	7.90024	6.91635	5.1965e-05	-2.34336	down	[QV]	Secondary metabolites biosynthesis, transport and catabolism;; Defense mechanisms	Molecular Function: oxidoreductase activity (GO:0016491);; Biological Process: single-organism metabolic process (GO:0044710);; Molecular Function: tetrapyrrole binding (GO:0046906);; Molecular Function: transition metal ion binding (GO:0046914);;	--	--	[QI]	Secondary metabolites biosynthesis, transport and catabolism;; Lipid transport and metabolism	Cytochrome P450	sp|Q7XU38|C87A3_ORYSJ Cytochrome P450 87A3 OS=Oryza sativa subsp. japonica OX=39947 GN=CYP87A3 PE=2 SV=3	Q	Secondary metabolites biosynthesis, transport and catabolism	cytochrome P450 87A3-like isoform X1 [Camellia sinensis]
MSTRG.56794	36256	15759	27550	4249	4190	3210	504.205	212.55	369.935	55.4504	57.9406	44.9349	2.12455e-28	-2.79736	down	[QV]	Secondary metabolites biosynthesis, transport and catabolism;; Defense mechanisms	Molecular Function: oxidoreductase activity (GO:0016491);; Biological Process: single-organism metabolic process (GO:0044710);; Molecular Function: tetrapyrrole binding (GO:0046906);; Molecular Function: transition metal ion binding (GO:0046914);;	K15639|0|qsu:112036012|cytochrome P450 CYP749A22-like	Brassinosteroid biosynthesis (ko00905)	[QI]	Secondary metabolites biosynthesis, transport and catabolism;; Lipid transport and metabolism	Cytochrome P450	sp|H2DH17|C7A22_PANGI Cytochrome P450 CYP749A22 OS=Panax ginseng OX=4054 PE=2 SV=1	IQ	Lipid transport and metabolism;; Secondary metabolites biosynthesis, transport and catabolism	cytochrome P450 CYP749A22-like [Camellia sinensis]
gene-LOC114287117	82	43	90	30	24	18	1.06773	0.543901	1.13278	0.366113	0.31242	0.23028	0.000716436	-1.60871	down	[QV]	Secondary metabolites biosynthesis, transport and catabolism;; Defense mechanisms	Molecular Function: oxidoreductase activity (GO:0016491);; Biological Process: single-organism metabolic process (GO:0044710);; Molecular Function: tetrapyrrole binding (GO:0046906);; Molecular Function: transition metal ion binding (GO:0046914);;	K15639|0|qsu:112036032|cytochrome P450 CYP749A22-like	Brassinosteroid biosynthesis (ko00905)	[QI]	Secondary metabolites biosynthesis, transport and catabolism;; Lipid transport and metabolism	Cytochrome P450	sp|H2DH17|C7A22_PANGI Cytochrome P450 CYP749A22 OS=Panax ginseng OX=4054 PE=2 SV=1	IQ	Lipid transport and metabolism;; Secondary metabolites biosynthesis, transport and catabolism	cytochrome P450 CYP749A22-like [Camellia sinensis]
gene-LOC114309044	370	556	526	232	191	150	2.35167	3.46095	3.23084	1.38364	1.20796	0.957255	4.65545e-09	-1.37343	down	[T]	Signal transduction mechanisms	Molecular Function: nucleoside-triphosphatase activity (GO:0017111);; Cellular Component: intrinsic component of membrane (GO:0031224);; Molecular Function: purine ribonucleoside binding (GO:0032550);; Biological Process: establishment of localization (GO:0051234);;	--	--	[Q]	Secondary metabolites biosynthesis, transport and catabolism	ABC-2 type transporter;; ABC transporter;; Plant PDR ABC transporter associated;; ABC-2 type transporter;; ABC-transporter N-terminal;; AAA domain, putative AbiEii toxin, Type IV TA system;; ATPase family associated with various cellular activities (AAA)	sp|Q5W274|PDR3_TOBAC Pleiotropic drug resistance protein 3 OS=Nicotiana tabacum OX=4097 GN=PDR3 PE=2 SV=1	Q	Secondary metabolites biosynthesis, transport and catabolism	pleiotropic drug resistance protein 3-like isoform X1 [Camellia sinensis]
gene-LOC114263277	348	398	309	147	167	154	9.12152	10.1162	7.81706	3.60486	4.33421	4.04552	2.09213e-10	-1.19502	down	--	--	Molecular Function: nucleic acid binding transcription factor activity (GO:0001071);; Molecular Function: DNA binding (GO:0003677);; Biological Process: transcription, DNA-templated (GO:0006351);;	--	--	--	--	bZIP transcription factor	sp|Q9SI15|BZIP2_ARATH bZIP transcription factor 2 OS=Arabidopsis thaliana OX=3702 GN=BZIP2 PE=1 SV=1	K	Transcription	basic leucine zipper 4-like [Camellia sinensis]
gene-LOC114273067	160	141	281	103	110	82	3.69165	3.1536	6.26083	2.21143	2.51779	1.88878	0.00576909	-1.0082	down	--	--	Molecular Function: nucleic acid binding (GO:0003676);;	K09422|4.64571e-111|vvi:100242243|transcription factor MYB108	--	[K]	Transcription	Myb-like DNA-binding domain;; Myb-like DNA-binding domain	sp|Q9C9G7|MYB62_ARATH Transcription factor MYB62 OS=Arabidopsis thaliana OX=3702 GN=MYB62 PE=2 SV=1	K	Transcription	transcription factor MYB24-like [Camellia sinensis]
gene-LOC114301190	1994	1481	2180	979	799	1003	26.7565	19.2795	28.2566	12.3348	10.6639	13.5424	7.40619e-09	-1.04922	down	[G]	Carbohydrate transport and metabolism	Molecular Function: myo-inositol transmembrane transporter activity (GO:0005365);; Biological Process: hydrogen transport (GO:0006818);; Biological Process: polyol transport (GO:0015791);; Cellular Component: intrinsic component of membrane (GO:0031224);;	K08150|0|nnu:104590435|probable inositol transporter 2	--	[R]	General function prediction only	Sugar (and other) transporter;; Major Facilitator Superfamily;; MFS/sugar transport protein;; Fungal trichothecene efflux pump (TRI12)	sp|Q9C757|INT2_ARATH Probable inositol transporter 2 OS=Arabidopsis thaliana OX=3702 GN=INT2 PE=1 SV=1	U	Intracellular trafficking, secretion, and vesicular transport	LOW QUALITY PROTEIN: probable inositol transporter 2 [Camellia sinensis]
gene-LOC114320208	237	159	183	84	42	63	5.60401	3.65366	4.17515	1.85441	0.97276	1.48934	1.24718e-07	-1.64613	down	[G]	Carbohydrate transport and metabolism	Molecular Function: metal ion binding (GO:0046872);;	K00083|2.45509e-85|sita:101781334|LOW QUALITY PROTEIN: probable cinnamyl alcohol dehydrogenase 1	Phenylpropanoid biosynthesis (ko00940)	[Q]	Secondary metabolites biosynthesis, transport and catabolism	Zinc-binding dehydrogenase;; Zinc-binding dehydrogenase	sp|Q9CAI3|CADH1_ARATH Probable cinnamyl alcohol dehydrogenase 1 OS=Arabidopsis thaliana OX=3702 GN=CAD1 PE=2 SV=1	Q	Secondary metabolites biosynthesis, transport and catabolism	probable cinnamyl alcohol dehydrogenase 1 [Camellia sinensis]
gene-LOC114295822	118	177	125	49	67	50	2.2915	3.35127	2.35349	0.90657	1.28817	0.976531	2.03379e-05	-1.36123	down	[Q]	Secondary metabolites biosynthesis, transport and catabolism	Molecular Function: metal ion binding (GO:0046872);;	--	--	[QR]	Secondary metabolites biosynthesis, transport and catabolism;; General function prediction only	non-haem dioxygenase in morphine synthesis N-terminal;; 2OG-Fe(II) oxygenase superfamily	sp|Q9FFF6|DIOX5_ARATH Probable 2-oxoglutarate-dependent dioxygenase At5g05600 OS=Arabidopsis thaliana OX=3702 GN=At5g05600 PE=2 SV=1	Q	Secondary metabolites biosynthesis, transport and catabolism	hypothetical protein TEA_000661 [Camellia sinensis var. sinensis]
gene-LOC114307609	98	184	136	29	54	38	2.75356	5.05099	3.70909	0.761768	1.50919	1.07495	4.72992e-06	-1.80709	down	[T]	Signal transduction mechanisms	Molecular Function: metal ion binding (GO:0046872);;	K13448|1.13601e-67|tcc:18611114|calmodulin-like protein 1	Plant-pathogen interaction (ko04626)	[T]	Signal transduction mechanisms	EF-hand domain pair;; EF hand;; EF-hand domain;; EF hand;; EF-hand domain pair;; Secreted protein acidic and rich in cysteine Ca binding region;; Dockerin type I domain;; Cytoskeletal-regulatory complex EF hand	sp|Q9ZQE6|CML30_ARATH Calmodulin-like protein 30 OS=Arabidopsis thaliana OX=3702 GN=CML30 PE=2 SV=1	T	Signal transduction mechanisms	calmodulin-like protein 1 [Camellia sinensis]
gene-LOC114260544	332	153	100	25	32	33	9.42293	4.20726	2.73086	0.659496	0.897257	0.943554	9.91242e-09	-2.71457	down	--	--	Molecular Function: lyase activity (GO:0016829);; Molecular Function: metal ion binding (GO:0046872);;	--	--	--	--	Terpene synthase, N-terminal domain;; gag-polypeptide of LTR copia-type;; gag-polypeptide of LTR copia-type;; Retrotransposon gag protein	sp|Q6PWU2|ATESY_VITVI (-)-alpha-terpineol synthase OS=Vitis vinifera OX=29760 PE=1 SV=1	S	Function unknown	R-linalool synthase QH5, chloroplastic-like [Camellia sinensis]
gene-LOC114310022	455	156	131	26	58	34	9.78072	3.23962	2.72398	0.521652	1.22217	0.715794	6.59675e-07	-2.66126	down	--	--	Molecular Function: lyase activity (GO:0016829);; Molecular Function: metal ion binding (GO:0046872);;	--	--	--	--	Terpene synthase family, metal binding domain;; Terpene synthase family 2, C-terminal metal binding;; Terpene synthase, N-terminal domain	sp|Q6PWU2|ATESY_VITVI (-)-alpha-terpineol synthase OS=Vitis vinifera OX=29760 PE=1 SV=1	S	Function unknown	(-)-alpha-terpineol synthase-like, partial [Camellia sinensis]
gene-LOC114274365	1194	625	744	186	295	170	29.0138	14.7314	17.4459	4.2423	7.11432	4.15825	3.27552e-11	-1.99464	down	[P]	Inorganic ion transport and metabolism	Molecular Function: hydro-lyase activity (GO:0016836);; Biological Process: cellular metabolic process (GO:0044237);; Molecular Function: transition metal ion binding (GO:0046914);;	K01674|2.74779e-121|rcu:8283974|alpha carbonic anhydrase 7	Nitrogen metabolism (ko00910)	[R]	General function prediction only	Eukaryotic-type carbonic anhydrase	sp|Q8L817|ATCA7_ARATH Alpha carbonic anhydrase 7 OS=Arabidopsis thaliana OX=3702 GN=ACA7 PE=2 SV=1	P	Inorganic ion transport and metabolism	alpha carbonic anhydrase 7-like [Camellia sinensis]
gene-LOC114301266	424	460	518	281	218	117	10.7608	11.3333	12.7026	6.69193	5.50781	2.98631	4.62527e-05	-1.22356	down	[R]	General function prediction only	Molecular Function: hydrolase activity, hydrolyzing O-glycosyl compounds (GO:0004553);; Biological Process: aminoglycan catabolic process (GO:0006026);; Biological Process: cell wall macromolecule metabolic process (GO:0044036);; Biological Process: primary metabolic process (GO:0044238);; Molecular Function: carbohydrate derivative binding (GO:0097367);;	K01183|7.16816e-136|nnu:104605246|endochitinase PR4-like	Amino sugar and nucleotide sugar metabolism (ko00520)	[R]	General function prediction only	Chitinase class I;; Chitin recognition protein	sp|Q9M2U5|CHI5_ARATH Endochitinase EP3 OS=Arabidopsis thaliana OX=3702 GN=EP3 PE=1 SV=1	L	Replication, recombination and repair	endochitinase EP3-like [Camellia sinensis]
gene-LOC114299175	34	50	72	22	15	8	1.0543	1.50704	2.1712	0.644236	0.461336	0.224892	0.00178153	-1.83185	down	[R]	General function prediction only	Molecular Function: hydrolase activity, hydrolyzing O-glycosyl compounds (GO:0004553);; Biological Process: aminoglycan catabolic process (GO:0006026);; Biological Process: cell wall macromolecule metabolic process (GO:0044036);; Biological Process: primary metabolic process (GO:0044238);; Molecular Function: carbohydrate derivative binding (GO:0097367);;	K01183|6.78396e-125|dcr:108196653|endochitinase EP3	Amino sugar and nucleotide sugar metabolism (ko00520)	[R]	General function prediction only	Chitinase class I;; Chitin recognition protein	sp|Q9M2U5|CHI5_ARATH Endochitinase EP3 OS=Arabidopsis thaliana OX=3702 GN=EP3 PE=1 SV=1	L	Replication, recombination and repair	endochitinase EP3-like [Camellia sinensis]
gene-LOC114284111	164	203	168	91	105	57	2.72914	3.28411	2.69217	1.42832	1.73926	1.00233	0.000221342	-1.10749	down	[G]	Carbohydrate transport and metabolism	Molecular Function: hydrolase activity, acting on glycosyl bonds (GO:0016798);; Biological Process: primary metabolic process (GO:0044238);;	K01188|0|tcc:18610279|beta-glucosidase 40	Cyanoamino acid metabolism (ko00460);; Starch and sucrose metabolism (ko00500);; Phenylpropanoid biosynthesis (ko00940)	[G]	Carbohydrate transport and metabolism	Glycosyl hydrolase family 1	sp|Q8L7J2|BGL06_ORYSJ Beta-glucosidase 6 OS=Oryza sativa subsp. japonica OX=39947 GN=BGLU6 PE=1 SV=1	G	Carbohydrate transport and metabolism	beta-glucosidase 6-like isoform X1 [Camellia sinensis]
gene-LOC114261193	77	44	107	14	13	14	1.68572	0.94169	2.28118	0.274981	0.266886	0.293425	6.11384e-07	-2.50115	down	--	--	Molecular Function: hydrolase activity, acting on glycosyl bonds (GO:0016798);; Biological Process: primary metabolic process (GO:0044238);;	--	--	--	--	Glycosyl hydrolases family 17	sp|P36401|E13H_TOBAC Glucan endo-1,3-beta-glucosidase, acidic isoform PR-Q&apos; OS=Nicotiana tabacum OX=4097 PE=1 SV=1	G	Carbohydrate transport and metabolism	glucan endo-1,3-beta-glucosidase, acidic-like [Camellia sinensis]
gene-LOC114281025	170	42	129	27	25	17	1.86128	0.444218	1.37058	0.269669	0.26706	0.178598	3.37684e-05	-2.33213	down	[G]	Carbohydrate transport and metabolism	Molecular Function: hydrolase activity, acting on glycosyl bonds (GO:0016798);; Biological Process: primary metabolic process (GO:0044238);;	K15920|0|tcc:18608336|beta-xylosidase/alpha-L-arabinofuranosidase 2	Amino sugar and nucleotide sugar metabolism (ko00520)	--	--	Glycosyl hydrolase family 3 C-terminal domain;; Glycosyl hydrolase family 3 N terminal domain;; Fibronectin type III-like domain	sp|A5JTQ3|XYL2_MEDSV Beta-xylosidase/alpha-L-arabinofuranosidase 2 OS=Medicago sativa subsp. varia OX=36902 GN=Xyl2 PE=2 SV=1	G	Carbohydrate transport and metabolism	beta-xylosidase/alpha-L-arabinofuranosidase 2-like [Camellia sinensis]
gene-LOC114314338	101	163	231	58	50	29	1.971	3.11038	4.38997	1.07072	0.967902	0.55968	5.48248e-06	-1.88855	down	[I]	Lipid transport and metabolism	Molecular Function: hydrolase activity, acting on ester bonds (GO:0016788);;	--	--	[V]	Defense mechanisms	alpha/beta hydrolase fold;; Carboxylesterase family	sp|Q9SX78|CXE2_ARATH Probable carboxylesterase 2 OS=Arabidopsis thaliana OX=3702 GN=CXE2 PE=2 SV=1	V	Defense mechanisms	probable carboxylesterase 12 [Camellia sinensis]
gene-LOC114259995	4270	4307	2272	445	705	501	163.538	160.001	84.0059	15.9883	26.8167	19.3099	4.43105e-25	-2.73178	down	--	--	Molecular Function: hydrolase activity (GO:0016787);; Biological Process: protein metabolic process (GO:0019538);;	--	--	--	--	Probable lipid transfer;; Protease inhibitor/seed storage/LTP family	--	S	Function unknown	putative lipid-transfer protein DIR1 [Camellia sinensis]
gene-LOC114285334	4646	3136	1637	1458	1265	1029	103.062	67.4626	35.0666	30.3514	27.888	22.9685	0.00701353	-1.35339	down	--	--	Molecular Function: hydrolase activity (GO:0016787);;	--	--	--	--	Ribosome inactivating protein	sp|P33183|NIGB_SAMNI Nigrin b OS=Sambucus nigra OX=4202 PE=1 SV=2	G	Carbohydrate transport and metabolism	nigrin b-like [Camellia sinensis]
gene-LOC114267553	2300	1366	735	527	466	335	75.8471	43.6978	23.4038	16.2884	15.2571	11.0925	0.00174528	-1.75453	down	--	--	Molecular Function: hydrolase activity (GO:0016787);;	--	--	--	--	Ribosome inactivating protein	sp|P33183|NIGB_SAMNI Nigrin b OS=Sambucus nigra OX=4202 PE=1 SV=2	G	Carbohydrate transport and metabolism	nigrin b-like [Camellia sinensis]
gene-LOC114300456	57	71	94	21	41	13	1.05507	1.26309	1.66755	0.362092	0.749115	0.230843	0.00345175	-1.58885	down	[IR]	Lipid transport and metabolism;; General function prediction only	Molecular Function: hydrolase activity (GO:0016787);;	--	--	--	--	GDSL-like Lipase/Acylhydrolase	sp|Q9LY84|GDL76_ARATH GDSL esterase/lipase At5g14450 OS=Arabidopsis thaliana OX=3702 GN=At5g14450 PE=2 SV=1	S	Function unknown	GDSL esterase/lipase At5g14450-like [Camellia sinensis]
gene-LOC114300484	57	75	87	12	38	15	1.04518	1.34218	1.53876	0.20418	0.689224	0.269272	0.00165671	-1.76797	down	[IR]	Lipid transport and metabolism;; General function prediction only	Molecular Function: hydrolase activity (GO:0016787);;	--	--	--	--	GDSL-like Lipase/Acylhydrolase	sp|Q9LY84|GDL76_ARATH GDSL esterase/lipase At5g14450 OS=Arabidopsis thaliana OX=3702 GN=At5g14450 PE=2 SV=1	S	Function unknown	GDSL esterase/lipase At5g14450-like [Camellia sinensis]
gene-LOC114292361	73	65	54	29	17	12	1.04532	0.906694	0.738697	0.392044	0.236286	0.16873	0.000112156	-1.761	down	[T]	Signal transduction mechanisms	Molecular Function: hydrogen ion transmembrane transporter activity (GO:0015078);; Biological Process: proton transport (GO:0015992);; Cellular Component: intrinsic component of membrane (GO:0031224);;	--	--	[P]	Inorganic ion transport and metabolism	Sodium/hydrogen exchanger family	sp|Q9FFR9|CHX18_ARATH Cation/H(+) antiporter 18 OS=Arabidopsis thaliana OX=3702 GN=CHX18 PE=2 SV=1	P	Inorganic ion transport and metabolism	cation/H(+) antiporter 18-like [Camellia sinensis]
gene-LOC114294849	356	451	548	180	231	230	4.61336	5.66547	6.85745	2.18807	2.9779	2.99385	5.19205e-06	-1.10064	down	[I]	Lipid transport and metabolism	Molecular Function: geranyltranstransferase activity (GO:0004337);; Cellular Component: chloroplast stroma (GO:0009570);; Biological Process: tetraterpenoid biosynthetic process (GO:0016109);;	K02291|0|vvi:100246195|PSY1; phytoene synthase 2, chloroplastic	Carotenoid biosynthesis (ko00906)	[I]	Lipid transport and metabolism	Squalene/phytoene synthase	sp|P37272|PSY_CAPAN Bifunctional 15-cis-phytoene synthase, chromoplastic OS=Capsicum annuum OX=4072 GN=PSY1 PE=1 SV=1	I	Lipid transport and metabolism	phytoene synthase 2, chloroplastic [Camellia sinensis]
gene-LOC114298796	543	505	635	259	240	275	15.4876	13.966	17.4918	6.91892	6.79804	7.88784	2.15639e-12	-1.14499	down	--	--	Molecular Function: endopeptidase inhibitor activity (GO:0004866);; Biological Process: negative regulation of peptidase activity (GO:0010466);;	--	--	--	--	Aspartic acid proteinase inhibitor;; Cystatin domain	sp|Q0JNR2|CYT12_ORYSJ Cysteine proteinase inhibitor 12 OS=Oryza sativa subsp. japonica OX=39947 GN=Os01g0270100 PE=2 SV=1	G	Carbohydrate transport and metabolism	cysteine proteinase inhibitor 12-like [Camellia sinensis]
gene-LOC114271217	365	224	294	25	18	10	3.90137	2.31991	3.03921	0.2489	0.18271	0.099589	1.22973e-33	-4.0885	down	[O]	Posttranslational modification, protein turnover, chaperones	Molecular Function: endopeptidase activity (GO:0004175);; Biological Process: protein metabolic process (GO:0019538);;	--	--	--	--	Subtilase family;; Fibronectin type-III domain;; PA domain;; Peptidase inhibitor I9	sp|Q84WS0|SBT11_ARATH Subtilisin-like protease SBT1.1 OS=Arabidopsis thaliana OX=3702 GN=SBTI1.1 PE=1 SV=1	O	Posttranslational modification, protein turnover, chaperones	hypothetical protein TEA_013922 [Camellia sinensis var. sinensis]
gene-LOC114291795	3276	3316	3761	1601	1441	1224	34.1423	33.512	37.8489	15.6522	14.9287	12.8365	1.50878e-27	-1.30767	down	[O]	Posttranslational modification, protein turnover, chaperones	Molecular Function: endopeptidase activity (GO:0004175);; Biological Process: protein metabolic process (GO:0019538);;	--	--	--	--	Subtilase family;; Fibronectin type-III domain;; Peptidase inhibitor I9;; PA domain	sp|O65351|SBT17_ARATH Subtilisin-like protease SBT1.7 OS=Arabidopsis thaliana OX=3702 GN=SBT1.7 PE=1 SV=1	O	Posttranslational modification, protein turnover, chaperones	subtilisin-like protease SBT1.7 [Camellia sinensis]
gene-LOC114282323	902	951	754	165	161	144	36.2139	37.0091	29.2331	6.20816	6.42214	5.80558	2.64271e-61	-2.49655	down	--	--	Molecular Function: DNA binding (GO:0003677);; Molecular Function: transcription cofactor activity (GO:0003712);; Cellular Component: nuclear lumen (GO:0031981);; Biological Process: nucleic acid-templated transcription (GO:0097659);;	K03627|2.00437e-77|lsv:111883888|multiprotein-bridging factor 1c	--	[K]	Transcription	Multiprotein bridging factor 1;; Helix-turn-helix	sp|Q9LV58|MBF1C_ARATH Multiprotein-bridging factor 1c OS=Arabidopsis thaliana OX=3702 GN=MBF1C PE=1 SV=1	K	Transcription	multiprotein-bridging factor 1c [Camellia sinensis]
gene-LOC114309234	573	582	558	254	269	261	9.9161	9.76229	9.30724	4.12545	4.60178	4.527	1.93082e-18	-1.15096	down	--	--	Molecular Function: DNA binding (GO:0003677);; Biological Process: transcription, DNA-templated (GO:0006351);; Biological Process: regulation of cellular metabolic process (GO:0031323);;	K09419|1.30525e-110|vvi:100256486|heat stress transcription factor B-2b	--	[K]	Transcription	HSF-type DNA-binding	sp|Q9T0D3|HFB2B_ARATH Heat stress transcription factor B-2b OS=Arabidopsis thaliana OX=3702 GN=HSFB2B PE=2 SV=1	K	Transcription	heat stress transcription factor B-2b [Camellia sinensis]
gene-LOC114267143	1712	3981	4601	788	578	1236	39.4515	88.9782	102.384	17.0286	13.2332	28.6649	0.000835556	-2.00691	down	--	--	Molecular Function: DNA binding (GO:0003677);;	K09338|3.60965e-70|qsu:111993269|homeobox-leucine zipper protein ATHB-12-like	--	[K]	Transcription	Homeodomain;; Homeobox associated leucine zipper	sp|Q9M276|ATB12_ARATH Homeobox-leucine zipper protein ATHB-12 OS=Arabidopsis thaliana OX=3702 GN=ATHB-12 PE=1 SV=1	K	Transcription	LOW QUALITY PROTEIN: homeobox-leucine zipper protein ATHB-12-like [Camellia sinensis]
gene-LOC114263200	70	39	74	19	26	25	2.33071	1.26662	2.40187	0.593946	0.862993	0.839953	0.00345888	-1.40616	down	[M]	Cell wall/membrane/envelope biogenesis	Molecular Function: cofactor binding (GO:0048037);;	--	--	[V]	Defense mechanisms	NAD dependent epimerase/dehydratase family;; 3-beta hydroxysteroid dehydrogenase/isomerase family	sp|Q40316|VESTR_MEDSA Vestitone reductase OS=Medicago sativa OX=3879 PE=1 SV=1	V	Defense mechanisms	vestitone reductase-like [Camellia sinensis]
gene-LOC114299563	180	125	176	106	47	42	4.25324	2.84995	4.01058	2.33489	1.10374	0.998972	0.00108407	-1.34466	down	[M]	Cell wall/membrane/envelope biogenesis	Molecular Function: cofactor binding (GO:0048037);;	--	--	[V]	Defense mechanisms	NAD dependent epimerase/dehydratase family;; 3-beta hydroxysteroid dehydrogenase/isomerase family;; GDP-mannose 4,6 dehydratase;; Male sterility protein;; NAD(P)H-binding;; NmrA-like family	sp|Q40316|VESTR_MEDSA Vestitone reductase OS=Medicago sativa OX=3879 PE=1 SV=1	V	Defense mechanisms	vestitone reductase-like [Camellia sinensis]
MSTRG.6585	148	69	125	25	18	19	1.70272	0.733514	1.62916	0.251214	0.214534	0.208883	2.43054e-09	-2.49114	down	[N]	Cell motility	Molecular Function: cellulose synthase activity (GO:0016759);; Biological Process: cellulose metabolic process (GO:0030243);; Cellular Component: intrinsic component of membrane (GO:0031224);; Biological Process: external encapsulating structure organization (GO:0045229);;	--	--	--	--	Cellulose synthase;; Cellulose synthase	sp|Q651X6|CSLE6_ORYSJ Cellulose synthase-like protein E6 OS=Oryza sativa subsp. japonica OX=39947 GN=CSLE6 PE=2 SV=1	G	Carbohydrate transport and metabolism	cellulose synthase-like protein E6 [Camellia sinensis]
gene-LOC114297529	3192	1373	2307	493	711	407	57.9761	24.1795	40.4548	8.39821	12.8374	7.42812	6.91028e-06	-2.11245	down	[CIR]	Energy production and conversion;; Lipid transport and metabolism;; General function prediction only	Molecular Function: catalytic activity (GO:0003824);; Molecular Function: ribonucleotide binding (GO:0032553);; Biological Process: single-organism metabolic process (GO:0044710);;	K11517|0|tcc:18596481|peroxisomal (S)-2-hydroxy-acid oxidase	Glyoxylate and dicarboxylate metabolism (ko00630);; Carbon metabolism (ko01200);; Peroxisome (ko04146)	[C]	Energy production and conversion	FMN-dependent dehydrogenase;; IMP dehydrogenase / GMP reductase domain;; Nitronate monooxygenase;; Conserved region in glutamate synthase	sp|P05414|GOX_SPIOL Peroxisomal (S)-2-hydroxy-acid oxidase OS=Spinacia oleracea OX=3562 PE=1 SV=1	C	Energy production and conversion	hypothetical protein TEA_004047 [Camellia sinensis var. sinensis]
gene-LOC114297557	889	384	651	172	257	211	16.6814	6.98097	11.7897	3.01941	4.78132	3.97777	6.40157e-07	-1.60375	down	[CIR]	Energy production and conversion;; Lipid transport and metabolism;; General function prediction only	Molecular Function: catalytic activity (GO:0003824);; Molecular Function: ribonucleotide binding (GO:0032553);; Biological Process: single-organism metabolic process (GO:0044710);;	K11517|0|tcc:18596481|peroxisomal (S)-2-hydroxy-acid oxidase	Glyoxylate and dicarboxylate metabolism (ko00630);; Carbon metabolism (ko01200);; Peroxisome (ko04146)	[C]	Energy production and conversion	FMN-dependent dehydrogenase;; Nitronate monooxygenase;; IMP dehydrogenase / GMP reductase domain;; Conserved region in glutamate synthase	sp|P05414|GOX_SPIOL Peroxisomal (S)-2-hydroxy-acid oxidase OS=Spinacia oleracea OX=3562 PE=1 SV=1	C	Energy production and conversion	peroxisomal (S)-2-hydroxy-acid oxidase-like [Camellia sinensis]
gene-LOC114279735	109041	101111	93777	38103	41082	33122	4446.87	3999.24	3692.73	1458.43	1665.97	1359.65	6.76032e-40	-1.46019	down	--	--	Molecular Function: catalytic activity (GO:0003824);; Molecular Function: cation binding (GO:0043169);;	--	--	--	--	Metallothionein	sp|P43390|MT2_ACTDE Metallothionein-like protein type 2 OS=Actinidia deliciosa OX=3627 GN=pKIWI504 PE=2 SV=1	S	Function unknown	metallothionein-like protein type 2 [Camellia sinensis]
gene-LOC114270230	4803	3024	3655	1933	1471	2253	148.599	87.0397	104.856	57.1887	43.8082	70.4945	2.27225e-06	-1.0434	down	[P]	Inorganic ion transport and metabolism	Molecular Function: catalytic activity (GO:0003824);; Biological Process: superoxide metabolic process (GO:0006801);; Molecular Function: antioxidant activity (GO:0016209);; Molecular Function: cation binding (GO:0043169);; Cellular Component: intracellular part (GO:0044424);; Biological Process: single-organism metabolic process (GO:0044710);; Biological Process: cellular detoxification (GO:1990…	K04565|2.44439e-84|thj:104823740|superoxide dismutase [Cu-Zn] 1-like	Peroxisome (ko04146)	[P]	Inorganic ion transport and metabolism	Copper/zinc superoxide dismutase (SODC)	sp|P27082|SODC_NICPL Superoxide dismutase [Cu-Zn] OS=Nicotiana plumbaginifolia OX=4092 GN=SODCC PE=2 SV=2	P	Inorganic ion transport and metabolism	superoxide dismutase [Cu-Zn] isoform X1 [Camellia sinensis]
gene-LOC114256196	766	519	563	228	329	241	14.2483	9.3663	10.1155	3.97335	6.08834	4.5045	1.72185e-07	-1.22981	down	[G]	Carbohydrate transport and metabolism	Molecular Function: catalytic activity (GO:0003824);; Biological Process: single-organism metabolic process (GO:0044710);; Molecular Function: transition metal ion binding (GO:0046914);;	--	--	[Q]	Secondary metabolites biosynthesis, transport and catabolism	Alcohol dehydrogenase GroES-like domain;; Zinc-binding dehydrogenase	sp|P93257|MTDH_MESCR Probable mannitol dehydrogenase OS=Mesembryanthemum crystallinum OX=3544 GN=ELI3 PE=2 SV=1	Q	Secondary metabolites biosynthesis, transport and catabolism	probable mannitol dehydrogenase [Camellia sinensis]
MSTRG.38204	133	92	106	32	47	60	2.09161	1.57611	1.82676	0.455545	0.816254	0.936762	0.000800074	-1.26635	down	[QR]	Secondary metabolites biosynthesis, transport and catabolism;; General function prediction only	Molecular Function: catalytic activity (GO:0003824);; Biological Process: single-organism metabolic process (GO:0044710);; Molecular Function: transition metal ion binding (GO:0046914);;	--	--	[R]	General function prediction only	N-terminal domain of oxidoreductase	sp|Q9SLN8|DBR_TOBAC 2-alkenal reductase (NADP(+)-dependent) OS=Nicotiana tabacum OX=4097 GN=DBR PE=1 SV=1	S	Function unknown	2-alkenal reductase (NADP(+)-dependent)-like isoform X1 [Camellia sinensis]
gene-LOC114268894	1010	1058	768	311	338	331	13.5692	13.8126	9.9748	3.91586	4.51617	4.47747	5.53399e-21	-1.55451	down	[DPM]	Cell cycle control, cell division, chromosome partitioning;; Inorganic ion transport and metabolism;; Cell wall/membrane/envelope biogenesis	Molecular Function: catalytic activity (GO:0003824);; Biological Process: single-organism metabolic process (GO:0044710);; Molecular Function: transition metal ion binding (GO:0046914);;	--	--	--	--	Multicopper oxidase;; Multicopper oxidase;; Multicopper oxidase	sp|Q9AWU4|LPR1_ORYSJ Multicopper oxidase LPR1 homolog 1 OS=Oryza sativa subsp. japonica OX=39947 GN=LPR1 PE=2 SV=1	Q	Secondary metabolites biosynthesis, transport and catabolism	multicopper oxidase LPR1 homolog 1-like [Camellia sinensis]
gene-LOC114289115	6553	6483	6634	2463	2582	1789	124.1	119.078	121.311	43.7695	48.6227	34.1033	2.89661e-28	-1.55222	down	[R]	General function prediction only	Molecular Function: catalytic activity (GO:0003824);; Biological Process: single-organism metabolic process (GO:0044710);; Molecular Function: transition metal ion binding (GO:0046914);;	K18857|0|lsv:111901947|alcohol dehydrogenase 2-like isoform X1	Glycolysis / Gluconeogenesis (ko00010);; Fatty acid degradation (ko00071);; Tyrosine metabolism (ko00350);; alpha-Linolenic acid metabolism (ko00592)	[Q]	Secondary metabolites biosynthesis, transport and catabolism	Alcohol dehydrogenase GroES-like domain;; Zinc-binding dehydrogenase	sp|P14675|ADH3_SOLTU Alcohol dehydrogenase 3 OS=Solanum tuberosum OX=4113 GN=ADH3 PE=2 SV=1	Q	Secondary metabolites biosynthesis, transport and catabolism	alcohol dehydrogenase-like [Camellia sinensis]
gene-LOC114280051	201	181	285	112	57	57	4.95897	4.31813	6.77455	2.59147	1.38695	1.39551	2.78941e-06	-1.60048	down	--	--	Molecular Function: catalytic activity (GO:0003824);; Biological Process: response to stress (GO:0006950);; Molecular Function: antioxidant activity (GO:0016209);; Biological Process: hydrogen peroxide metabolic process (GO:0042743);; Molecular Function: cation binding (GO:0043169);; Biological Process: single-organism metabolic process (GO:0044710);; Molecular Function: tetrapyrrole binding (GO:…	K00430|4.03377e-162|vvi:100256220|peroxidase 10	Phenylpropanoid biosynthesis (ko00940)	--	--	Peroxidase	sp|Q9FX85|PER10_ARATH Peroxidase 10 OS=Arabidopsis thaliana OX=3702 GN=PER10 PE=1 SV=1	Q	Secondary metabolites biosynthesis, transport and catabolism	peroxidase 10-like [Camellia sinensis]
gene-LOC114270335	492	58	84	8	6	15	9.26507	1.0498	1.51736	0.130707	0.105735	0.277699	0.000203965	-4.4581	down	[R]	General function prediction only	Molecular Function: catalytic activity (GO:0003824);; Biological Process: lipid metabolic process (GO:0006629);;	--	--	[I]	Lipid transport and metabolism	Patatin-like phospholipase	sp|O48723|PLP2_ARATH Patatin-like protein 2 OS=Arabidopsis thaliana OX=3702 GN=PLP2 PE=1 SV=1	I	Lipid transport and metabolism	patatin-like protein 2 [Camellia sinensis]
gene-LOC114281780	285	334	347	56	86	78	5.95779	6.7776	7.01064	1.09584	1.77208	1.63115	5.74924e-20	-2.15402	down	[E]	Amino acid transport and metabolism	Molecular Function: catalytic activity (GO:0003824);;	K13051|0|pxb:103950574|probable isoaspartyl peptidase/L-asparaginase 2	Alanine, aspartate and glutamate metabolism (ko00250);; Cyanoamino acid metabolism (ko00460)	[E]	Amino acid transport and metabolism	Asparaginase	sp|Q8GXG1|ASPGB_ARATH Probable isoaspartyl peptidase/L-asparaginase 2 OS=Arabidopsis thaliana OX=3702 GN=At3g16150 PE=2 SV=2	E	Amino acid transport and metabolism	probable isoaspartyl peptidase/L-asparaginase 2 [Camellia sinensis]
gene-LOC114299000	137	92	254	68	39	65	12.4408	8.0558	22.3611	5.78416	3.47572	5.91325	0.0011263	-1.52081	down	[O]	Posttranslational modification, protein turnover, chaperones	Molecular Function: catalytic activity (GO:0003824);;	K00799|4.79711e-58|zju:107423437|probable glutathione S-transferase	Glutathione metabolism (ko00480)	[O]	Posttranslational modification, protein turnover, chaperones	Glutathione S-transferase, N-terminal domain;; Glutathione S-transferase, N-terminal domain;; Glutathione S-transferase, N-terminal domain	sp|Q03666|GSTX4_TOBAC Probable glutathione S-transferase OS=Nicotiana tabacum OX=4097 PE=2 SV=1	O	Posttranslational modification, protein turnover, chaperones	probable glutathione S-transferase, partial [Camellia sinensis]
gene-LOC114260216	3386	1154	1945	581	515	494	57.5833	19.0237	31.9281	9.26372	8.69798	8.45033	3.37179e-05	-2.05162	down	[Q]	Secondary metabolites biosynthesis, transport and catabolism	Molecular Function: catalytic activity (GO:0003824);;	--	--	[QR]	Secondary metabolites biosynthesis, transport and catabolism;; General function prediction only	non-haem dioxygenase in morphine synthesis N-terminal	sp|P24397|HY6H_HYONI Hyoscyamine 6-dioxygenase OS=Hyoscyamus niger OX=4079 GN=H6H PE=1 SV=1	Q	Secondary metabolites biosynthesis, transport and catabolism	hyoscyamine 6-dioxygenase-like [Camellia sinensis]
gene-LOC114260217	12665	4087	7233	2201	2005	1984	261.927	81.972	144.44	42.712	41.2272	41.3027	0.000138049	-1.97651	down	[Q]	Secondary metabolites biosynthesis, transport and catabolism	Molecular Function: catalytic activity (GO:0003824);;	--	--	[QR]	Secondary metabolites biosynthesis, transport and catabolism;; General function prediction only	non-haem dioxygenase in morphine synthesis N-terminal;; 2OG-Fe(II) oxygenase superfamily	sp|P24397|HY6H_HYONI Hyoscyamine 6-dioxygenase OS=Hyoscyamus niger OX=4079 GN=H6H PE=1 SV=1	Q	Secondary metabolites biosynthesis, transport and catabolism	hypothetical protein TEA_009568 [Camellia sinensis var. sinensis]
gene-LOC114281779	1269	2031	2152	320	471	376	27.6691	42.9622	45.3246	6.53838	10.207	8.24244	8.99319e-21	-2.2445	down	[E]	Amino acid transport and metabolism	Molecular Function: catalytic activity (GO:0003824);;	K13051|0|jre:108990335|probable isoaspartyl peptidase/L-asparaginase 2	Alanine, aspartate and glutamate metabolism (ko00250);; Cyanoamino acid metabolism (ko00460)	[E]	Amino acid transport and metabolism	Asparaginase	sp|Q8GXG1|ASPGB_ARATH Probable isoaspartyl peptidase/L-asparaginase 2 OS=Arabidopsis thaliana OX=3702 GN=At3g16150 PE=2 SV=2	E	Amino acid transport and metabolism	probable isoaspartyl peptidase/L-asparaginase 2 [Camellia sinensis]
gene-LOC114268517	2153	2316	2278	903	1035	785	61.9287	64.5898	63.2676	24.3579	29.5937	22.7074	2.1923e-24	-1.33332	down	[O]	Posttranslational modification, protein turnover, chaperones	Molecular Function: carbon-sulfur lyase activity (GO:0016846);;	K00799|4.43781e-123|vvi:100264557|probable glutathione S-transferase	Glutathione metabolism (ko00480)	[O]	Posttranslational modification, protein turnover, chaperones	Glutathione S-transferase, N-terminal domain;; Glutathione S-transferase, C-terminal domain;; Glutathione S-transferase, N-terminal domain;; Glutathione S-transferase, C-terminal domain;; Glutathione S-transferase, N-terminal domain;; Glutathione S-transferase, C-terminal domain	sp|P49332|GSTXC_TOBAC Probable glutathione S-transferase parC OS=Nicotiana tabacum OX=4097 GN=PARC PE=2 SV=1	O	Posttranslational modification, protein turnover, chaperones	probable glutathione S-transferase parC [Camellia sinensis]
gene-LOC114314190	23205	12098	18940	8483	7042	6575	362.905	183.5	286.002	124.516	109.512	103.494	2.03843e-09	-1.32296	down	[QV]	Secondary metabolites biosynthesis, transport and catabolism;; Defense mechanisms	Molecular Function: binding (GO:0005488);; Molecular Function: oxidoreductase activity (GO:0016491);;	--	--	[QI]	Secondary metabolites biosynthesis, transport and catabolism;; Lipid transport and metabolism	Cytochrome P450;; Cytochrome P450	sp|Q2QYH7|C14C2_ORYSJ Cytochrome P450 714C2 OS=Oryza sativa subsp. japonica OX=39947 GN=CYP714C2 PE=2 SV=1	Q	Secondary metabolites biosynthesis, transport and catabolism	cytochrome P450 714C2-like [Camellia sinensis]
gene-LOC114297724	35	42	28	13	15	11	0.478934	0.551222	0.365942	0.162126	0.197884	0.142168	0.00884572	-1.45295	down	--	--	Molecular Function: binding (GO:0005488);; Biological Process: transcription from RNA polymerase II promoter (GO:0006366);;	--	--	--	--	Helix-loop-helix DNA-binding domain	sp|Q66GR3|BH130_ARATH Transcription factor bHLH130 OS=Arabidopsis thaliana OX=3702 GN=BHLH130 PE=1 SV=1	K	Transcription	transcription factor bHLH130 isoform X1 [Camellia sinensis]
gene-LOC114296916	244	302	331	130	124	95	7.19663	8.64994	9.43662	3.60183	3.61597	2.80444	9.97829e-10	-1.35788	down	--	--	Molecular Function: binding (GO:0005488);; Biological Process: lipid localization (GO:0010876);;	--	--	--	--	Probable lipid transfer;; Protease inhibitor/seed storage/LTP family	sp|O64864|YLS3_ARATH Protein YLS3 OS=Arabidopsis thaliana OX=3702 GN=YLS3 PE=2 SV=1	S	Function unknown	protein YLS3-like [Camellia sinensis]
gene-LOC114280944	165	213	273	43	54	90	4.20976	5.27299	6.72743	1.01559	1.35659	2.29954	6.98519e-07	-1.81588	down	--	--	Molecular Function: binding (GO:0005488);;	--	--	--	--	Helix-loop-helix DNA-binding domain	sp|F4JIJ7|BH162_ARATH Transcription factor bHLH162 OS=Arabidopsis thaliana OX=3702 GN=BHLH162 PE=1 SV=1	K	Transcription	transcription factor bHLH162-like [Camellia sinensis]
gene-LOC114322102	37	46	41	3	0	8	1.55246	1.8783	1.6865	0.091389	0	0.307314	5.42182e-06	-3.51558	down	[R]	General function prediction only	Molecular Function: anion binding (GO:0043168);; Molecular Function: transition metal ion binding (GO:0046914);;	--	--	[R]	General function prediction only	MOSC N-terminal beta barrel domain	sp|Q922Q1|MARC2_MOUSE Mitochondrial amidoxime reducing component 2 OS=Mus musculus OX=10090 GN=Mtarc2 PE=1 SV=1	S	Function unknown	mitochondrial amidoxime reducing component 2-like [Camellia sinensis]
gene-LOC114291304	461	444	509	222	232	254	9.34504	8.72634	9.97445	4.21761	4.67223	5.17638	1.92612e-10	-1.02058	down	[R]	General function prediction only	Molecular Function: anion binding (GO:0043168);; Molecular Function: transition metal ion binding (GO:0046914);;	--	--	[R]	General function prediction only	MOSC N-terminal beta barrel domain;; MOSC domain	sp|Q922Q1|MARC2_MOUSE Mitochondrial amidoxime reducing component 2 OS=Mus musculus OX=10090 GN=Mtarc2 PE=1 SV=1	S	Function unknown	mitochondrial amidoxime reducing component 2-like [Camellia sinensis]
gene-LOC114292050	203	322	219	50	48	41	3.56064	5.48491	3.70932	0.817328	0.830666	0.711172	1.25464e-18	-2.44686	down	[E]	Amino acid transport and metabolism	Molecular Function: anion binding (GO:0043168);;	K01761|0|oeu:111376571|methionine gamma-lyase-like	Cysteine and methionine metabolism (ko00270);; Selenocompound metabolism (ko00450)	[E]	Amino acid transport and metabolism	Cys/Met metabolism PLP-dependent enzyme;; Aminotransferase class I and II;; Aminotransferase class-V	sp|Q9SGU9|MGL_ARATH Methionine gamma-lyase OS=Arabidopsis thaliana OX=3702 GN=MGL PE=1 SV=1	E	Amino acid transport and metabolism	methionine gamma-lyase-like [Camellia sinensis]
gene-LOC114320612	429	562	632	236	211	85	6.43054	8.16406	9.14753	3.32085	3.13718	1.27151	2.76368e-06	-1.64643	down	--	--	Molecular Function: acetyltransferase activity (GO:0016407);;	--	--	--	--	Acetyltransferase (GNAT) family;; Acetyltransferase (GNAT) domain;; FR47-like protein	sp|O64815|HLS1L_ARATH Probable N-acetyltransferase HLS1-like OS=Arabidopsis thaliana OX=3702 GN=At2g23060 PE=2 SV=1	S	Function unknown	probable N-acetyltransferase HLS1-like [Camellia sinensis]
gene-LOC114272485	92	99	91	37	57	28	4.46681	4.6489	4.27195	1.66918	2.71631	1.35878	0.00118545	-1.23159	down	--	--	Cellular Component: plastid stroma (GO:0009532);; Biological Process: cellular metabolic process (GO:0044237);; Biological Process: leaf development (GO:0048366);; Molecular Function: iron-sulfur cluster binding (GO:0051536);; Biological Process: transition metal ion homeostasis (GO:0055076);;	K23882|1.91632e-35|cqi:110729764|CDGSH iron-sulfur domain-containing protein NEET-like	--	[R]	General function prediction only	--	sp|Q9FLI7|NEET_ARATH CDGSH iron-sulfur domain-containing protein NEET OS=Arabidopsis thaliana OX=3702 GN=NEET PE=1 SV=1	S	Function unknown	CDGSH iron-sulfur domain-containing protein NEET [Camellia sinensis]
[truncated: 1,249 more rows]
