# Supplementary material for: Insight into regulation of adventitious root formation by arbuscular mycorrhizal fungus and exogenous auxin in tea plant (Camellia sinensis L.) cuttings
Source: Front Plant Sci. 2023 Sep 18;14:1258410. doi: 10.3389/fpls.2023.1258410 (PMC10544935; doi:10.3389/fpls.2023.1258410)
Supplement: Supplementary file 1 [file DataSheet_1.zip › Supplementary Data 2.XLSX]

## Sheet: GO analysis-CS0 vs. TS0
#GO_classify1	GO_classify2	All	DE
#Total_gene		22539	97
biological process	cell killing	4	0
biological process	biological adhesion	8	0
biological process	growth	88	0
biological process	locomotion	2	0
biological process	multi-organism process	170	0
biological process	immune system process	43	1	gene-LOC114307851
biological process	rhythmic process	15	1	gene-LOC114318841
biological process	signaling	608	2	gene-LOC114307851 gene-LOC114285944
biological process	reproductive process	358	3	gene-LOC114276831 gene-LOC114301274 gene-LOC114318841
biological process	multicellular organismal process	596	4	gene-LOC114323740 gene-LOC114276831 MSTRG.44570 gene-LOC114318841
biological process	detoxification	179	4	gene-LOC114318645 gene-LOC114286782 gene-LOC114286783 gene-LOC114316921
biological process	reproduction	375	5	gene-LOC114318841 gene-LOC114301274 gene-LOC114317324 gene-LOC114302004 gene-LOC114276831
biological process	developmental process	710	5	gene-LOC114318841 gene-LOC114301274 MSTRG.44570 gene-LOC114323740 gene-LOC114276831
biological process	cellular component organization or biogenesis	1191	5	gene-LOC114296119 gene-LOC114314446 gene-LOC114296118 gene-LOC114276831 gene-LOC114261871
biological process	biological regulation	1729	9	gene-LOC114315765 gene-LOC114262240 gene-LOC114257083 gene-LOC114307851 gene-LOC114318893 gene-LOC114285944 gene-LOC114263412 gene-LOC114306824 gene-LOC114318841
biological process	localization	2465	11	gene-LOC114267929 gene-LOC114287094 gene-LOC114265073 gene-LOC114320260 gene-LOC114309611 gene-LOC114276742 gene-LOC114256184 gene-LOC114307851 gene-LOC114277615 gene-LOC114286317 gene-LOC114263550
biological process	response to stimulus	1794	12	gene-LOC114286782 gene-LOC114299926 gene-LOC114323740 gene-LOC114286783 gene-LOC114316921 gene-LOC114285944 gene-LOC114320260 gene-LOC114307851 gene-LOC114318645 gene-LOC114262240 gene-LOC114267929 gene-LOC114312544
biological process	single-organism process	5772	28	gene-LOC114276831 gene-LOC114307710 gene-LOC114287094 gene-LOC114264873 gene-LOC114282858 MSTRG.44570 gene-LOC114286340 gene-LOC114307851 gene-LOC114322578 gene-LOC114309867 MSTRG.56087 gene-LOC114323740 gene-LOC114286317 gene-LOC114286782 MSTRG.15904 gene-LOC114273097 gene-LOC114267929 MSTRG.56794 gene-LOC114321948 gene-LOC114318645 gene-LOC114320260 gene-LOC114309611 gene-LOC114260536 gene-LOC1…
biological process	cellular process	9469	43	gene-LOC114274365 gene-LOC114273503 gene-LOC114261871 gene-LOC114318841 gene-LOC114284796 gene-LOC114276816 gene-LOC114319749 gene-LOC114263412 gene-LOC114306824 gene-LOC114266445 gene-LOC114315765 gene-LOC114307851 gene-LOC114296118 gene-LOC114286782 gene-LOC114302898 gene-LOC114281244 gene-LOC114309867 MSTRG.56087 gene-LOC114318521 gene-LOC114262240 gene-LOC114321948 gene-LOC114257083 gene-LOC1…
biological process	metabolic process	11218	50	MSTRG.44570 gene-LOC114307710 gene-LOC114290172 gene-LOC114319660 gene-LOC114281621 gene-LOC114262041 gene-LOC114274917 gene-LOC114322578 gene-LOC114318645 gene-LOC114288826 gene-LOC114287797 gene-LOC114321948 gene-LOC114262240 gene-LOC114257083 gene-LOC114296119 gene-LOC114314446 gene-LOC114321199 gene-LOC114273097 gene-LOC114294221 gene-LOC114268917 gene-LOC114285595 gene-LOC114286783 gene-LOC1…
cellular component	nucleoid	3	0
cellular component	virion	41	0
cellular component	membrane-enclosed lumen	192	0
cellular component	extracellular region part	13	0
cellular component	virion part	41	0
cellular component	supramolecular complex	5	0
cellular component	cell junction	173	1	gene-LOC114287094
cellular component	macromolecular complex	1266	1	gene-LOC114318893
cellular component	organelle part	1437	3	gene-LOC114265073 MSTRG.44570 gene-LOC114323740
cellular component	extracellular region	162	5	gene-LOC114261871 gene-LOC114321948 gene-LOC114296118 gene-LOC114296119 gene-LOC114314446
cellular component	organelle	4209	15	gene-LOC114318893 gene-LOC114257083 gene-LOC114265073 gene-LOC114262240 MSTRG.44570 gene-LOC114315765 gene-LOC114294221 gene-LOC114307969 gene-LOC114301274 gene-LOC114318841 gene-LOC114306824 gene-LOC114323740 gene-LOC114275041 gene-LOC114308515 gene-LOC114281244
cellular component	cell	6340	23	gene-LOC114307710 MSTRG.44570 gene-LOC114315765 gene-LOC114318893 gene-LOC114281244 gene-LOC114322578 MSTRG.56087 gene-LOC114323740 gene-LOC114296118 gene-LOC114301274 gene-LOC114281621 gene-LOC114294221 gene-LOC114261871 gene-LOC114265073 gene-LOC114262240 gene-LOC114296119 gene-LOC114257083 gene-LOC114314446 gene-LOC114308515 gene-LOC114275041 gene-LOC114306824 gene-LOC114318841 gene-LOC1143079…
cellular component	cell part	6337	23	gene-LOC114307710 MSTRG.44570 gene-LOC114315765 gene-LOC114318893 gene-LOC114322578 gene-LOC114281244 gene-LOC114323740 MSTRG.56087 gene-LOC114301274 gene-LOC114296118 gene-LOC114281621 gene-LOC114294221 gene-LOC114261871 gene-LOC114265073 gene-LOC114262240 gene-LOC114257083 gene-LOC114296119 gene-LOC114314446 gene-LOC114308515 gene-LOC114275041 gene-LOC114306824 gene-LOC114307969 gene-LOC1143188…
cellular component	membrane part	5798	31	gene-LOC114272307 gene-LOC114318249 gene-LOC114318948 gene-LOC114313726 gene-LOC114268917 gene-LOC114273503 MSTRG.27235 gene-LOC114267929 gene-LOC114313506 gene-LOC114321199 gene-LOC114265073 gene-LOC114286730 gene-LOC114309611 gene-LOC114317324 gene-LOC114320260 gene-LOC114288826 gene-LOC114276742 gene-LOC114281244 gene-LOC114323740 gene-LOC114317007 gene-LOC114286317 gene-LOC114319660 gene-LOC1…
cellular component	membrane	7435	33	gene-LOC114323740 gene-LOC114281244 gene-LOC114267868 gene-LOC114307851 gene-LOC114266445 gene-LOC114264873 gene-LOC114286340 gene-LOC114276816 gene-LOC114313726 gene-LOC114318948 gene-LOC114318249 gene-LOC114267929 gene-LOC114273503 gene-LOC114276742 gene-LOC114320260 gene-LOC114265073 gene-LOC114286730 gene-LOC114317007 gene-LOC114286317 gene-LOC114287094 gene-LOC114319660 gene-LOC114312032 gen…
molecular function	structural molecule activity	412	0
molecular function	electron carrier activity	17	0
molecular function	molecular function regulator	203	0
molecular function	transcription factor activity, protein binding	56	1	gene-LOC114262240
molecular function	signal transducer activity	101	1	gene-LOC114307851
molecular function	molecular transducer activity	55	1	gene-LOC114307851
molecular function	antioxidant activity	164	4	gene-LOC114316921 gene-LOC114286783 gene-LOC114286782 gene-LOC114318645
molecular function	nucleic acid binding transcription factor activity	306	5	gene-LOC114257083 gene-LOC114262240 gene-LOC114318841 gene-LOC114315765 gene-LOC114306824
molecular function	transporter activity	1013	6	gene-LOC114286317 gene-LOC114320260 gene-LOC114309611 gene-LOC114287094 gene-LOC114277615 gene-LOC114267929
molecular function	binding	10363	36	gene-LOC114262820 gene-LOC114274365 MSTRG.56794 gene-LOC114311225 gene-LOC114273503 gene-LOC114276816 gene-LOC114322717 gene-LOC114263550 gene-LOC114318841 gene-LOC114318948 gene-LOC114306824 gene-LOC114306604 gene-LOC114315765 gene-LOC114264873 gene-LOC114266445 gene-LOC114286782 gene-LOC114262847 gene-LOC114309867 MSTRG.56087 gene-LOC114302898 gene-LOC114281244 gene-LOC114318645 gene-LOC1142888…
molecular function	catalytic activity	10940	50	gene-LOC114274365 gene-LOC114261871 MSTRG.56794 MSTRG.15904 gene-LOC114273503 gene-LOC114276816 gene-LOC114299926 gene-LOC114284796 gene-LOC114275041 gene-LOC114319749 MSTRG.20250 gene-LOC114266445 gene-LOC114282858 gene-LOC114264873 gene-LOC114286340 gene-LOC114269647 gene-LOC114286782 gene-LOC114296118 MSTRG.31688 gene-LOC114309867 MSTRG.56087 gene-LOC114318521 gene-LOC114302898 gene-LOC1143003…

## Sheet: GO analysis-CS1 vs. TS1
#GO_classify1	GO_classify2	All	DE
#Total_gene		22539	201
biological process	biological adhesion	8	0
biological process	locomotion	2	0
biological process	cell killing	4	1	gene-LOC114282325
biological process	rhythmic process	15	1	gene-LOC114305612
biological process	immune system process	43	2	gene-LOC114313829 gene-LOC114314825
biological process	reproductive process	358	2	gene-LOC114298263 gene-LOC114305612
biological process	growth	88	2	gene-LOC114284123 gene-LOC114314576
biological process	reproduction	375	3	gene-LOC114280404 gene-LOC114305612 gene-LOC114298263
biological process	multicellular organismal process	596	3	gene-LOC114313829 gene-LOC114305612 gene-LOC114301657
biological process	signaling	608	4	gene-LOC114301312 gene-LOC114298263 gene-LOC114262809 gene-LOC114287644
biological process	detoxification	179	4	gene-LOC114277407 gene-LOC114282676 gene-LOC114276387 gene-LOC114292643
biological process	multi-organism process	170	5	gene-LOC114282325 gene-LOC114314825 gene-LOC114264452 gene-LOC114313829 gene-LOC114306226
biological process	developmental process	710	7	gene-LOC114301657 gene-LOC114305612 gene-LOC114298263 gene-LOC114314576 gene-LOC114284123 gene-LOC114313829 gene-LOC114287644
biological process	cellular component organization or biogenesis	1191	9	gene-LOC114319764 gene-LOC114304526 MSTRG.6585 gene-LOC114275913 gene-LOC114297066 MSTRG.44626 gene-LOC114306519 gene-LOC114306587 gene-LOC114287644
biological process	localization	2465	19	gene-LOC114256184 gene-LOC114267039 gene-LOC114314629 MSTRG.57521 gene-LOC114273050 gene-LOC114314576 gene-LOC114308648 gene-LOC114274016 gene-LOC114309611 gene-LOC114282443 gene-LOC114287644 gene-LOC114314630 gene-LOC114296916 gene-LOC114294953 gene-LOC114297419 gene-LOC114260976 gene-LOC114284123 gene-LOC114319673 gene-LOC114263761
biological process	response to stimulus	1794	21	gene-LOC114282325 gene-LOC114314576 gene-LOC114276387 gene-LOC114287644 gene-LOC114292643 gene-LOC114282676 gene-LOC114277407 gene-LOC114314825 gene-LOC114305612 gene-LOC114301312 gene-LOC114308260 gene-LOC114263304 gene-LOC114264452 gene-LOC114306226 gene-LOC114297419 gene-LOC114298263 gene-LOC114262809 gene-LOC114284123 gene-LOC114317784 gene-LOC114313829 gene-LOC114317782
biological process	biological regulation	1729	21	gene-LOC114285375 gene-LOC114301657 gene-LOC114298263 gene-LOC114313443 gene-LOC114293574 gene-LOC114297066 gene-LOC114298796 gene-LOC114284123 gene-LOC114258286 gene-LOC114313829 gene-LOC114262809 gene-LOC114277507 gene-LOC114314576 gene-LOC114260196 gene-LOC114314629 gene-LOC114302430 gene-LOC114301312 gene-LOC114302485 gene-LOC114314630 gene-LOC114315070 gene-LOC114287644
biological process	single-organism process	5772	66	gene-LOC114294098 gene-LOC114300179 gene-LOC114306519 gene-LOC114277407 gene-LOC114309611 gene-LOC114276387 gene-LOC114299784 gene-LOC114273050 gene-LOC114277737 gene-LOC114283468 gene-LOC114289476 gene-LOC114301312 gene-LOC114313932 gene-LOC114321535 gene-LOC114287644 gene-LOC114298457 gene-LOC114318278 gene-LOC114278252 MSTRG.57521 gene-LOC114314576 gene-LOC114314629 gene-LOC114314217 gene-LOC1…
biological process	cellular process	9469	78	gene-LOC114260091 gene-LOC114299784 gene-LOC114273050 MSTRG.44626 gene-LOC114268917 gene-LOC114276387 gene-LOC114260732 gene-LOC114306519 gene-LOC114293128 gene-LOC114277407 gene-LOC114322648 gene-LOC114309071 gene-LOC114276816 gene-LOC114277507 gene-LOC114318278 gene-LOC114308573 gene-LOC114275913 gene-LOC114302430 gene-LOC114314629 gene-LOC114278252 gene-LOC114314576 gene-LOC114301312 gene-LOC1…
biological process	metabolic process	11218	110	gene-LOC114260091 gene-LOC114283468 gene-LOC114277737 gene-LOC114312322 gene-LOC114289476 MSTRG.44626 gene-LOC114268917 gene-LOC114308260 gene-LOC114294098 gene-LOC114300179 gene-LOC114293128 gene-LOC114260732 gene-LOC114306519 gene-LOC114277407 gene-LOC114276387 gene-LOC114322648 gene-LOC114264452 gene-LOC114321588 gene-LOC114309071 gene-LOC114271217 gene-LOC114298457 gene-LOC114277507 gene-LOC1…
cellular component	nucleoid	3	0
cellular component	virion	41	0
cellular component	extracellular region part	13	0
cellular component	virion part	41	0
cellular component	supramolecular complex	5	0
cellular component	membrane-enclosed lumen	192	1	gene-LOC114305612
cellular component	cell junction	173	2	gene-LOC114284304 gene-LOC114264325
cellular component	macromolecular complex	1266	4	gene-LOC114272522 gene-LOC114309590 gene-LOC114299784 gene-LOC114318278
cellular component	extracellular region	162	5	gene-LOC114321948 gene-LOC114275913 MSTRG.44626 gene-LOC114312173 gene-LOC114319764
cellular component	organelle part	1437	13	gene-LOC114287644 gene-LOC114305612 gene-LOC114272522 gene-LOC114309590 gene-LOC114308260 gene-LOC114306356 gene-LOC114264452 gene-LOC114308438 gene-LOC114299784 gene-LOC114318278 gene-LOC114304526 gene-LOC114264165 gene-LOC114311409
cellular component	organelle	4209	26	gene-LOC114293574 gene-LOC114308083 gene-LOC114306356 gene-LOC114317782 gene-LOC114272522 gene-LOC114309071 gene-LOC114304526 gene-LOC114285375 gene-LOC114301657 gene-LOC114311409 gene-LOC114264165 gene-LOC114298263 gene-LOC114297419 gene-LOC114264452 gene-LOC114292502 gene-LOC114308438 gene-LOC114308260 gene-LOC114302485 gene-LOC114309590 gene-LOC114305612 gene-LOC114315070 gene-LOC114309072 gen…
cellular component	cell	6340	35	gene-LOC114299784 gene-LOC114308260 gene-LOC114305612 MSTRG.44626 gene-LOC114309072 gene-LOC114311409 gene-LOC114298263 gene-LOC114308438 gene-LOC114264452 gene-LOC114317782 gene-LOC114293574 gene-LOC114313829 gene-LOC114309071 gene-LOC114319764 gene-LOC114318278 gene-LOC114275913 MSTRG.57521 gene-LOC114260196 gene-LOC114309590 gene-LOC114302485 gene-LOC114287644 gene-LOC114315070 gene-LOC1142641…
cellular component	cell part	6337	35	gene-LOC114309072 MSTRG.44626 gene-LOC114308260 gene-LOC114305612 gene-LOC114299784 gene-LOC114313829 gene-LOC114309071 gene-LOC114293574 gene-LOC114317782 gene-LOC114264452 gene-LOC114308438 gene-LOC114311409 gene-LOC114298263 gene-LOC114315070 gene-LOC114287644 gene-LOC114309590 gene-LOC114302485 MSTRG.57521 gene-LOC114260196 gene-LOC114275913 gene-LOC114318278 gene-LOC114319764 gene-LOC1142628…
cellular component	membrane part	5798	54	gene-LOC114274016 gene-LOC114267039 gene-LOC114273050 gene-LOC114322320 gene-LOC114302451 gene-LOC114294098 gene-LOC114268917 gene-LOC114309611 gene-LOC114309072 gene-LOC114284017 gene-LOC114293128 gene-LOC114311409 gene-LOC114273047 gene-LOC114311808 gene-LOC114309071 gene-LOC114284123 gene-LOC114270542 gene-LOC114274614 gene-LOC114291170 gene-LOC114308648 gene-LOC114275913 gene-LOC114288567 gen…
cellular component	membrane	7435	64	gene-LOC114294953 gene-LOC114260976 gene-LOC114264165 gene-LOC114324104 gene-LOC114300785 gene-LOC114297419 gene-LOC114269383 gene-LOC114268358 gene-LOC114314217 gene-LOC114308083 gene-LOC114319673 gene-LOC114270935 gene-LOC114266119 gene-LOC114281955 MSTRG.57521 gene-LOC114309218 gene-LOC114278252 gene-LOC114314576 gene-LOC114275913 gene-LOC114308573 gene-LOC114288567 gene-LOC114291170 gene-LOC1…
molecular function	transcription factor activity, protein binding	56	0
molecular function	signal transducer activity	101	0
molecular function	structural molecule activity	412	0
molecular function	electron carrier activity	17	0
molecular function	molecular transducer activity	55	0
molecular function	molecular function regulator	203	2	gene-LOC114297066 gene-LOC114298796
molecular function	antioxidant activity	164	4	gene-LOC114277407 gene-LOC114292643 gene-LOC114276387 gene-LOC114282676
molecular function	nucleic acid binding transcription factor activity	306	9	gene-LOC114302485 gene-LOC114293574 gene-LOC114258286 gene-LOC114315070 gene-LOC114298263 gene-LOC114277507 gene-LOC114285375 gene-LOC114301657 gene-LOC114260196
molecular function	transporter activity	1013	9	gene-LOC114287644 gene-LOC114309611 gene-LOC114284123 gene-LOC114274016 gene-LOC114267039 gene-LOC114314576 gene-LOC114294953 gene-LOC114273050 MSTRG.57521
molecular function	binding	10363	92	gene-LOC114281955 gene-LOC114314217 gene-LOC114261387 gene-LOC114260438 gene-LOC114269383 gene-LOC114268358 gene-LOC114287988 MSTRG.35555 gene-LOC114261097 gene-LOC114264165 gene-LOC114306226 gene-LOC114297419 gene-LOC114300785 gene-LOC114285375 gene-LOC114312173 gene-LOC114301657 gene-LOC114321948 gene-LOC114301312 gene-LOC114318948 gene-LOC114321535 gene-LOC114315070 gene-LOC114313932 gene-LOC1…
molecular function	catalytic activity	10940	127	gene-LOC114262549 gene-LOC114306587 gene-LOC114280381 gene-LOC114313620 gene-LOC114289782 gene-LOC114297066 gene-LOC114278570 gene-LOC114278888 gene-LOC114299000 gene-LOC114300561 gene-LOC114266575 gene-LOC114255780 gene-LOC114277041 gene-LOC114314825 gene-LOC114266445 gene-LOC114317944 gene-LOC114312678 gene-LOC114319042 gene-LOC114306068 gene-LOC114282676 gene-LOC114266439 gene-LOC114265184 MST…

## Sheet: GO analysis-CS2 vs. TS2
#GO_classify1	GO_classify2	All	DE
#Total_gene		22539	667
biological process	immune system process	43	0
biological process	biological adhesion	8	0
biological process	growth	88	0
biological process	locomotion	2	0
biological process	rhythmic process	15	0
biological process	reproduction	375	4	gene-LOC114319953 gene-LOC114263054 gene-LOC114298263 gene-LOC114289676
biological process	cell killing	4	4	gene-LOC114276342 gene-LOC114282325 gene-LOC114318316 gene-LOC114283482
biological process	reproductive process	358	4	gene-LOC114298263 gene-LOC114289676 gene-LOC114319953 gene-LOC114263054
biological process	multi-organism process	170	7	gene-LOC114306225 gene-LOC114282325 gene-LOC114276342 gene-LOC114317770 gene-LOC114318316 gene-LOC114316465 gene-LOC114283482
biological process	multicellular organismal process	596	8	gene-LOC114313327 gene-LOC114300059 gene-LOC114271060 gene-LOC114272485 gene-LOC114314384 gene-LOC114301657 gene-LOC114293712 gene-LOC114319953
biological process	developmental process	710	13	gene-LOC114293712 gene-LOC114289676 gene-LOC114262896 gene-LOC114298263 gene-LOC114300059 gene-LOC114313327 gene-LOC114314384 gene-LOC114263054 gene-LOC114301657 gene-LOC114271060 gene-LOC114272485 gene-LOC114286393 gene-LOC114319953
biological process	signaling	608	16	gene-LOC114276512 gene-LOC114309935 gene-LOC114277121 gene-LOC114270605 MSTRG.38420 gene-LOC114288282 gene-LOC114292717 gene-LOC114301312 gene-LOC114298263 gene-LOC114275733 gene-LOC114300480 gene-LOC114312672 gene-LOC114262809 gene-LOC114272685 gene-LOC114321291 gene-LOC114310033
biological process	cellular component organization or biogenesis	1191	29	gene-LOC114291552 gene-LOC114313338 gene-LOC114258175 gene-LOC114266857 gene-LOC114313327 gene-LOC114295423 MSTRG.6585 gene-LOC114304526 gene-LOC114310093 gene-LOC114307393 gene-LOC114279518 gene-LOC114267680 gene-LOC114267677 gene-LOC114297066 MSTRG.49462 gene-LOC114308288 gene-LOC114275913 gene-LOC114280441 gene-LOC114299236 gene-LOC114299945 gene-LOC114310144 gene-LOC114256731 gene-LOC11429382…
biological process	detoxification	179	33	gene-LOC114276387 gene-LOC114299094 gene-LOC114262260 gene-LOC114277407 gene-LOC114301193 gene-LOC114291213 gene-LOC114267042 gene-LOC114268190 gene-LOC114309571 gene-LOC114319656 gene-LOC114305605 gene-LOC114277322 gene-LOC114297627 gene-LOC114271859 gene-LOC114306857 gene-LOC114305594 gene-LOC114319239 gene-LOC114271858 gene-LOC114271792 gene-LOC114316921 gene-LOC114271900 gene-LOC114319657 gen…
biological process	biological regulation	1729	49	gene-LOC114276512 gene-LOC114263277 gene-LOC114277121 gene-LOC114266857 gene-LOC114314384 gene-LOC114288282 MSTRG.38420 gene-LOC114313327 gene-LOC114292717 gene-LOC114307393 gene-LOC114275233 gene-LOC114308732 gene-LOC114298671 gene-LOC114267680 gene-LOC114297066 gene-LOC114309234 gene-LOC114275733 gene-LOC114257083 gene-LOC114263054 gene-LOC114272485 gene-LOC114287634 gene-LOC114312023 gene-LOC1…
biological process	localization	2465	75	gene-LOC114276742 gene-LOC114319673 gene-LOC114310055 gene-LOC114296792 gene-LOC114305922 gene-LOC114271353 gene-LOC114258065 gene-LOC114295157 gene-LOC114288876 gene-LOC114297493 gene-LOC114322357 MSTRG.26065 gene-LOC114260976 gene-LOC114292361 gene-LOC114311836 gene-LOC114296916 gene-LOC114265073 gene-LOC114270749 gene-LOC114306040 gene-LOC114285450 gene-LOC114282318 gene-LOC114280099 gene-LOC1…
biological process	response to stimulus	1794	85	gene-LOC114267792 gene-LOC114284481 MSTRG.38420 gene-LOC114288282 gene-LOC114284786 gene-LOC114317782 gene-LOC114277121 gene-LOC114276512 gene-LOC114317784 gene-LOC114266648 gene-LOC114318634 gene-LOC114300598 gene-LOC114280051 gene-LOC114282325 gene-LOC114282862 gene-LOC114258433 gene-LOC114319657 gene-LOC114311555 gene-LOC114275733 gene-LOC114316921 gene-LOC114271792 gene-LOC114264097 gene-LOC1…
biological process	single-organism process	5772	200	gene-LOC114271859 gene-LOC114297627 gene-LOC114320510 gene-LOC114321850 gene-LOC114305594 gene-LOC114320260 gene-LOC114306857 gene-LOC114271644 gene-LOC114319953 gene-LOC114289395 gene-LOC114264165 gene-LOC114273097 gene-LOC114322945 MSTRG.48621 gene-LOC114301657 gene-LOC114282318 gene-LOC114278918 gene-LOC114301193 gene-LOC114262260 gene-LOC114299094 gene-LOC114269619 gene-LOC114294098 gene-LOC1…
biological process	cellular process	9469	260	MSTRG.4918 gene-LOC114317984 gene-LOC114314622 gene-LOC114266575 gene-LOC114276243 gene-LOC114281872 gene-LOC114321987 gene-LOC114258175 gene-LOC114286776 gene-LOC114259718 gene-LOC114268583 gene-LOC114265567 gene-LOC114299945 gene-LOC114291213 gene-LOC114272072 gene-LOC114302968 gene-LOC114284786 gene-LOC114288506 gene-LOC114314754 gene-LOC114277121 gene-LOC114300072 gene-LOC114297736 gene-LOC11…
biological process	metabolic process	11218	321	MSTRG.62134 gene-LOC114286595 gene-LOC114262823 gene-LOC114316921 gene-LOC114276088 gene-LOC114322444 gene-LOC114292110 gene-LOC114271948 gene-LOC114318654 gene-LOC114288506 gene-LOC114303710 gene-LOC114284786 gene-LOC114277121 MSTRG.3956 gene-LOC114300072 gene-LOC114307165 gene-LOC114312654 gene-LOC114281955 gene-LOC114321535 gene-LOC114265859 gene-LOC114299945 MSTRG.4756 gene-LOC114292476 gene-…
cellular component	nucleoid	3	0
cellular component	virion	41	0
cellular component	extracellular region part	13	0
cellular component	virion part	41	0
cellular component	membrane-enclosed lumen	192	1	gene-LOC114282323
cellular component	supramolecular complex	5	1	gene-LOC114265092
cellular component	extracellular region	162	5	gene-LOC114278918 gene-LOC114266733 gene-LOC114321948 gene-LOC114297010 gene-LOC114275913
cellular component	cell junction	173	5	gene-LOC114308943 gene-LOC114284304 gene-LOC114307871 gene-LOC114264325 gene-LOC114267040
cellular component	macromolecular complex	1266	5	gene-LOC114316608 gene-LOC114297493 gene-LOC114282721 gene-LOC114318278 gene-LOC114298671
cellular component	organelle part	1437	18	gene-LOC114282323 gene-LOC114301333 gene-LOC114265074 gene-LOC114306356 gene-LOC114265092 gene-LOC114313338 gene-LOC114264165 gene-LOC114265073 gene-LOC114264097 gene-LOC114313484 gene-LOC114297010 gene-LOC114294849 gene-LOC114260195 gene-LOC114304526 gene-LOC114308943 gene-LOC114272485 gene-LOC114318278 gene-LOC114316608
cellular component	organelle	4209	84	gene-LOC114273767 gene-LOC114301333 gene-LOC114322847 gene-LOC114301657 gene-LOC114308287 gene-LOC114265074 gene-LOC114264165 gene-LOC114319953 gene-LOC114271644 gene-LOC114259304 gene-LOC114260195 gene-LOC114286534 gene-LOC114289168 gene-LOC114300480 gene-LOC114305822 gene-LOC114293712 gene-LOC114323827 gene-LOC114276900 gene-LOC114255877 gene-LOC114279193 gene-LOC114292502 gene-LOC114260196 gen…
cellular component	cell	6340	117	gene-LOC114313484 gene-LOC114264097 gene-LOC114322578 gene-LOC114279734 gene-LOC114322769 gene-LOC114314620 gene-LOC114318357 gene-LOC114287069 gene-LOC114258175 gene-LOC114311449 gene-LOC114282323 gene-LOC114314899 gene-LOC114313338 gene-LOC114265092 gene-LOC114292311 gene-LOC114265567 gene-LOC114321291 gene-LOC114310033 gene-LOC114316540 gene-LOC114297856 gene-LOC114309072 MSTRG.57521 gene-LOC1…
cellular component	cell part	6337	117	gene-LOC114313327 gene-LOC114269144 MSTRG.38420 gene-LOC114288282 gene-LOC114317333 gene-LOC114318360 gene-LOC114306356 gene-LOC114317782 gene-LOC114300072 gene-LOC114277121 gene-LOC114309071 gene-LOC114276512 gene-LOC114309747 gene-LOC114267680 gene-LOC114282721 gene-LOC114319295 gene-LOC114279518 gene-LOC114294849 MSTRG.48072 gene-LOC114275233 gene-LOC114308732 gene-LOC114310093 gene-LOC1143045…
cellular component	membrane part	5798	186	gene-LOC114317258 gene-LOC114266037 gene-LOC114256731 gene-LOC114293985 gene-LOC114300598 gene-LOC114317007 gene-LOC114258631 gene-LOC114261160 gene-LOC114275334 gene-LOC114309747 gene-LOC114316408 gene-LOC114282721 gene-LOC114267792 gene-LOC114323273 gene-LOC114262237 gene-LOC114314384 gene-LOC114276941 gene-LOC114276284 gene-LOC114309071 gene-LOC114269072 gene-LOC114260102 gene-LOC114320624 gen…
cellular component	membrane	7435	229	gene-LOC114274581 gene-LOC114313506 gene-LOC114267040 gene-LOC114288876 gene-LOC114294809 gene-LOC114296268 gene-LOC114292717 gene-LOC114265073 gene-LOC114274368 gene-LOC114311836 gene-LOC114308083 gene-LOC114276742 gene-LOC114258562 gene-LOC114271353 gene-LOC114286732 gene-LOC114258065 gene-LOC114297494 gene-LOC114295821 gene-LOC114296792 gene-LOC114295157 gene-LOC114283002 gene-LOC114317430 gen…
molecular function	structural molecule activity	412	0
molecular function	electron carrier activity	17	0
molecular function	molecular transducer activity	55	1	gene-LOC114309935
molecular function	transcription factor activity, protein binding	56	2	gene-LOC114282323 gene-LOC114298671
molecular function	signal transducer activity	101	3	MSTRG.38420 gene-LOC114321291 gene-LOC114309935
molecular function	molecular function regulator	203	8	gene-LOC114287634 gene-LOC114258175 gene-LOC114266857 gene-LOC114298796 MSTRG.49462 gene-LOC114297066 gene-LOC114267680 gene-LOC114284850
molecular function	nucleic acid binding transcription factor activity	306	12	gene-LOC114301657 gene-LOC114263054 gene-LOC114257083 gene-LOC114313387 gene-LOC114293712 gene-LOC114298263 gene-LOC114263277 gene-LOC114310033 gene-LOC114260196 gene-LOC114308732 gene-LOC114312023 gene-LOC114322769
molecular function	transporter activity	1013	32	gene-LOC114284481 gene-LOC114311858 gene-LOC114319350 gene-LOC114311836 gene-LOC114286317 gene-LOC114270694 MSTRG.26065 gene-LOC114292361 gene-LOC114288876 gene-LOC114260194 gene-LOC114271353 gene-LOC114300598 gene-LOC114295157 gene-LOC114301190 gene-LOC114310055 gene-LOC114323450 gene-LOC114287948 gene-LOC114320260 gene-LOC114264097 gene-LOC114267929 MSTRG.26064 gene-LOC114278656 gene-LOC1142730…
molecular function	antioxidant activity	164	33	gene-LOC114266646 gene-LOC114271861 gene-LOC114270230 gene-LOC114290111 gene-LOC114274880 gene-LOC114319657 gene-LOC114316921 gene-LOC114271900 gene-LOC114266648 gene-LOC114310100 gene-LOC114258433 gene-LOC114282862 gene-LOC114280051 gene-LOC114318634 gene-LOC114309571 gene-LOC114277322 gene-LOC114305605 gene-LOC114319656 gene-LOC114319239 gene-LOC114305594 gene-LOC114306857 gene-LOC114271792 gen…
molecular function	binding	10363	310	gene-LOC114308732 gene-LOC114293128 gene-LOC114298671 gene-LOC114313091 gene-LOC114295822 gene-LOC114269144 MSTRG.38420 gene-LOC114322102 gene-LOC114260544 gene-LOC114318634 gene-LOC114257083 gene-LOC114272485 gene-LOC114280441 gene-LOC114319657 gene-LOC114308749 gene-LOC114256196 gene-LOC114322769 gene-LOC114281202 gene-LOC114301312 gene-LOC114266445 gene-LOC114307352 gene-LOC114313338 gene-LOC1…
molecular function	catalytic activity	10940	380	gene-LOC114298394 gene-LOC114277123 gene-LOC114316834 gene-LOC114275665 gene-LOC114275219 gene-LOC114281381 gene-LOC114260099 MSTRG.56794 gene-LOC114305873 gene-LOC114318652 gene-LOC114293178 gene-LOC114303319 gene-LOC114263502 gene-LOC114256196 gene-LOC114307834 gene-LOC114281202 gene-LOC114266445 gene-LOC114307352 gene-LOC114314766 gene-LOC114313338 gene-LOC114287069 gene-LOC114318521 gene-LOC1…

## Sheet: KEGG analysis-CS0 vs. TS0
#KEGG_n	54	KEGG_N	9060
#Pathway	ko_ID	DEgene	gene	DEgene_all	gene_all
Carotenoid biosynthesis	ko00906	1	62	54	9060	gene-LOC114282858	K09840
Nitrogen metabolism	ko00910	2	60	54	9060	gene-LOC114274365;gene-LOC114276742	K01674+K02575
RNA transport	ko03013	1	340	54	9060	MSTRG.35342	K09291
Phenylpropanoid biosynthesis	ko00940	4	291	54	9060	gene-LOC114264873;gene-LOC114286782;gene-LOC114286783;gene-LOC114316921	K09755+K00430+K00430+K00430
Galactose metabolism	ko00052	1	95	54	9060	gene-LOC114300125	K18819
Plant-pathogen interaction	ko04626	3	484	54	9060	gene-LOC114258874;gene-LOC114261861;gene-LOC114273112	K13449+K13425+K13449
Plant hormone signal transduction	ko04075	10	440	54	9060	gene-LOC114258874;gene-LOC114273112;gene-LOC114276070;gene-LOC114279953;gene-LOC114280678;gene-LOC114296118;gene-LOC114296119;gene-LOC114302898;gene-LOC114314446;gene-LOC114319413	K13449+K13449+K14494+K14497+K14494+K14504+K14504+K14497+K14504+K13422
N-Glycan biosynthesis	ko00510	1	88	54	9060	gene-LOC114319660	K07151
Phosphatidylinositol signaling system	ko04070	1	138	54	9060	gene-LOC114318521	K21797
Phenylalanine metabolism	ko00360	1	80	54	9060	MSTRG.31688	K01426
Glutathione metabolism	ko00480	3	229	54	9060	MSTRG.3609;gene-LOC114258095;gene-LOC114285944	K00799+K00799+K00799
Various types of N-glycan biosynthesis	ko00513	2	70	54	9060	gene-LOC114275041;gene-LOC114319660	K12373+K07151
Biosynthesis of amino acids	ko01230	1	496	54	9060	MSTRG.56087	K00765
Histidine metabolism	ko00340	1	37	54	9060	MSTRG.56087	K00765
Glycosphingolipid biosynthesis	ko00604	1	5	54	9060	gene-LOC114275041	K12373
Ether lipid metabolism	ko00565	1	66	54	9060	gene-LOC114260536	K01115
Glycosaminoglycan degradation	ko00531	1	26	54	9060	gene-LOC114275041	K12373
Tryptophan metabolism	ko00380	1	93	54	9060	MSTRG.31688	K01426
Amino sugar and nucleotide sugar metabolism	ko00520	3	228	54	9060	gene-LOC114275041;gene-LOC114286340;gene-LOC114287797	K12373+K00326+K01183
Purine metabolism	ko00230	2	202	54	9060	gene-LOC114255772;gene-LOC114307710	K00759+K00759
Glycosphingolipid biosynthesis	ko00603	1	13	54	9060	gene-LOC114275041	K12373
Protein processing in endoplasmic reticulum	ko04141	3	412	54	9060	gene-LOC114296214;gene-LOC114296219;gene-LOC114319660	K13993+K13993+K07151
Glycerolipid metabolism	ko00561	1	124	54	9060	gene-LOC114292422	K18693
Ubiquinone and other terpenoid-quinone biosynthesis	ko00130	1	73	54	9060	gene-LOC114309867	K03809
alpha-Linolenic acid metabolism	ko00592	2	91	54	9060	gene-LOC114307969;gene-LOC114318645	K10525+K10529
Circadian rhythm	ko04712	6	71	54	9060	MSTRG.51457;gene-LOC114259216;gene-LOC114276870;gene-LOC114287074;gene-LOC114292503;gene-LOC114300429	K12116+K12130+K12116+K12129+K12129+K12116
Endocytosis	ko04144	3	296	54	9060	gene-LOC114256483;gene-LOC114260536;gene-LOC114311202	K19476+K01115+K19476
Other glycan degradation	ko00511	1	26	54	9060	gene-LOC114275041	K12373
Inositol phosphate metabolism	ko00562	2	153	54	9060	gene-LOC114318521;gene-LOC114322578	K21797+K01858
Pentose and glucuronate interconversions	ko00040	2	172	54	9060	gene-LOC114301469;gene-LOC114321199	K01051+K01728
Glycerophospholipid metabolism	ko00564	2	175	54	9060	gene-LOC114260536;gene-LOC114292422	K01115+K18693
MAPK signaling pathway	ko04016	6	284	54	9060	gene-LOC114258874;gene-LOC114261861;gene-LOC114273112;gene-LOC114279953;gene-LOC114302898;gene-LOC114319413	K13449+K13425+K13449+K14497+K14497+K13422
Brassinosteroid biosynthesis	ko00905	4	42	54	9060	MSTRG.56794;gene-LOC114273093;gene-LOC114273096;gene-LOC114273097	K15639+K15639+K15639+K15639
Arginine and proline metabolism	ko00330	1	109	54	9060	MSTRG.31688	K01426

## Sheet: KEGG analysis-CS1 vs. TS1
#KEGG_n	86	KEGG_N	9060
#Pathway	ko_ID	DEgene	gene	DEgene_all	gene_all
Ascorbate and aldarate metabolism	ko00053	1	75	86	9060	gene-LOC114323822	K08232
Oxidative phosphorylation	ko00190	1	255	86	9060	gene-LOC114260438	K01507
Circadian rhythm	ko04712	1	71	86	9060	gene-LOC114305612	K12124
Selenocompound metabolism	ko00450	1	30	86	9060	gene-LOC114292050	K01761
Purine metabolism	ko00230	1	202	86	9060	gene-LOC114293178	K00759
N-Glycan biosynthesis	ko00510	1	88	86	9060	gene-LOC114312678	K00737
Cyanoamino acid metabolism	ko00460	1	71	86	9060	gene-LOC114321364	K05350
Zeatin biosynthesis	ko00908	1	51	86	9060	gene-LOC114278252	K00279
Endocytosis	ko04144	1	296	86	9060	MSTRG.4918	K01115
Thiamine metabolism	ko00730	1	49	86	9060	gene-LOC114264886	K01662
Protein processing in endoplasmic reticulum	ko04141	3	412	86	9060	gene-LOC114299523;gene-LOC114305408;gene-LOC114306356	K13993+K14016+K13993
Glycerophospholipid metabolism	ko00564	1	175	86	9060	MSTRG.4918	K01115
Galactose metabolism	ko00052	2	95	86	9060	gene-LOC114300125;gene-LOC114324104	K18819+K01193
Tyrosine metabolism	ko00350	1	97	86	9060	gene-LOC114313932	K00276
Biosynthesis of unsaturated fatty acids	ko01040	1	47	86	9060	gene-LOC114292502	K03921
Amino sugar and nucleotide sugar metabolism	ko00520	6	228	86	9060	gene-LOC114259783;gene-LOC114261097;gene-LOC114261105;gene-LOC114278570;gene-LOC114288889;gene-LOC114289655	K01183+K01183+K01183+K20547+K01183+K20547
Tropane, piperidine and pyridine alkaloid biosynthesis	ko00960	1	53	86	9060	gene-LOC114313932	K00276
Plant-pathogen interaction	ko04626	8	484	86	9060	gene-LOC114261861;gene-LOC114273050;gene-LOC114302763;gene-LOC114307248;gene-LOC114308127;gene-LOC114309071;gene-LOC114309072;gene-LOC114315093	K13425+K05391+K13457+K13449+K13425+K13420+K13420+K02183
Pentose and glucuronate interconversions	ko00040	3	172	86	9060	gene-LOC114297066;gene-LOC114303015;gene-LOC114306587	K01051+K01051+K01184
Steroid biosynthesis	ko00100	1	68	86	9060	gene-LOC114300785	K00511
Plant hormone signal transduction	ko04075	9	440	86	9060	MSTRG.44626;gene-LOC114256342;gene-LOC114258286;gene-LOC114260196;gene-LOC114291170;gene-LOC114295855;gene-LOC114302430;gene-LOC114307248;gene-LOC114319764	K14504+K14497+K14432+K14516+K13946+K14487+K14484+K13449+K14504
Glycine, serine and threonine metabolism	ko00260	1	129	86	9060	gene-LOC114313932	K00276
MAPK signaling pathway	ko04016	10	284	86	9060	gene-LOC114256342;gene-LOC114260196;gene-LOC114261861;gene-LOC114278570;gene-LOC114289655;gene-LOC114307248;gene-LOC114308127;gene-LOC114309071;gene-LOC114309072;gene-LOC114315093	K14497+K14516+K13425+K20547+K20547+K13449+K13425+K13420+K13420+K02183
Glutathione metabolism	ko00480	13	229	86	9060	gene-LOC114262538;gene-LOC114262549;gene-LOC114285946;gene-LOC114298253;gene-LOC114299000;gene-LOC114300561;gene-LOC114306068;gene-LOC114310744;gene-LOC114313106;gene-LOC114313135;gene-LOC114313620;gene-LOC114315819;gene-LOC114320144	K00799+K00799+K00799+K00799+K00799+K00799+K00799+K00799+K00799+K00799+K00799+K00799+K00799
Isoquinoline alkaloid biosynthesis	ko00950	1	47	86	9060	gene-LOC114313932	K00276
beta-Alanine metabolism	ko00410	1	77	86	9060	gene-LOC114313932	K00276
Phenylalanine metabolism	ko00360	1	80	86	9060	gene-LOC114313932	K00276
alpha-Linolenic acid metabolism	ko00592	1	91	86	9060	MSTRG.63976	K00454
Photosynthesis	ko00195	2	71	86	9060	gene-LOC114289782;gene-LOC114309590	K02641+K03541
Fatty acid biosynthesis	ko00061	1	93	86	9060	gene-LOC114292502	K03921
Carbon metabolism	ko01200	1	583	86	9060	gene-LOC114290271	K00122
Pyruvate metabolism	ko00620	1	206	86	9060	gene-LOC114259069	K01759
Starch and sucrose metabolism	ko00500	7	269	86	9060	MSTRG.35555;gene-LOC114285056;gene-LOC114308260;gene-LOC114315466;gene-LOC114317944;gene-LOC114321364;gene-LOC114324104	K00700+K01177+K00688+K01087+K01179+K05350+K01193
Linoleic acid metabolism	ko00591	1	24	86	9060	MSTRG.63976	K00454
Cysteine and methionine metabolism	ko00270	3	229	86	9060	gene-LOC114284227;gene-LOC114289476;gene-LOC114292050	K01762+K05933+K01761
Ether lipid metabolism	ko00565	1	66	86	9060	MSTRG.4918	K01115
Phenylpropanoid biosynthesis	ko00940	7	291	86	9060	gene-LOC114258465;gene-LOC114276387;gene-LOC114277407;gene-LOC114282676;gene-LOC114288708;gene-LOC114292643;gene-LOC114321364	K22395+K00430+K00430+K00430+K12356+K00430+K05350
Diterpenoid biosynthesis	ko00904	2	46	86	9060	gene-LOC114283468;gene-LOC114298457	K04125+K04125
Flavonoid biosynthesis	ko00941	1	104	86	9060	gene-LOC114263727	K13081
Nitrogen metabolism	ko00910	2	60	86	9060	gene-LOC114277041;gene-LOC114286364	K00366+K10534
Arginine and proline metabolism	ko00330	2	109	86	9060	gene-LOC114319042;gene-LOC114321535	K00472+K00472
Sesquiterpenoid and triterpenoid biosynthesis	ko00909	1	45	86	9060	gene-LOC114300785	K00511
Terpenoid backbone biosynthesis	ko00900	1	103	86	9060	gene-LOC114264886	K01662
Glyoxylate and dicarboxylate metabolism	ko00630	1	155	86	9060	gene-LOC114290271	K00122
Glycolysis / Gluconeogenesis	ko00010	1	259	86	9060	gene-LOC114261387	K01568
Phosphatidylinositol signaling system	ko04070	1	138	86	9060	gene-LOC114315093	K02183
Fatty acid metabolism	ko01212	1	145	86	9060	gene-LOC114292502	K03921
Brassinosteroid biosynthesis	ko00905	4	42	86	9060	MSTRG.56794;gene-LOC114273093;gene-LOC114300179;gene-LOC114322502	K15639+K15639+K15639+K15639

## Sheet: KEGG analysis-CS2 vs. TS2
#KEGG_n	272	KEGG_N	9060
#Pathway	ko_ID	DEgene	gene	DEgene_all	gene_all
Galactose metabolism	ko00052	5	95	272	9060	gene-LOC114261426;gene-LOC114299953;gene-LOC114300112;gene-LOC114314766;gene-LOC114315934	K01193+K18819+K18819+K06617+K18819
Stilbenoid, diarylheptanoid and gingerol biosynthesis	ko00945	9	64	272	9060	gene-LOC114267821;gene-LOC114275659;gene-LOC114275663;gene-LOC114275665;gene-LOC114282972;gene-LOC114286906;gene-LOC114286907;gene-LOC114300059;gene-LOC114315458	K13065+K00588+K00588+K00588+K13065+K16040+K16040+K13065+K13065
Terpenoid backbone biosynthesis	ko00900	2	103	272	9060	gene-LOC114276125;gene-LOC114281202	K13789+K00938
Glycerophospholipid metabolism	ko00564	4	175	272	9060	MSTRG.4918;gene-LOC114273488;gene-LOC114275219;gene-LOC114297081	K01115+K00006+K13508+K13508
Isoflavonoid biosynthesis	ko00943	2	19	272	9060	gene-LOC114286595;gene-LOC114317258	K23179+K23179
Base excision repair	ko03410	1	72	272	9060	gene-LOC114291289	K01246
Pentose phosphate pathway	ko00030	1	113	272	9060	gene-LOC114281872	K00851
Plant hormone signal transduction	ko04075	20	440	272	9060	gene-LOC114260196;gene-LOC114261793;gene-LOC114264157;gene-LOC114269072;gene-LOC114270605;gene-LOC114275107;gene-LOC114276512;gene-LOC114277121;gene-LOC114277806;gene-LOC114279953;gene-LOC114282558;gene-LOC114283520;gene-LOC114290786;gene-LOC114291170;gene-LOC114294441;gene-LOC114295855;gene-LOC114300480;gene-LOC114307248;gene-LOC114314131;gene-LOC114315763	K14516+K14487+K14484+K13946+K14490+K13464+K14484+K14484+K13422+K14497+K13946+K13464+K14488+K13946+K14487+K14487+K14484+K13449+K14487+K14496
2-Oxocarboxylic acid metabolism	ko01210	3	129	272	9060	gene-LOC114289145;gene-LOC114298394;gene-LOC114317770	K00928+K00928+K11820
Flavonoid biosynthesis	ko00941	13	104	272	9060	MSTRG.3956;gene-LOC114257498;gene-LOC114263727;gene-LOC114267821;gene-LOC114275659;gene-LOC114275663;gene-LOC114275665;gene-LOC114282972;gene-LOC114286595;gene-LOC114300059;gene-LOC114315458;gene-LOC114317258;gene-LOC114323746	K05278+K05278+K13081+K13065+K00588+K00588+K00588+K13065+K23179+K13065+K13065+K23179+K13081
Porphyrin and chlorophyll metabolism	ko00860	4	75	272	9060	gene-LOC114260099;gene-LOC114288037;gene-LOC114293042;gene-LOC114309290	K00218+K22013+K13600+K00228
Anthocyanin biosynthesis	ko00942	1	10	272	9060	gene-LOC114288492	K12930
Phenylpropanoid biosynthesis	ko00940	52	291	272	9060	gene-LOC114258433;gene-LOC114259628;gene-LOC114262260;gene-LOC114263502;gene-LOC114266627;gene-LOC114266646;gene-LOC114266648;gene-LOC114267042;gene-LOC114267821;gene-LOC114268190;gene-LOC114271792;gene-LOC114271858;gene-LOC114271859;gene-LOC114271861;gene-LOC114271900;gene-LOC114273479;gene-LOC114274880;gene-LOC114275659;gene-LOC114275663;gene-LOC114275665;gene-LOC114276387;gene-LOC114277322;gen…	K00430+K00430+K00430+K13066+K00430+K00430+K00430+K00430+K13065+K00430+K00430+K00430+K00430+K00430+K00430+K00430+K00430+K00588+K00588+K00588+K00430+K00430+K00430+K23260+K00430+K13066+K12356+K00430+K13065+K01188+K00430+K12356+K00430+K00430+K00430+K13066+K00430+K13065+K00430+K00430+K00430+K00430+K00430+K00430+K13065+K00430+K13066+K13066+K00430+K00430+K00430+K00083
Carotenoid biosynthesis	ko00906	3	62	272	9060	gene-LOC114282858;gene-LOC114294849;gene-LOC114323824	K09840+K02291+K09843
mRNA surveillance pathway	ko03015	1	219	272	9060	gene-LOC114279043	K06269
Tropane, piperidine and pyridine alkaloid biosynthesis	ko00960	3	53	272	9060	gene-LOC114307352;gene-LOC114318700;gene-LOC114322945	K00815+K08081+K00276
Circadian rhythm	ko04712	3	71	272	9060	gene-LOC114259216;gene-LOC114287074;gene-LOC114309935	K12130+K12129+K12118
Fatty acid degradation	ko00071	9	103	272	9060	MSTRG.57905;gene-LOC114257739;gene-LOC114262883;gene-LOC114264818;gene-LOC114268372;gene-LOC114283874;gene-LOC114289115;gene-LOC114294197;gene-LOC114323827	K18857+K15401+K00232+K00128+K01897+K00121+K18857+K18857+K15401
Ascorbate and aldarate metabolism	ko00053	3	75	272	9060	gene-LOC114264818;gene-LOC114274125;gene-LOC114298671	K00128+K14190+K10046
Arginine and proline metabolism	ko00330	4	109	272	9060	gene-LOC114264818;gene-LOC114307834;gene-LOC114319042;gene-LOC114321535	K00128+K00318+K00472+K00472
Glycosphingolipid biosynthesis	ko00603	1	13	272	9060	gene-LOC114287504	K01988
Amino sugar and nucleotide sugar metabolism	ko00520	16	228	272	9060	MSTRG.14034;MSTRG.45921;gene-LOC114256382;gene-LOC114256383;gene-LOC114259783;gene-LOC114261111;gene-LOC114271644;gene-LOC114281025;gene-LOC114281381;gene-LOC114298289;gene-LOC114298671;gene-LOC114299175;gene-LOC114299180;gene-LOC114301266;gene-LOC114307937;gene-LOC114310144	K01183+K01183+K13379+K13379+K01183+K01183+K00975+K15920+K01183+K08679+K10046+K01183+K01183+K01183+K01183+K00770
Biotin metabolism	ko00780	1	42	272	9060	gene-LOC114321987	K09458
Glycosphingolipid biosynthesis	ko00601	1	3	272	9060	gene-LOC114287504	K01988
alpha-Linolenic acid metabolism	ko00592	7	91	272	9060	MSTRG.57905;MSTRG.63976;gene-LOC114262883;gene-LOC114285648;gene-LOC114289115;gene-LOC114294197;gene-LOC114318634	K18857+K00454+K00232+K10525+K18857+K18857+K10529
Endocytosis	ko04144	3	296	272	9060	MSTRG.4918;gene-LOC114261410;gene-LOC114294116	K01115+K19476+K03283
Isoquinoline alkaloid biosynthesis	ko00950	3	47	272	9060	gene-LOC114303710;gene-LOC114307352;gene-LOC114322945	K00422+K00815+K00276
Brassinosteroid biosynthesis	ko00905	6	42	272	9060	MSTRG.56794;gene-LOC114273093;gene-LOC114273096;gene-LOC114273097;gene-LOC114287117;gene-LOC114322502	K15639+K15639+K15639+K15639+K15639+K15639
Glucosinolate biosynthesis	ko00966	1	18	272	9060	gene-LOC114317770	K11820
Pyruvate metabolism	ko00620	3	206	272	9060	gene-LOC114259069;gene-LOC114262823;gene-LOC114264818	K01759+K01595+K00128
Inositol phosphate metabolism	ko00562	3	153	272	9060	gene-LOC114288632;gene-LOC114318521;gene-LOC114322578	K10572+K21797+K01858
Glycine, serine and threonine metabolism	ko00260	5	129	272	9060	gene-LOC114281781;gene-LOC114289145;gene-LOC114298394;gene-LOC114304350;gene-LOC114322945	K00058+K00928+K00928+K02437+K00276
SNARE interactions in vesicular transport	ko04130	1	72	272	9060	gene-LOC114299618	K08486
Alanine, aspartate and glutamate metabolism	ko00250	3	113	272	9060	gene-LOC114281779;gene-LOC114281780;gene-LOC114319915	K13051+K13051+K00261
Plant-pathogen interaction	ko04626	11	484	272	9060	gene-LOC114261861;gene-LOC114264924;gene-LOC114266452;gene-LOC114273050;gene-LOC114285790;gene-LOC114298049;gene-LOC114307248;gene-LOC114307609;gene-LOC114309071;gene-LOC114309072;gene-LOC114323954	K13425+K15397+K15397+K05391+K13433+K15397+K13449+K13448+K13420+K13420+K04079
Photosynthesis	ko00195	3	71	272	9060	gene-LOC114260195;gene-LOC114282721;gene-LOC114289782	K02638+K03541+K02641
Glycosaminoglycan degradation	ko00531	1	26	272	9060	gene-LOC114305380	K07964
Photosynthesis	ko00196	3	24	272	9060	gene-LOC114297307;gene-LOC114312646;gene-LOC114316608	K08912+K08908+K08909
Spliceosome	ko03040	2	353	272	9060	gene-LOC114294116;gene-LOC114321862	K03283+K12741
Glycolysis / Gluconeogenesis	ko00010	6	259	272	9060	MSTRG.57905;gene-LOC114261387;gene-LOC114264818;gene-LOC114283874;gene-LOC114289115;gene-LOC114294197	K18857+K01568+K00128+K00121+K18857+K18857
Monobactam biosynthesis	ko00261	2	24	272	9060	gene-LOC114289145;gene-LOC114298394	K00928+K00928
Linoleic acid metabolism	ko00591	1	24	272	9060	MSTRG.63976	K00454
Lysine degradation	ko00310	1	57	272	9060	gene-LOC114264818	K00128
Propanoate metabolism	ko00640	1	78	272	9060	gene-LOC114262883	K00232
Purine metabolism	ko00230	1	202	272	9060	gene-LOC114293178	K00759
Arginine biosynthesis	ko00220	1	59	272	9060	gene-LOC114319915	K00261
Biosynthesis of amino acids	ko01230	4	496	272	9060	MSTRG.56087;gene-LOC114281781;gene-LOC114289145;gene-LOC114298394	K00765+K00058+K00928+K00928
Limonene and pinene degradation	ko00903	1	13	272	9060	gene-LOC114264818	K00128
Glutathione metabolism	ko00480	12	229	272	9060	MSTRG.3609;gene-LOC114263223;gene-LOC114268517;gene-LOC114287069;gene-LOC114298253;gene-LOC114299000;gene-LOC114300561;gene-LOC114305914;gene-LOC114310744;gene-LOC114311979;gene-LOC114313106;gene-LOC114313620	K00799+K00799+K00799+K00799+K00799+K00799+K00799+K00799+K00799+K00799+K00799+K00799
Carbon metabolism	ko01200	10	583	272	9060	gene-LOC114262823;gene-LOC114262883;gene-LOC114281781;gene-LOC114281872;gene-LOC114283874;gene-LOC114297529;gene-LOC114297557;gene-LOC114304350;gene-LOC114304515;gene-LOC114319915	K01595+K00232+K00058+K00851+K00121+K11517+K11517+K02437+K00855+K00261
Nitrogen metabolism	ko00910	9	60	272	9060	gene-LOC114274365;gene-LOC114276742;gene-LOC114276793;gene-LOC114277041;gene-LOC114284619;gene-LOC114286364;gene-LOC114301063;gene-LOC114315997;gene-LOC114319915	K01674+K02575+K02575+K00366+K01674+K10534+K01674+K01674+K00261
Fatty acid elongation	ko00062	3	47	272	9060	gene-LOC114264924;gene-LOC114266452;gene-LOC114298049	K15397+K15397+K15397
Fatty acid biosynthesis	ko00061	4	93	272	9060	gene-LOC114268372;gene-LOC114292502;gene-LOC114321987;gene-LOC114322109	K01897+K03921+K09458+K10781
Diterpenoid biosynthesis	ko00904	5	46	272	9060	gene-LOC114283468;gene-LOC114287442;gene-LOC114295999;gene-LOC114300478;gene-LOC114302160	K04125+K04124+K04125+K05282+K04125
Ubiquitin mediated proteolysis	ko04120	3	233	272	9060	gene-LOC114282551;gene-LOC114287634;gene-LOC114291977	K03875+K03363+K06688
Tyrosine metabolism	ko00350	8	97	272	9060	MSTRG.57905;gene-LOC114283874;gene-LOC114289115;gene-LOC114294197;gene-LOC114298000;gene-LOC114303710;gene-LOC114307352;gene-LOC114322945	K18857+K00121+K18857+K18857+K01800+K00422+K00815+K00276
Cyanoamino acid metabolism	ko00460	3	71	272	9060	gene-LOC114281779;gene-LOC114281780;gene-LOC114284111	K13051+K13051+K01188
beta-Alanine metabolism	ko00410	3	77	272	9060	gene-LOC114262883;gene-LOC114264818;gene-LOC114322945	K00232+K00128+K00276
Phosphatidylinositol signaling system	ko04070	2	138	272	9060	gene-LOC114288632;gene-LOC114318521	K10572+K21797
Lysine biosynthesis	ko00300	2	31	272	9060	gene-LOC114289145;gene-LOC114298394	K00928+K00928
Ether lipid metabolism	ko00565	1	66	272	9060	MSTRG.4918	K01115
Zeatin biosynthesis	ko00908	1	51	272	9060	gene-LOC114278824	K00279
Carbon fixation in photosynthetic organisms	ko00710	2	203	272	9060	gene-LOC114262823;gene-LOC114304515	K01595+K00855
Cutin, suberine and wax biosynthesis	ko00073	9	46	272	9060	gene-LOC114257372;gene-LOC114257739;gene-LOC114283135;gene-LOC114285233;gene-LOC114294575;gene-LOC114304718;gene-LOC114319705;gene-LOC114321902;gene-LOC114323827	K15398+K15401+K15398+K15400+K15402+K15400+K15400+K15400+K15401
Cysteine and methionine metabolism	ko00270	9	229	272	9060	gene-LOC114281781;gene-LOC114284227;gene-LOC114289145;gene-LOC114289476;gene-LOC114289676;gene-LOC114292050;gene-LOC114298394;gene-LOC114307352;gene-LOC114314970	K00058+K01762+K00928+K05933+K05933+K01761+K00928+K00815+K01761
Tryptophan metabolism	ko00380	5	93	272	9060	gene-LOC114264818;gene-LOC114279164;gene-LOC114292052;gene-LOC114300015;gene-LOC114317770	K00128+K23947+K11816+K11816+K11820
Ubiquinone and other terpenoid-quinone biosynthesis	ko00130	2	73	272	9060	gene-LOC114266782;gene-LOC114307352	K23094+K00815
Biosynthesis of unsaturated fatty acids	ko01040	2	47	272	9060	gene-LOC114262883;gene-LOC114292502	K00232+K03921
MAPK signaling pathway	ko04016	8	284	272	9060	gene-LOC114260196;gene-LOC114261861;gene-LOC114277806;gene-LOC114279953;gene-LOC114307248;gene-LOC114309071;gene-LOC114309072;gene-LOC114315763	K14516+K13425+K13422+K14497+K13449+K13420+K13420+K14496
Peroxisome	ko04146	5	162	272	9060	gene-LOC114262883;gene-LOC114268372;gene-LOC114270230;gene-LOC114297529;gene-LOC114297557	K00232+K01897+K04565+K11517+K11517
Protein processing in endoplasmic reticulum	ko04141	9	412	272	9060	gene-LOC114274400;gene-LOC114283773;gene-LOC114293299;gene-LOC114294116;gene-LOC114296217;gene-LOC114299523;gene-LOC114306356;gene-LOC114314899;gene-LOC114323954	K13993+K13993+K13993+K03283+K13993+K13993+K13993+K13989+K04079
Phenylalanine metabolism	ko00360	2	80	272	9060	gene-LOC114307352;gene-LOC114322945	K00815+K00276
Pyrimidine metabolism	ko00240	2	169	272	9060	MSTRG.49358;gene-LOC114258536	K16904+K16904
Basal transcription factors	ko03022	1	84	272	9060	gene-LOC114275196	K03125
Fatty acid metabolism	ko01212	5	145	272	9060	gene-LOC114262883;gene-LOC114268372;gene-LOC114292502;gene-LOC114321987;gene-LOC114322109	K00232+K01897+K03921+K09458+K10781
Phenylalanine, tyrosine and tryptophan biosynthesis	ko00400	1	94	272	9060	gene-LOC114307352	K00815
Selenocompound metabolism	ko00450	2	30	272	9060	gene-LOC114292050;gene-LOC114314970	K01761+K01761
Starch and sucrose metabolism	ko00500	7	269	272	9060	gene-LOC114261426;gene-LOC114271644;gene-LOC114284111;gene-LOC114289395;gene-LOC114291008;gene-LOC114305822;gene-LOC114306952	K01193+K00975+K01188+K01087+K00696+K13679+K13679
Valine, leucine and isoleucine degradation	ko00280	1	102	272	9060	gene-LOC114264818	K00128
Pentose and glucuronate interconversions	ko00040	19	172	272	9060	MSTRG.49462;gene-LOC114257581;gene-LOC114258175;gene-LOC114266841;gene-LOC114266857;gene-LOC114267677;gene-LOC114267680;gene-LOC114280310;gene-LOC114286895;gene-LOC114287530;gene-LOC114293788;gene-LOC114293827;gene-LOC114294839;gene-LOC114297066;gene-LOC114301469;gene-LOC114301470;gene-LOC114303015;gene-LOC114308103;gene-LOC114314294	K01051+K01051+K01051+K01051+K01051+K01051+K01051+K01051+K01728+K01051+K01051+K01184+K01051+K01051+K01051+K01051+K01051+K01051+K01184
Glyoxylate and dicarboxylate metabolism	ko00630	3	155	272	9060	gene-LOC114297529;gene-LOC114297557;gene-LOC114304350	K11517+K11517+K02437
Glycerolipid metabolism	ko00561	3	124	272	9060	gene-LOC114264818;gene-LOC114275219;gene-LOC114297081	K00128+K13508+K13508
N-Glycan biosynthesis	ko00510	1	88	272	9060	gene-LOC114312678	K00737
Histidine metabolism	ko00340	2	37	272	9060	MSTRG.56087;gene-LOC114264818	K00765+K00128
Pantothenate and CoA biosynthesis	ko00770	1	64	272	9060	gene-LOC114264818	K00128
