# Supplementary material for: Insight into regulation of adventitious root formation by arbuscular mycorrhizal fungus and exogenous auxin in tea plant (Camellia sinensis L.) cuttings
Source: Front Plant Sci. 2023 Sep 18;14:1258410. doi: 10.3389/fpls.2023.1258410 (PMC10544935; doi:10.3389/fpls.2023.1258410)
Supplement: Supplementary file 1 [file DataSheet_1.zip › Supplementary Data 3.XLSX]

## Sheet: CS0 vs. TS0
#ID	CS0-1_Count	CS0-2_Count	CS0-3_Count	TS0-1_Count	TS0-2_Count	TS0-3_Count	CS0-1_FPKM	CS0-2_FPKM	CS0-3_FPKM	TS0-1_FPKM	TS0-2_FPKM	TS0-3_FPKM	FDR	log2FC	regulated	COG_class	COG_class_annotation	GO_annotation	KEGG_annotation	KEGG_pathway_annotation	KOG_class	KOG_class_annotation	Pfam_annotation	Swiss-Prot_annotation	eggNOG_class	eggNOG_class_annotation	NR_annotation
gene-LOC114319413	233	267	194	57	41	137	3.50306	4.8206	3.30897	0.956232	0.921908	1.77486	8.09538e-05	-1.57928	down	--	--	Molecular Function: binding (GO:0005488);;	K13422|0|tcc:18613913|transcription factor bHLH14	MAPK signaling pathway (ko04016);; Plant hormone signal transduction (ko04075)	--	--	bHLH-MYC and R2R3-MYB transcription factors N-terminal;; Helix-loop-helix DNA-binding domain	sp|O23090|BH014_ARATH Transcription factor bHLH14 OS=Arabidopsis thaliana OX=3702 GN=BHLH14 PE=1 SV=1	K	Transcription	transcription factor MYC2-like [Camellia sinensis]	S
gene-LOC114279953	452	164	333	24	21	83	6.4836	2.83152	5.41207	0.381851	0.4478	1.06267	2.60963e-06	-2.92813	down	[T]	Signal transduction mechanisms	--	K14497|9.91878e-177|vvi:109121390|probable protein phosphatase 2C 68	MAPK signaling pathway (ko04016);; Plant hormone signal transduction (ko04075)	[T]	Signal transduction mechanisms	Protein phosphatase 2C;; Stage II sporulation protein E (SpoIIE)	sp|Q0JLP9|P2C06_ORYSJ Probable protein phosphatase 2C 6 OS=Oryza sativa subsp. japonica OX=39947 GN=PP2C06 PE=1 SV=1	T	Signal transduction mechanisms	probable protein phosphatase 2C 6 isoform X2 [Camellia sinensis]	S
gene-LOC114273112	93015	68852	37898	24901	10854	23079	1165.16	1038.45	538.282	350.221	206.934	250.632	0.00206398	-1.64027	down	[S]	Function unknown	--	K13449|2.14171e-68|vvi:100265141|basic form of pathogenesis-related protein 1-like	MAPK signaling pathway (ko04016);; Plant hormone signal transduction (ko04075);; Plant-pathogen interaction (ko04626)	[S]	Function unknown	Cysteine-rich secretory protein family	sp|P11670|PRB1_TOBAC Basic form of pathogenesis-related protein 1 OS=Nicotiana tabacum OX=4097 PE=3 SV=1	S	Function unknown	basic form of pathogenesis-related protein 1-like [Camellia sinensis]	S
gene-LOC114258874	4606	3529	1244	696	308	1367	190.06	175.323	58.1921	32.238	19.3068	48.8816	0.00658357	-1.99581	down	[S]	Function unknown	--	K13449|5.98597e-78|vvi:100242852|pathogenesis-related leaf protein 6	MAPK signaling pathway (ko04016);; Plant hormone signal transduction (ko04075);; Plant-pathogen interaction (ko04626)	[S]	Function unknown	Cysteine-rich secretory protein family	sp|P11670|PRB1_TOBAC Basic form of pathogenesis-related protein 1 OS=Nicotiana tabacum OX=4097 PE=3 SV=1	S	Function unknown	basic form of pathogenesis-related protein 1-like [Camellia sinensis]	S
gene-LOC114276070	234	147	155	55	53	124	3.87286	2.91553	2.90966	1.02319	1.31789	1.76965	0.0051391	-1.15235	down	--	--	--	K14494|0|jre:109006296|DELLA protein SLN1-like	Plant hormone signal transduction (ko04075)	--	--	GRAS domain family;; Transcriptional regulator DELLA protein N terminal	sp|Q8S4W7|GAI1_VITVI DELLA protein GAI1 OS=Vitis vinifera OX=29760 GN=GAI1 PE=2 SV=1	K	Transcription	DELLA protein SLR1-like [Camellia sinensis]	S
gene-LOC114280678	312	193	144	49	45	138	5.11742	3.81287	2.66191	0.899116	1.11725	1.95697	0.00983097	-1.46564	down	--	--	--	K14494|0|vvi:100249084|DELLA protein SLR1	Plant hormone signal transduction (ko04075)	--	--	GRAS domain family;; Transcriptional regulator DELLA protein N terminal	sp|Q9LQT8|GAI_ARATH DELLA protein GAI OS=Arabidopsis thaliana OX=3702 GN=GAI PE=1 SV=1	K	Transcription	DELLA protein SLN1-like [Camellia sinensis]	S
gene-LOC114289534	330	337	431	907	657	4057	15.3198	18.8355	22.6939	47.3754	46.5089	163.662	0.00248573	2.17566	up	--	--	--	--	--	--	--	gibberellin regulated protein	sp|Q93X17|SNAK2_SOLTU Snakin-2 OS=Solanum tuberosum OX=4113 GN=SN2 PE=1 SV=1	S	Function unknown	gibberellin-regulated protein 1-like [Camellia sinensis]
gene-LOC114314498	51	13	14	247	376	421	1.09396	0.329245	0.338792	6.03558	12.4818	7.96882	2.35567e-08	4.00032	up	--	--	--	K09286|4.67778e-46|pvu:PHAVU_002G055700g|hypothetical protein	--	--	--	AP2 domain	sp|O80337|EF100_ARATH ethylene-responsive transcription factor 1A OS=Arabidopsis thaliana OX=3702 GN=ERF1A PE=1 SV=2	K	Transcription	ethylene-responsive transcription factor 2-like [Camellia sinensis]
gene-LOC114305601	344	173	523	1356	2363	1824	4.70794	2.82612	8.04504	20.6639	48.9308	21.4455	0.00125845	2.65944	up	--	--	--	--	--	--	--	AP2 domain	sp|Q70II3|EF110_ARATH ethylene-responsive transcription factor ERF110 OS=Arabidopsis thaliana OX=3702 GN=ERF110 PE=2 SV=2	K	Transcription	ethylene-responsive transcription factor ABR1-like isoform X3 [Camellia sinensis]
gene-LOC114257083	525	482	216	1258	1091	1870	19.5235	21.5953	9.10285	52.5651	61.761	60.3172	1.56343e-05	1.91889	up	--	--	Molecular Function: nucleic acid binding transcription factor activity (GO:0001071);; Molecular Function: nucleic acid binding (GO:0003676);; Biological Process: transcription, DNA-templated (GO:0006351);; Cellular Component: intracellular membrane-bounded organelle (GO:0043231);;	K09286|2.1221e-23|sind:105178559|ethylene-responsive transcription factor 4-like	--	--	--	AP2 domain	sp|Q9LW49|ERF4_NICSY ethylene-responsive transcription factor 4 OS=Nicotiana sylvestris OX=4096 GN=ERF4 PE=2 SV=1	K	Transcription	ethylene-responsive transcription factor 8-like [Camellia sinensis]
gene-LOC114281621	8755	6792	8501	12975	13328	19699	268.189	250.514	295.287	446.267	621.441	523.16	0.00345418	1.068	up	--	--	Biological Process: transcription, DNA-templated (GO:0006351);; Cellular Component: cell part (GO:0044464);;	K09286|3.29283e-71|vvi:100249982|ethylene-responsive transcription factor RAP2-3	--	--	--	AP2 domain	sp|P42736|RAP23_ARATH ethylene-responsive transcription factor RAP2-3 OS=Arabidopsis thaliana OX=3702 GN=RAP2-3 PE=1 SV=2	K	Transcription	ethylene-responsive transcription factor RAP2-3-like [Camellia sinensis]
gene-LOC114302898	6	5	16	21	105	151	0.144345	0.143679	0.480777	0.647761	4.47705	3.68033	0.00908331	3.43871	up	--	--	Molecular Function: phosphoprotein phosphatase activity (GO:0004721);; Molecular Function: cation binding (GO:0043169);;	K14497|2.63214e-81|ccav:112508685|probable protein phosphatase 2C 51	MAPK signaling pathway (ko04016);; Plant hormone signal transduction (ko04075)	[T]	Signal transduction mechanisms	Protein phosphatase 2C	sp|Q5SN75|P2C08_ORYSJ Probable protein phosphatase 2C 8 OS=Oryza sativa subsp. japonica OX=39947 GN=Os01g0656200 PE=2 SV=1	T	Signal transduction mechanisms	LOW QUALITY PROTEIN: probable protein phosphatase 2C 8 [Camellia sinensis]	S
gene-LOC114314446	40	34	31	93	131	167	1.1207	1.12746	0.986834	2.94889	5.61906	4.09768	6.1985e-05	2.0562	up	[G]	Carbohydrate transport and metabolism	Cellular Component: extracellular region (GO:0005576);; Biological Process: cellular glucan metabolic process (GO:0006073);; Molecular Function: transferase activity, transferring hexosyl groups (GO:0016758);; Molecular Function: hydrolase activity, acting on glycosyl bonds (GO:0016798);; Cellular Component: external encapsulating structure (GO:0030312);; Biological Process: cellular component bi…	K14504|2.84876e-160|oeu:111391445|probable xyloglucan endotransglucosylase/hydrolase protein 23	Plant hormone signal transduction (ko04075)	--	--	Glycosyl hydrolases family 16;; Xyloglucan endo-transglycosylase (XET) C-terminus	sp|Q38910|XTH23_ARATH Probable xyloglucan endotransglucosylase/hydrolase protein 23 OS=Arabidopsis thaliana OX=3702 GN=XTH23 PE=2 SV=1	G	Carbohydrate transport and metabolism	probable xyloglucan endotransglucosylase/hydrolase protein 23 [Camellia sinensis]	S
gene-LOC114296118	86	113	77	243	371	403	2.21167	3.50074	2.2304	7.01324	14.5389	8.98745	0.000254706	2.06724	up	[G]	Carbohydrate transport and metabolism	Cellular Component: extracellular region (GO:0005576);; Biological Process: cellular glucan metabolic process (GO:0006073);; Molecular Function: transferase activity, transferring hexosyl groups (GO:0016758);; Molecular Function: hydrolase activity, acting on glycosyl bonds (GO:0016798);; Cellular Component: external encapsulating structure (GO:0030312);; Biological Process: cellular component bi…	K14504|4.33006e-163|qsu:112022146|xyloglucan endotransglucosylase/hydrolase protein 22-like	Plant hormone signal transduction (ko04075)	--	--	Glycosyl hydrolases family 16;; Xyloglucan endo-transglycosylase (XET) C-terminus	sp|Q38910|XTH23_ARATH Probable xyloglucan endotransglucosylase/hydrolase protein 23 OS=Arabidopsis thaliana OX=3702 GN=XTH23 PE=2 SV=1	G	Carbohydrate transport and metabolism	probable xyloglucan endotransglucosylase/hydrolase protein 23 [Camellia sinensis]	S
gene-LOC114296119	65	47	32	116	147	318	1.79245	1.55803	0.99004	3.59697	6.15823	7.63614	1.97225e-05	2.07933	up	[G]	Carbohydrate transport and metabolism	Cellular Component: extracellular region (GO:0005576);; Biological Process: cellular glucan metabolic process (GO:0006073);; Molecular Function: transferase activity, transferring hexosyl groups (GO:0016758);; Molecular Function: hydrolase activity, acting on glycosyl bonds (GO:0016798);; Cellular Component: external encapsulating structure (GO:0030312);; Biological Process: cellular component bi…	K14504|2.12559e-163|vvi:100266747|probable xyloglucan endotransglucosylase/hydrolase protein 23	Plant hormone signal transduction (ko04075)	--	--	Glycosyl hydrolases family 16;; Xyloglucan endo-transglycosylase (XET) C-terminus	sp|Q38910|XTH23_ARATH Probable xyloglucan endotransglucosylase/hydrolase protein 23 OS=Arabidopsis thaliana OX=3702 GN=XTH23 PE=2 SV=1	G	Carbohydrate transport and metabolism	xyloglucan endotransglucosylase/hydrolase protein 22-like [Camellia sinensis]	S
gene-LOC114266460	23	21	21	69	54	90	0.749366	0.843304	0.805945	2.61286	2.77993	2.63483	3.99976e-05	1.81712	up	--	--	--	--	--	--	--	auxin responsive protein	sp|Q9ZUZ3|SAU32_ARATH auxin-responsive protein SAUR32 OS=Arabidopsis thaliana OX=3702 GN=SAUR32 PE=2 SV=1	S	Function unknown	auxin-responsive protein SAUR32-like [Camellia sinensis]	S

## Sheet: CS1 vs. TS1
#ID	CS1-1_Count	CS1-2_Count	CS1-3_Count	TS1-1_Count	TS1-2_Count	TS1-3_Count	CS1-1_FPKM	CS1-2_FPKM	CS1-3_FPKM	TS1-1_FPKM	TS1-2_FPKM	TS1-3_FPKM	FDR	log2FC	regulated	COG_class	COG_class_annotation	GO_annotation	KEGG_annotation	KEGG_pathway_annotation	KOG_class	KOG_class_annotation	Pfam_annotation	Swiss-Prot_annotation	eggNOG_class	eggNOG_class_annotation	NR_annotation	PATH
gene-LOC114291170	379	774	603	1108	978	1302	5.61789	10.632	9.76585	18.4358	21.4023	20.8253	0.000477015	1.20777	up	--	--	Cellular Component: intrinsic component of membrane (GO:0031224);;	K13946|0|cit:102611910|auxin transporter-like protein 5	Plant hormone signal transduction (ko04075)	[E]	Amino acid transport and metabolism	Transmembrane amino acid transporter protein	sp|Q9S836|LAX2_ARATH auxin transporter-like protein 2 OS=Arabidopsis thaliana OX=3702 GN=LAX2 PE=2 SV=1	E	Amino acid transport and metabolism	auxin transporter-like protein 2 [Camellia sinensis]
gene-LOC114302430	96	73	99	184	157	165	2.83801	2.00479	3.18766	6.12037	6.88689	5.27024	0.000375922	1.17859	up	--	--	Biological Process: transcription, DNA-templated (GO:0006351);; Biological Process: regulation of cellular process (GO:0050794);;	K14484|2.28467e-72|qsu:112027112|auxin-induced protein IAA6	Plant hormone signal transduction (ko04075)	--	--	AUX/IAA family	sp|P13088|AUX22_SOYBN auxin-induced protein AUX22 OS=Glycine max OX=3847 GN=AUX22 PE=2 SV=1	K	Transcription	auxin-induced protein AUX22-like [Camellia sinensis]
gene-LOC114295855	209	284	112	1865	900	623	2.50733	3.15494	1.4609	25.1526	15.9536	8.07466	2.57125e-08	2.73914	up	[HJ]	Coenzyme transport and metabolism;; Translation, ribosomal structure and biogenesis	--	K14487|0|tcc:18608039|probable indole-3-acetic acid-amido synthetase GH3.1	Plant hormone signal transduction (ko04075)	--	--	GH3 auxin-responsive promoter	sp|O82333|GH31_ARATH Probable indole-3-acetic acid-amido synthetase GH3.1 OS=Arabidopsis thaliana OX=3702 GN=GH3.1 PE=2 SV=1	S	Function unknown	LOW QUALITY PROTEIN: probable indole-3-acetic acid-amido synthetase GH3.1 [Camellia sinensis]
gene-LOC114321588	5	7	10	31	22	27	0.085314	0.102621	0.187605	0.603853	0.552046	0.508288	0.00835648	2.10629	up	[I]	Lipid transport and metabolism	Biological Process: metabolic process (GO:0008152);; Molecular Function: transferase activity, transferring one-carbon groups (GO:0016741);;	K18848|0|dzi:111302246|indole-3-acetate O-methyltransferase 1-like	--	--	--	SAM dependent carboxyl methyltransferase	sp|Q9FLN8|IAMT1_ARATH indole-3-acetate O-methyltransferase 1 OS=Arabidopsis thaliana OX=3702 GN=IAMT1 PE=1 SV=1	S	Function unknown	indole-3-acetate O-methyltransferase 1-like [Camellia sinensis]
gene-LOC114258286	2038	1487	2666	910	591	786	24.9655	16.8731	35.6622	12.5006	10.6663	10.3825	9.9379e-05	-1.20514	down	--	--	Molecular Function: nucleic acid binding transcription factor activity (GO:0001071);; Molecular Function: DNA binding (GO:0003677);; Biological Process: transcription, DNA-templated (GO:0006351);;	K14432|6.16044e-156|vvi:100232889|GRIP55; ripening-related bZIP protein-like	Plant hormone signal transduction (ko04075)	--	--	bZIP transcription factor;; Basic region leucine zipper	sp|Q9M7Q4|AI5L5_ARATH ABSCISIC ACID-INSENSITIVE 5-like protein 5 OS=Arabidopsis thaliana OX=3702 GN=ABF2 PE=1 SV=1	K	Transcription	bZIP transcription factor 23-like [Camellia sinensis]
gene-LOC114256342	739	140	1514	87	53	70	10.7689	1.88284	24.0972	1.41894	1.12422	1.09643	0.0080445	-3.30001	down	[T]	Signal transduction mechanisms	Molecular Function: phosphoprotein phosphatase activity (GO:0004721);; Molecular Function: cation binding (GO:0043169);;	K14497|7.26322e-180|zju:107410893|probable protein phosphatase 2C 24	MAPK signaling pathway (ko04016);; Plant hormone signal transduction (ko04075)	[T]	Signal transduction mechanisms	Protein phosphatase 2C;; Protein phosphatase 2C	sp|Q9ZW21|P2C24_ARATH Probable protein phosphatase 2C 24 OS=Arabidopsis thaliana OX=3702 GN=At2g29380 PE=2 SV=1	T	Signal transduction mechanisms	probable protein phosphatase 2C 24 [Camellia sinensis]
MSTRG.44626	51	52	124	7	3	9	1.44432	1.39082	3.93428	0.193934	0.080726	0.259273	1.19617e-05	-3.38039	down	[G]	Carbohydrate transport and metabolism	Cellular Component: extracellular region (GO:0005576);; Biological Process: cellular glucan metabolic process (GO:0006073);; Molecular Function: transferase activity, transferring hexosyl groups (GO:0016758);; Molecular Function: hydrolase activity, acting on glycosyl bonds (GO:0016798);; Cellular Component: external encapsulating structure (GO:0030312);; Biological Process: cellular component bi…	K14504|1.50745e-108|egr:104435973|probable xyloglucan endotransglucosylase/hydrolase protein 23	Plant hormone signal transduction (ko04075)	--	--	Glycosyl hydrolases family 16;; Glycosyl hydrolases family 16	sp|Q38857|XTH22_ARATH Xyloglucan endotransglucosylase/hydrolase protein 22 OS=Arabidopsis thaliana OX=3702 GN=XTH22 PE=1 SV=1	G	Carbohydrate transport and metabolism	hypothetical protein TEA_004163 [Camellia sinensis var. sinensis]
gene-LOC114319764	138	127	151	70	31	27	2.72833	2.33072	3.25754	1.55228	0.905142	0.576728	0.0052612	-1.47155	down	[G]	Carbohydrate transport and metabolism	Cellular Component: extracellular region (GO:0005576);; Biological Process: cellular glucan metabolic process (GO:0006073);; Molecular Function: transferase activity, transferring hexosyl groups (GO:0016758);; Molecular Function: hydrolase activity, acting on glycosyl bonds (GO:0016798);; Cellular Component: external encapsulating structure (GO:0030312);; Biological Process: cellular component bi…	K14504|1.04567e-164|jre:109009451|probable xyloglucan endotransglucosylase/hydrolase protein 23	Plant hormone signal transduction (ko04075)	--	--	Glycosyl hydrolases family 16;; Xyloglucan endo-transglycosylase (XET) C-terminus	sp|Q38910|XTH23_ARATH Probable xyloglucan endotransglucosylase/hydrolase protein 23 OS=Arabidopsis thaliana OX=3702 GN=XTH23 PE=2 SV=1	G	Carbohydrate transport and metabolism	probable xyloglucan endotransglucosylase/hydrolase protein 23 [Camellia sinensis]
gene-LOC114307248	983	2177	1468	222	239	141	28.6062	58.7115	46.6544	7.23509	10.2541	4.4249	5.83328e-10	-2.62827	down	[S]	Function unknown	--	K13449|7.1237e-86|vvi:100265141|basic form of pathogenesis-related protein 1-like	MAPK signaling pathway (ko04016);; Plant hormone signal transduction (ko04075);; Plant-pathogen interaction (ko04626)	[S]	Function unknown	Cysteine-rich secretory protein family	sp|P04284|PR06_SOLLC Pathogenesis-related leaf protein 6 OS=Solanum lycopersicum OX=4081 GN=PR1B1 PE=1 SV=2	S	Function unknown	hypothetical protein TEA_027458 [Camellia sinensis var. sinensis]
gene-LOC114289421	1370	785	1112	472	404	389	23.9265	12.6965	21.2043	9.24847	10.4017	7.31459	0.00139414	-1.10026	down	--	--	--	K09286|1.10818e-64|jre:109002492|ethylene-responsive transcription factor ERF105-like	--	--	--	AP2 domain	sp|Q40478|ERF5_TOBAC ethylene-responsive transcription factor 5 OS=Nicotiana tabacum OX=4097 GN=ERF5 PE=2 SV=1	K	Transcription	ethylene-responsive transcription factor 5-like [Camellia sinensis]
gene-LOC114283988	119	288	214	87	47	45	2.19353	4.93327	4.30971	1.78538	1.26173	0.880934	0.00544996	-1.55133	down	[Q]	Secondary metabolites biosynthesis, transport and catabolism	Molecular Function: catalytic activity (GO:0003824);; Molecular Function: metal ion binding (GO:0046872);;	--	--	[QR]	Secondary metabolites biosynthesis, transport and catabolism;; General function prediction only	2OG-Fe(II) oxygenase superfamily;; non-haem dioxygenase in morphine synthesis N-terminal	sp|Q7XP65|G2OX6_ORYSJ gibberellin 2-beta-dioxygenase 6 OS=Oryza sativa subsp. japonica OX=39947 GN=GA2OX6 PE=1 SV=1	Q	Secondary metabolites biosynthesis, transport and catabolism	gibberellin 2-beta-dioxygenase 8-like [Camellia sinensis]
gene-LOC114290659	1049	674	1272	398	293	354	15.9741	9.50647	21.1534	6.79958	6.56484	5.80825	0.000186316	-1.27601	down	--	--	--	--	--	--	--	Putative nuclear localisation signal;; ethylene-responsive binding factor-associated repression;; Tify domain binding domain	sp|Q9LQ98|AFP1_ARATH Ninja-family protein AFP1 OS=Arabidopsis thaliana OX=3702 GN=AFP1 PE=1 SV=1	S	Function unknown	ninja-family protein AFP3-like [Camellia sinensis]
gene-LOC114314825	2891	2659	2446	1171	914	711	74.0866	63.251	68.3039	33.618	34.5006	19.6056	1.84842e-05	-1.23906	down	[I]	Lipid transport and metabolism	Biological Process: systemic acquired resistance (GO:0009627);; Molecular Function: carboxylic ester hydrolase activity (GO:0052689);;	--	--	--	--	Alpha/beta hydrolase family;; alpha/beta hydrolase fold;; Serine aminopeptidase, S33	sp|Q6RYA0|SABP2_TOBAC salicylic acid-binding protein 2 OS=Nicotiana tabacum OX=4097 GN=SABP2 PE=1 SV=1	S	Function unknown	salicylic acid-binding protein 2-like isoform X1 [Camellia sinensis]
gene-LOC114260196	69	55	25	174	112	118	1.92661	1.41528	0.766053	5.48105	4.62607	3.57455	0.000964087	1.69774	up	--	--	Molecular Function: nucleic acid binding transcription factor activity (GO:0001071);; Molecular Function: nucleic acid binding (GO:0003676);; Biological Process: transcription, DNA-templated (GO:0006351);; Cellular Component: intracellular membrane-bounded organelle (GO:0043231);;	K14516|2.62779e-67|vvi:100246426|ethylene-responsive transcription factor 1B	MAPK signaling pathway (ko04016);; Plant hormone signal transduction (ko04075)	--	--	AP2 domain	sp|Q8LDC8|ERF92_ARATH Ethylene-responsive transcription factor 1B OS=Arabidopsis thaliana OX=3702 GN=ERF1B PE=1 SV=2	K	Transcription	ethylene-responsive transcription factor 1B-like [Camellia sinensis]
gene-LOC114287644	949	871	894	1721	1394	1807	15.0687	12.803	15.4968	30.6558	32.6522	30.9474	1.18884e-15	1.11248	up	--	--	Cellular Component: plant-type vacuole (GO:0000325);; Biological Process: cell morphogenesis (GO:0000902);; Molecular Function: transporter activity (GO:0005215);; Biological Process: tryptophan metabolic process (GO:0006568);; Biological Process: transport (GO:0006810);; Biological Process: auxin-activated signaling pathway (GO:0009734);; Biological Process: plant-type cell wall biogenesis (GO:0…	--	--	--	--	EamA-like transporter family	sp|Q94AP3|WAT1_ARATH Protein WALLS ARE THIN 1 OS=Arabidopsis thaliana OX=3702 GN=WAT1 PE=1 SV=1	S	Function unknown	protein WALLS ARE THIN 1-like [Camellia sinensis]
gene-LOC114298263	982	971	604	2071	1213	1196	22.1462	20.276	14.8732	52.3988	40.3539	29.0838	0.00245811	1.06184	up	--	--	Biological Process: phosphorelay signal transduction system (GO:0000160);; Molecular Function: nucleic acid binding transcription factor activity (GO:0001071);; Biological Process: developmental process involved in reproduction (GO:0003006);; Molecular Function: nucleic acid binding (GO:0003676);; Biological Process: transcription, DNA-templated (GO:0006351);; Biological Process: response to stre…	K09286|1.74542e-87|nsy:104217398|ethylene-responsive transcription factor 2	--	--	--	AP2 domain	sp|Q9LW50|ERF2_NICSY ethylene-responsive transcription factor 2 OS=Nicotiana sylvestris OX=4096 GN=ERF2 PE=2 SV=1	K	Transcription	ethylene-responsive transcription factor 2-like [Camellia sinensis]
gene-LOC114271842	584	1504	462	2722	2347	2242	11.1558	26.6001	9.62273	58.3132	66.1493	46.1732	0.000375922	1.81002	up	--	--	--	K09286|5.68924e-79|pmum:103333995|ethylene-responsive transcription factor ERF071	--	--	--	AP2 domain	sp|O22259|ERF71_ARATH ethylene-responsive transcription factor ERF071 OS=Arabidopsis thaliana OX=3702 GN=ERF071 PE=2 SV=1	K	Transcription	ethylene-responsive transcription factor RAP2-3-like [Camellia sinensis]
gene-LOC114306603	30	50	44	671	86	66	0.302714	0.471032	0.497346	7.78526	1.30073	0.736374	0.00321632	2.87796	up	--	--	--	--	--	--	--	AP2 domain	sp|Q9SKT1|ERF53_ARATH ethylene-responsive transcription factor ERF053 OS=Arabidopsis thaliana OX=3702 GN=ERF053 PE=1 SV=1	K	Transcription	ethylene-responsive transcription factor ERF054-like [Camellia sinensis]
gene-LOC114301657	5	13	7	39	24	43	0.08428	0.238378	0.1405	0.854312	0.691015	0.910825	0.00137398	2.31603	up	--	--	Molecular Function: nucleic acid binding transcription factor activity (GO:0001071);; Molecular Function: nucleic acid binding (GO:0003676);; Biological Process: transcription, DNA-templated (GO:0006351);; Biological Process: post-embryonic development (GO:0009791);; Cellular Component: intracellular membrane-bounded organelle (GO:0043231);; Biological Process: shoot system development (GO:004836…	--	--	--	--	AP2 domain	sp|Q6J9Q2|ERF86_ARATH ethylene-responsive transcription factor ERF086 OS=Arabidopsis thaliana OX=3702 GN=ERF086 PE=2 SV=2	K	Transcription	ethylene-responsive transcription factor ERF086-like [Camellia sinensis]
gene-LOC114305601	126	167	103	225	208	230	1.422	1.75929	1.26614	2.87142	3.43912	2.8203	0.00250898	1.01701	up	--	--	--	--	--	--	--	AP2 domain	sp|Q70II3|EF110_ARATH ethylene-responsive transcription factor ERF110 OS=Arabidopsis thaliana OX=3702 GN=ERF110 PE=2 SV=2	K	Transcription	ethylene-responsive transcription factor ABR1-like isoform X3 [Camellia sinensis]
gene-LOC114283468	45	25	25	133	73	84	0.875953	0.451915	0.527092	2.94052	2.12899	1.7933	0.000119797	1.84829	up	[Q]	Secondary metabolites biosynthesis, transport and catabolism	Molecular Function: oxidoreductase activity (GO:0016491);; Biological Process: single-organism metabolic process (GO:0044710);; Molecular Function: transition metal ion binding (GO:0046914);;	K04125|0|pop:7459116|gibberellin 2-beta-dioxygenase 1	Diterpenoid biosynthesis (ko00904)	[QR]	Secondary metabolites biosynthesis, transport and catabolism;; General function prediction only	2OG-Fe(II) oxygenase superfamily;; non-haem dioxygenase in morphine synthesis N-terminal	sp|Q9SQ80|G2OX1_PEA gibberellin 2-beta-dioxygenase 1 OS=Pisum sativum OX=3888 GN=GA2OX1 PE=1 SV=1	Q	Secondary metabolites biosynthesis, transport and catabolism	gibberellin 2-beta-dioxygenase 1-like [Camellia sinensis]
gene-LOC114298457	555	515	291	1109	745	2473	9.97719	8.58087	5.70174	22.3877	19.7609	47.9917	6.51064e-05	1.87378	up	[Q]	Secondary metabolites biosynthesis, transport and catabolism	Molecular Function: oxidoreductase activity (GO:0016491);; Biological Process: single-organism metabolic process (GO:0044710);; Molecular Function: transition metal ion binding (GO:0046914);;	K04125|0|rcu:8264113|gibberellin 2-beta-dioxygenase	Diterpenoid biosynthesis (ko00904)	[QR]	Secondary metabolites biosynthesis, transport and catabolism;; General function prediction only	2OG-Fe(II) oxygenase superfamily;; non-haem dioxygenase in morphine synthesis N-terminal	sp|Q9XG83|G2OX_PHACN gibberellin 2-beta-dioxygenase OS=Phaseolus coccineus OX=3886 GN=GA2OX1 PE=2 SV=1	Q	Secondary metabolites biosynthesis, transport and catabolism	gibberellin 2-beta-dioxygenase-like [Camellia sinensis]
gene-LOC114278252	191	148	178	601	359	420	1.86318	1.33888	1.90176	6.59976	5.18472	4.43383	1.76131e-11	1.65536	up	[C]	Energy production and conversion	Molecular Function: nucleotide binding (GO:0000166);; Biological Process: cellular aromatic compound metabolic process (GO:0006725);; Molecular Function: oxidoreductase activity, acting on the CH-NH group of donors (GO:0016645);; Cellular Component: intrinsic component of membrane (GO:0031224);; Biological Process: single-organism metabolic process (GO:0044710);;	K00279|0|dzi:111309704|cytokinin dehydrogenase 6-like	Zeatin biosynthesis (ko00908)	[C]	Energy production and conversion	cytokinin dehydrogenase 1, FAD and cytokinin binding;; FAD binding domain	sp|Q9LY71|CKX6_ARATH cytokinin dehydrogenase 6 OS=Arabidopsis thaliana OX=3702 GN=CKX6 PE=2 SV=2	C	Energy production and conversion	cytokinin dehydrogenase 6 [Camellia sinensis]
gene-LOC114313443	37	122	69	404	156	203	0.799046	2.49386	1.65574	9.9975	5.06676	4.83961	0.00100458	1.95858	up	[R]	General function prediction only	Biological Process: cytokinin metabolic process (GO:0009690);; Molecular Function: hydrolase activity, acting on glycosyl bonds (GO:0016798);;	K22522|3.41032e-129|pper:18772599|cytokinin riboside 5'-monophosphate phosphoribohydrolase LOG3	--	--	--	Possible lysine decarboxylase;; SLOG cluster4 family	sp|Q8L8B8|LOG3_ARATH cytokinin riboside 5&apos;-monophosphate phosphoribohydrolase LOG3 OS=Arabidopsis thaliana OX=3702 GN=LOG3 PE=1 SV=1	G	Carbohydrate transport and metabolism	cytokinin riboside 5&apos;-monophosphate phosphoribohydrolase LOG3-like [Camellia sinensis]

## Sheet: CS2 vs. TS2
#ID	CS2-1_Count	CS2-2_Count	CS2-3_Count	TS2-1_Count	TS2-2_Count	TS2-3_Count	CS2-1_FPKM	CS2-2_FPKM	CS2-3_FPKM	TS2-1_FPKM	TS2-2_FPKM	TS2-3_FPKM	FDR	log2FC	regulated	COG_class	COG_class_annotation	GO_annotation	KEGG_annotation	KEGG_pathway_annotation	KOG_class	KOG_class_annotation	Pfam_annotation	Swiss-Prot_annotation	eggNOG_class	eggNOG_class_annotation	NR_annotation
gene-LOC114314131	55	67	60	155	186	118	1.10901	1.3174	1.17577	2.97735	3.78793	2.42901	7.82763e-06	1.30936	up	[HJ]	Coenzyme transport and metabolism;; Translation, ribosomal structure and biogenesis	--	K14487|0|oeu:111397432|indole-3-acetic acid-amido synthetase GH3.6	plant hormone signal transduction (ko04075)	--	--	GH3 auxin-responsive promoter	sp|Q9LSQ4|GH36_ARATH indole-3-acetic acid-amido synthetase GH3.6 OS=Arabidopsis thaliana OX=3702 GN=GH3.6 PE=1 SV=1	S	Function unknown	indole-3-acetic acid-amido synthetase GH3.6-like [Camellia sinensis]
gene-LOC114261793	96	85	94	234	317	289	1.23164	1.04048	1.15592	2.82765	4.06816	3.76169	2.68884e-12	1.59221	up	[R]	General function prediction only	--	K14487|0|rcu:8287873|indole-3-acetic acid-amido synthetase GH3.6	plant hormone signal transduction (ko04075)	--	--	GH3 auxin-responsive promoter	sp|Q9LSQ4|GH36_ARATH indole-3-acetic acid-amido synthetase GH3.6 OS=Arabidopsis thaliana OX=3702 GN=GH3.6 PE=1 SV=1	S	Function unknown	indole-3-acetic acid-amido synthetase GH3.6-like isoform X1 [Camellia sinensis]
gene-LOC114295855	389	361	338	1070	752	1865	5.30415	4.76991	4.44465	13.6995	10.2063	25.6217	2.00192e-08	1.74394	up	[HJ]	Coenzyme transport and metabolism;; Translation, ribosomal structure and biogenesis	--	K14487|0|tcc:18608039|probable indole-3-acetic acid-amido synthetase GH3.1	plant hormone signal transduction (ko04075)	--	--	GH3 auxin-responsive promoter	sp|O82333|GH31_ARATH Probable indole-3-acetic acid-amido synthetase GH3.1 OS=Arabidopsis thaliana OX=3702 GN=GH3.1 PE=2 SV=1	S	Function unknown	LOW QUALITY PROTEIN: probable indole-3-acetic acid-amido synthetase GH3.1 [Camellia sinensis]
gene-LOC114294441	193	184	168	464	450	431	2.7331	2.51995	2.28903	6.16871	6.3377	6.14009	9.53034e-19	1.27876	up	[HJ]	Coenzyme transport and metabolism;; Translation, ribosomal structure and biogenesis	--	K14487|0|rcu:8287873|indole-3-acetic acid-amido synthetase GH3.6	plant hormone signal transduction (ko04075)	--	--	GH3 auxin-responsive promoter	sp|Q9LSQ4|GH36_ARATH indole-3-acetic acid-amido synthetase GH3.6 OS=Arabidopsis thaliana OX=3702 GN=GH3.6 PE=1 SV=1	S	Function unknown	indole-3-acetic acid-amido synthetase GH3.6-like [Camellia sinensis]
gene-LOC114290786	8	8	12	29	46	30	0.250756	0.238831	0.3894	0.898916	1.51918	1.00646	0.00199818	1.88631	up	--	--	--	K14488|1.75439e-45|vvi:100242742|auxin-responsive protein SAUR72	plant hormone signal transduction (ko04075)	--	--	auxin responsive protein	sp|Q9SGU2|SAU71_ARATH auxin-responsive protein SAUR71 OS=Arabidopsis thaliana OX=3702 GN=SAUR71 PE=2 SV=1	S	Function unknown	auxin-responsive protein SAUR50-like [Camellia sinensis]
gene-LOC114269433	97	130	82	382	291	336	3.80816	4.98026	3.11915	14.152	11.4252	13.325	8.65878e-14	1.67977	up	--	--	--	--	--	--	--	auxin responsive protein	sp|Q9LQI6|SAU77_ARATH auxin-responsive protein SAUR77 OS=Arabidopsis thaliana OX=3702 GN=SAUR77 PE=1 SV=1	S	Function unknown	auxin-responsive protein SAUR78 [Camellia sinensis]
gene-LOC114312672	49	89	61	147	402	174	0.546454	0.970033	0.659639	1.54966	4.50841	1.96819	7.39247e-05	1.84802	up	--	--	Cellular Component: vacuole (GO:0005773);; Biological Process: gravitropism (GO:0009630);; Biological Process: auxin-activated signaling pathway (GO:0009734);; Molecular Function: efflux transmembrane transporter activity (GO:0015562);; Cellular Component: basolateral plasma membrane (GO:0016323);; Cellular Component: intrinsic component of membrane (GO:0031224);; Biological Process: auxin transp…	K13947|0|pop:7484052|auxin efflux carrier component 2	--	--	--	Membrane transport protein	sp|Q9LU77|PIN2_ARATH auxin efflux carrier component 2 OS=Arabidopsis thaliana OX=3702 GN=PIN2 PE=1 SV=2	P	Inorganic ion transport and metabolism	auxin efflux carrier component 2 isoform X1 [Camellia sinensis]
gene-LOC114269072	1863	2015	2121	935	1058	858	29.6432	31.0951	32.59	13.9589	16.732	13.7396	1.2161e-17	-1.09735	down	--	--	Cellular Component: intrinsic component of membrane (GO:0031224);;	K13946|0|ccav:112516605|auxin transporter-like protein 2	plant hormone signal transduction (ko04075)	[E]	Amino acid transport and metabolism	Transmembrane amino acid transporter protein	sp|Q9FEL7|LAX2_MEDTR auxin transporter-like protein 2 OS=Medicago truncatula OX=3880 GN=LAX2 PE=2 SV=1	E	Amino acid transport and metabolism	auxin transporter-like protein 2 [Camellia sinensis]
gene-LOC114277121	185	176	143	218	723	399	4.59909	4.2468	3.42262	5.08315	17.9358	10.0081	0.00123195	1.40422	up	--	--	Biological Process: transcription, DNA-templated (GO:0006351);; Biological Process: hormone-mediated signaling pathway (GO:0009755);; Cellular Component: intracellular membrane-bounded organelle (GO:0043231);;	K14484|5.43602e-128|vvi:100254530|auxin-responsive protein IAA14	plant hormone signal transduction (ko04075)	--	--	AUX/IAA family	sp|Q38832|IAA14_ARATH auxin-responsive protein IAA14 OS=Arabidopsis thaliana OX=3702 GN=IAA14 PE=1 SV=2	K	Transcription	auxin-responsive protein IAA14-like [Camellia sinensis]
gene-LOC114276512	46	60	52	83	261	148	1.90437	2.41182	2.0963	3.22134	10.8214	6.19233	0.000688197	1.62963	up	--	--	Biological Process: transcription, DNA-templated (GO:0006351);; Biological Process: hormone-mediated signaling pathway (GO:0009755);; Cellular Component: intracellular membrane-bounded organelle (GO:0043231);;	K14484|2.35691e-70|vvi:100254530|auxin-responsive protein IAA14	plant hormone signal transduction (ko04075)	--	--	AUX/IAA family	sp|Q38832|IAA14_ARATH auxin-responsive protein IAA14 OS=Arabidopsis thaliana OX=3702 GN=IAA14 PE=1 SV=2	K	Transcription	auxin-responsive protein IAA14-like [Camellia sinensis]
gene-LOC114300480	374	451	362	801	769	860	9.51683	11.1451	8.89686	19.1575	19.4972	22.0651	8.64412e-12	1.01048	up	--	--	Biological Process: transcription, DNA-templated (GO:0006351);; Biological Process: hormone-mediated signaling pathway (GO:0009755);; Cellular Component: intracellular membrane-bounded organelle (GO:0043231);;	K14484|3.05803e-97|vvi:100259648|auxin-induced protein 22D	plant hormone signal transduction (ko04075)	--	--	AUX/IAA family	sp|O24542|AX22D_VIGRR auxin-induced protein 22D OS=Vigna radiata var. radiata OX=3916 GN=AUX22D PE=2 SV=1	K	Transcription	auxin-induced protein 22D-like [Camellia sinensis]
gene-LOC114282558	435	351	321	847	1379	806	7.18942	5.62123	5.12459	13.1442	22.6848	13.4263	1.24163e-08	1.43582	up	--	--	Cellular Component: intrinsic component of membrane (GO:0031224);;	K13946|0|dzi:111301619|auxin transporter-like protein 3	plant hormone signal transduction (ko04075)	[E]	Amino acid transport and metabolism	Transmembrane amino acid transporter protein	sp|Q9FEL6|LAX3_MEDTR auxin transporter-like protein 3 OS=Medicago truncatula OX=3880 GN=LAX3 PE=2 SV=1	E	Amino acid transport and metabolism	auxin transporter-like protein 3 [Camellia sinensis]
gene-LOC114291170	565	618	620	1687	1170	1507	9.50958	10.0914	10.0772	26.6767	19.587	25.5505	1.77716e-16	1.24635	up	--	--	Cellular Component: intrinsic component of membrane (GO:0031224);;	K13946|0|cit:102611910|auxin transporter-like protein 5	plant hormone signal transduction (ko04075)	[E]	Amino acid transport and metabolism	Transmembrane amino acid transporter protein	sp|Q9S836|LAX2_ARATH auxin transporter-like protein 2 OS=Arabidopsis thaliana OX=3702 GN=LAX2 PE=2 SV=1	E	Amino acid transport and metabolism	auxin transporter-like protein 2 [Camellia sinensis]
gene-LOC114300015	88	65	68	46	29	24	1.14857	0.818483	0.859168	0.557835	0.35818	0.314036	0.00355438	-1.19099	down	[P]	Inorganic ion transport and metabolism	--	K11816|0|hbr:110650049|indole-3-pyruvate monooxygenase YUCCA6-like	Tryptophan metabolism (ko00380)	[Q]	Secondary metabolites biosynthesis, transport and catabolism	Flavin-binding monooxygenase-like;; Pyridine nucleotide-disulphide oxidoreductase;; L-lysine 6-monooxygenase (NADPH-requiring);; Pyridine nucleotide-disulphide oxidoreductase;; Pyridine nucleotide-disulphide oxidoreductase;; NAD(P)-binding Rossmann-like domain;; FAD-NAD(P)-binding;; FAD binding domain	sp|Q8VZ59|YUC6_ARATH indole-3-pyruvate monooxygenase YUCCA6 OS=Arabidopsis thaliana OX=3702 GN=YUC6 PE=1 SV=1	Q	Secondary metabolites biosynthesis, transport and catabolism	indole-3-pyruvate monooxygenase YUCCA6-like isoform X1 [Camellia sinensis]
gene-LOC114292052	281	367	379	1393	1124	470	5.15892	6.54031	6.72541	24.0771	20.5836	8.71286	1.94949e-05	1.50037	up	[P]	Inorganic ion transport and metabolism	Molecular Function: nucleotide binding (GO:0000166);; Molecular Function: oxidoreductase activity, acting on paired donors, with incorporation or reduction of molecular oxygen, NAD(P)H as one donor, and incorporation of one atom of oxygen (GO:0016709);; Biological Process: single-organism metabolic process (GO:0044710);;	K11816|0|oeu:111388559|probable indole-3-pyruvate monooxygenase YUCCA10	Tryptophan metabolism (ko00380)	[Q]	Secondary metabolites biosynthesis, transport and catabolism	Pyridine nucleotide-disulphide oxidoreductase;; Flavin-binding monooxygenase-like;; L-lysine 6-monooxygenase (NADPH-requiring);; Pyridine nucleotide-disulphide oxidoreductase;; Pyridine nucleotide-disulphide oxidoreductase;; FAD binding domain;; NAD(P)-binding Rossmann-like domain;; Thi4 family;; Glucose inhibited division protein A	sp|Q9FVQ0|YUC10_ARATH Probable indole-3-pyruvate monooxygenase YUCCA10 OS=Arabidopsis thaliana OX=3702 GN=YUC10 PE=2 SV=1	Q	Secondary metabolites biosynthesis, transport and catabolism	probable indole-3-pyruvate monooxygenase YUCCA10 [Camellia sinensis]
gene-LOC114305050	34	25	34	71	113	85	1.05952	0.751758	1.00915	2.07665	3.50163	2.65774	8.6109e-05	1.51429	up	--	--	Molecular Function: transition metal ion binding (GO:0046914);;	--	--	--	--	Cupin;; Cupin domain	sp|Q9ZRA4|AB19A_PRUPE auxin-binding protein ABP19a OS=Prunus persica OX=3760 GN=ABP19A PE=3 SV=1	S	Function unknown	auxin-binding protein ABP19a-like [Camellia sinensis]
gene-LOC114310965	2454	1222	1507	3626	5563	4360	81.882	39.5142	48.5515	113.537	184.566	146.416	0.00178522	1.37186	up	--	--	Molecular Function: transition metal ion binding (GO:0046914);;	--	--	--	--	Cupin;; Cupin domain	sp|O04011|ABP20_PRUPE auxin-binding protein ABP20 OS=Prunus persica OX=3760 GN=ABP20 PE=2 SV=1	S	Function unknown	auxin-binding protein ABP20-like [Camellia sinensis]
gene-LOC114302715	3059	1542	1877	5194	6964	5454	106.837	52.2291	63.3138	170.287	241.901	191.763	1.98018e-08	1.4256	up	--	--	Molecular Function: transition metal ion binding (GO:0046914);;	--	--	--	--	Cupin;; Cupin domain	sp|O04011|ABP20_PRUPE auxin-binding protein ABP20 OS=Prunus persica OX=3760 GN=ABP20 PE=2 SV=1	S	Function unknown	auxin-binding protein ABP20-like [Camellia sinensis]
gene-LOC114264157	731	921	852	411	441	382	23.1055	28.2397	25.988	12.1894	13.8402	12.1486	3.85031e-12	-1.04559	down	--	--	Biological Process: cellular process (GO:0009987);;	K14484|4.54164e-62|qsu:112027582|auxin-responsive protein IAA1-like	plant hormone signal transduction (ko04075)	--	--	AUX/IAA family	sp|P93830|IAA17_ARATH auxin-responsive protein IAA17 OS=Arabidopsis thaliana OX=3702 GN=IAA17 PE=1 SV=2	K	Transcription	hypothetical protein TEA_012706 [Camellia sinensis var. sinensis]
gene-LOC114291657	945	555	527	325	292	391	36.6176	20.835	19.7189	11.8089	11.2548	15.2368	0.000188756	-1.02713	down	--	--	--	--	--	--	--	Dormancy/auxin associated protein	sp|Q8LD26|DRMH3_ARATH Dormancy-associated protein homolog 3 OS=Arabidopsis thaliana OX=3702 GN=At1g56220 PE=1 SV=1	S	Function unknown	dormancy-associated protein homolog 3-like [Camellia sinensis]
gene-LOC114260030	73	86	98	288	174	205	1.14135	1.30849	1.48637	4.27712	2.75386	3.24727	6.13152e-07	1.34233	up	--	--	--	--	--	--	--	auxin canalisation;; Plant pleckstrin homology-like region	sp|Q8W4K5|VAB_ARATH VAN3-binding protein OS=Arabidopsis thaliana OX=3702 GN=VAB PE=1 SV=1	S	Function unknown	VAN3-binding protein-like isoform X2 [Camellia sinensis]
gene-LOC114314384	1017	950	864	490	474	368	15.0833	13.6564	12.3681	6.77437	6.96168	5.45796	1.52475e-14	-1.1143	down	[QV]	Secondary metabolites biosynthesis, transport and catabolism;; Defense mechanisms	Biological Process: morphogenesis of a branching structure (GO:0001763);; Biological Process: meristem structural organization (GO:0009933);; Molecular Function: oxidoreductase activity, acting on paired donors, with incorporation or reduction of molecular oxygen, reduced flavin or flavoprotein as one donor, and incorporation of one atom of oxygen (GO:0016712);; Cellular Component: intrinsic comp…	K20771|0|hbr:110665665|cytochrome P450 711A1	--	[Q]	Secondary metabolites biosynthesis, transport and catabolism	Cytochrome P450	sp|B9DFU2|MAX1_ARATH Cytochrome P450 711A1 OS=Arabidopsis thaliana OX=3702 GN=CYP711A1 PE=2 SV=1	Q	Secondary metabolites biosynthesis, transport and catabolism	cytochrome P450 711A1-like isoform X1 [Camellia sinensis]
gene-LOC114278824	797	709	597	1587	1572	1285	12.3071	10.6196	8.9086	23.0138	24.1578	19.9849	1.12625e-12	1.05419	up	[C]	Energy production and conversion	Molecular Function: nucleotide binding (GO:0000166);; Biological Process: cellular aromatic compound metabolic process (GO:0006725);; Molecular Function: oxidoreductase activity, acting on the CH-NH group of donors (GO:0016645);; Biological Process: single-organism metabolic process (GO:0044710);;	K00279|0|jre:108985996|cytokinin dehydrogenase 7	Zeatin biosynthesis (ko00908)	[C]	Energy production and conversion	cytokinin dehydrogenase 1, FAD and cytokinin binding;; FAD binding domain	sp|Q9FUJ1|CKX7_ARATH cytokinin dehydrogenase 7 OS=Arabidopsis thaliana OX=3702 GN=CKX7 PE=1 SV=1	C	Energy production and conversion	cytokinin dehydrogenase 7 [Camellia sinensis]
gene-LOC114261659	32	106	63	193	230	249	1.05019	3.36902	2.00564	6.01114	7.58696	8.26933	4.43889e-05	1.72015	up	--	--	--	--	--	--	--	gibberellin regulated protein	sp|Q9LFR3|GASAE_ARATH gibberellin-regulated protein 14 OS=Arabidopsis thaliana OX=3702 GN=GASA14 PE=1 SV=1	S	Function unknown	gibberellin-regulated protein 14-like isoform X1 [Camellia sinensis]
gene-LOC114298313	1150	1474	1316	2586	4223	3035	51.5864	64.1657	57.0318	108.932	188.454	137.119	1.38946e-09	1.30347	up	--	--	--	--	--	--	--	gibberellin regulated protein	sp|Q6NMQ7|GASA6_ARATH gibberellin-regulated protein 6 OS=Arabidopsis thaliana OX=3702 GN=GASA6 PE=3 SV=1	S	Function unknown	gibberellin-regulated protein 6-like [Camellia sinensis]
gene-LOC114260196	92	78	47	255	194	260	2.90957	2.40219	1.44516	7.60959	6.13356	8.32538	7.76969e-09	1.68436	up	--	--	Molecular Function: nucleic acid binding transcription factor activity (GO:0001071);; Molecular Function: nucleic acid binding (GO:0003676);; Biological Process: transcription, DNA-templated (GO:0006351);; Cellular Component: intracellular membrane-bounded organelle (GO:0043231);;	K14516|2.62779e-67|vvi:100246426|ethylene-responsive transcription factor 1B	MAPK signaling pathway (ko04016);; plant hormone signal transduction (ko04075)	--	--	AP2 domain	sp|Q8LDC8|ERF92_ARATH ethylene-responsive transcription factor 1B OS=Arabidopsis thaliana OX=3702 GN=ERF1B PE=1 SV=2	K	Transcription	ethylene-responsive transcription factor 1B-like [Camellia sinensis]
gene-LOC114315763	341	308	137	573	430	640	8.93563	7.84347	3.46673	14.1202	11.206	16.8958	0.00379155	1.04232	up	--	--	Cellular Component: membrane (GO:0016020);; Biological Process: regulation of molecular function (GO:0065009);;	K14496|1.893e-89|sot:102580526|abscisic acid receptor PYL4-like	MAPK signaling pathway (ko04016);; plant hormone signal transduction (ko04075)	--	--	Polyketide cyclase / dehydrase and lipid transport;; Polyketide cyclase / dehydrase and lipid transport;; Pathogenesis-related protein Bet v 1 family	sp|O80920|PYL4_ARATH abscisic acid receptor PYL4 OS=Arabidopsis thaliana OX=3702 GN=PYL4 PE=1 SV=1	S	Function unknown	abscisic acid receptor PYL4-like [Camellia sinensis]
gene-LOC114313443	151	123	111	322	195	317	3.78142	2.97097	2.6805	7.57453	4.86622	8.009	7.05433e-05	1.08837	up	[R]	General function prediction only	Biological Process: cytokinin metabolic process (GO:0009690);; Molecular Function: hydrolase activity, acting on glycosyl bonds (GO:0016798);;	K22522|3.41032e-129|pper:18772599|cytokinin riboside 5'-monophosphate phosphoribohydrolase LOG3	--	--	--	Possible lysine decarboxylase;; SLOG cluster4 family	sp|Q8L8B8|LOG3_ARATH cytokinin riboside 5&apos;-monophosphate phosphoribohydrolase LOG3 OS=Arabidopsis thaliana OX=3702 GN=LOG3 PE=1 SV=1	G	Carbohydrate transport and metabolism	cytokinin riboside 5&apos;-monophosphate phosphoribohydrolase LOG3-like [Camellia sinensis]
gene-LOC114302732	47	30	45	97	63	137	1.49561	0.914751	1.37916	2.92131	1.99379	4.40752	0.00473226	1.26213	up	[R]	General function prediction only	Biological Process: cytokinin metabolic process (GO:0009690);; Molecular Function: hydrolase activity, acting on glycosyl bonds (GO:0016798);;	K22522|7.92032e-126|jre:108990334|cytokinin riboside 5'-monophosphate phosphoribohydrolase LOG1	--	--	--	Possible lysine decarboxylase;; SLOG cluster4 family	sp|Q8RUN2|LOG1_ARATH cytokinin riboside 5&apos;-monophosphate phosphoribohydrolase LOG1 OS=Arabidopsis thaliana OX=3702 GN=LOG1 PE=1 SV=1	G	Carbohydrate transport and metabolism	cytokinin riboside 5&apos;-monophosphate phosphoribohydrolase LOG1-like isoform X1 [Camellia sinensis]
gene-LOC114287442	343	231	428	118	205	148	8.5508	5.56576	10.2873	2.74645	5.07447	3.69901	0.00111321	-1.10638	down	[Q]	Secondary metabolites biosynthesis, transport and catabolism	--	K04124|1.15753e-143|dcr:108226780|gibberellin 3-beta-dioxygenase 1-like	Diterpenoid biosynthesis (ko00904)	[QR]	Secondary metabolites biosynthesis, transport and catabolism;; General function prediction only	2OG-Fe(II) oxygenase superfamily;; non-haem dioxygenase in morphine synthesis N-terminal	sp|O24648|G3OX_PEA gibberellin 3-beta-dioxygenase 1 OS=Pisum sativum OX=3888 GN=LE PE=1 SV=1	Q	Secondary metabolites biosynthesis, transport and catabolism	gibberellin 3-beta-dioxygenase 1-like [Camellia sinensis]
gene-LOC114283468	27	30	26	74	74	52	0.595062	0.65233	0.562559	1.54239	1.64246	1.17276	0.00145558	1.24149	up	[Q]	Secondary metabolites biosynthesis, transport and catabolism	Molecular Function: oxidoreductase activity (GO:0016491);; Biological Process: single-organism metabolic process (GO:0044710);; Molecular Function: transition metal ion binding (GO:0046914);;	K04125|0|pop:7459116|gibberellin 2-beta-dioxygenase 1	Diterpenoid biosynthesis (ko00904)	[QR]	Secondary metabolites biosynthesis, transport and catabolism;; General function prediction only	2OG-Fe(II) oxygenase superfamily;; non-haem dioxygenase in morphine synthesis N-terminal	sp|Q9SQ80|G2OX1_PEA gibberellin 2-beta-dioxygenase 1 OS=Pisum sativum OX=3888 GN=GA2OX1 PE=1 SV=1	Q	Secondary metabolites biosynthesis, transport and catabolism	gibberellin 2-beta-dioxygenase 1-like [Camellia sinensis]
gene-LOC114302160	22	20	13	59	96	68	0.441029	0.385438	0.247084	1.13846	1.96216	1.41491	6.4732e-06	2.00252	up	[Q]	Secondary metabolites biosynthesis, transport and catabolism	Molecular Function: oxidoreductase activity (GO:0016491);; Biological Process: single-organism metabolic process (GO:0044710);; Molecular Function: transition metal ion binding (GO:0046914);;	K04125|0|pop:7459116|gibberellin 2-beta-dioxygenase 1	Diterpenoid biosynthesis (ko00904)	[QR]	Secondary metabolites biosynthesis, transport and catabolism;; General function prediction only	2OG-Fe(II) oxygenase superfamily;; non-haem dioxygenase in morphine synthesis N-terminal	sp|Q9SQ80|G2OX1_PEA gibberellin 2-beta-dioxygenase 1 OS=Pisum sativum OX=3888 GN=GA2OX1 PE=1 SV=1	Q	Secondary metabolites biosynthesis, transport and catabolism	gibberellin 2-beta-dioxygenase 1-like [Camellia sinensis]
gene-LOC114300478	49	94	97	168	289	123	0.805289	1.51708	1.56387	2.63035	4.81278	2.06985	0.00601776	1.24973	up	[Q]	Secondary metabolites biosynthesis, transport and catabolism	Molecular Function: catalytic activity (GO:0003824);; Biological Process: single-organism metabolic process (GO:0044710);; Molecular Function: transition metal ion binding (GO:0046914);;	K05282|0|jre:108998668|gibberellin 20 oxidase 1	Diterpenoid biosynthesis (ko00904)	[QR]	Secondary metabolites biosynthesis, transport and catabolism;; General function prediction only	2OG-Fe(II) oxygenase superfamily;; non-haem dioxygenase in morphine synthesis N-terminal	sp|Q39110|GAOX1_ARATH gibberellin 20 oxidase 1 OS=Arabidopsis thaliana OX=3702 GN=GA20OX1 PE=2 SV=2	Q	Secondary metabolites biosynthesis, transport and catabolism	gibberellin 20 oxidase 1-D-like [Camellia sinensis]
gene-LOC114295999	20	21	26	54	69	61	0.312945	0.319917	0.397079	0.797549	1.08607	0.972683	0.000464224	1.43604	up	[Q]	Secondary metabolites biosynthesis, transport and catabolism	--	K04125|6.19572e-176|qsu:111985912|gibberellin 2-beta-dioxygenase 8-like	Diterpenoid biosynthesis (ko00904)	[QR]	Secondary metabolites biosynthesis, transport and catabolism;; General function prediction only	2OG-Fe(II) oxygenase superfamily;; non-haem dioxygenase in morphine synthesis N-terminal	sp|Q7XP65|G2OX6_ORYSJ gibberellin 2-beta-dioxygenase 6 OS=Oryza sativa subsp. japonica OX=39947 GN=GA2OX6 PE=1 SV=1	Q	Secondary metabolites biosynthesis, transport and catabolism	gibberellin 2-beta-dioxygenase 6-like [Camellia sinensis]
gene-LOC114297010	101	137	200	66	50	46	2.10842	2.77222	4.02276	1.28739	1.03162	0.955756	4.98899e-05	-1.46753	down	[CR]	Energy production and conversion;; General function prediction only	Cellular Component: extracellular region (GO:0005576);; Biological Process: cellular aromatic compound metabolic process (GO:0006725);; Cellular Component: plastid envelope (GO:0009526);; Cellular Component: plastid stroma (GO:0009532);; Molecular Function: oxidoreductase activity, acting on the CH-CH group of donors, NAD or NADP as acceptor (GO:0016628);; Biological Process: single-organism meta…	K18980|7.0178e-149|nnu:104593206|2-methylene-furan-3-one reductase-like	--	[CR]	Energy production and conversion;; General function prediction only	Zinc-binding dehydrogenase;; Zinc-binding dehydrogenase;; Alcohol dehydrogenase GroES-like domain	sp|K4BW79|ENOX_SOLLC 2-methylene-furan-3-one reductase OS=Solanum lycopersicum OX=4081 GN=EO PE=1 SV=1	C	Energy production and conversion	2-methylene-furan-3-one reductase-like [Camellia sinensis]
gene-LOC114289421	726	1005	1131	540	398	499	14.379	19.3227	21.6433	10.0505	7.83904	9.95535	1.56365e-06	-1.02322	down	--	--	--	K09286|1.10818e-64|jre:109002492|ethylene-responsive transcription factor ERF105-like	--	--	--	AP2 domain	sp|Q40478|ERF5_TOBAC ethylene-responsive transcription factor 5 OS=Nicotiana tabacum OX=4097 GN=ERF5 PE=2 SV=1	K	Transcription	ethylene-responsive transcription factor 5-like [Camellia sinensis]
gene-LOC114312023	88	58	48	320	276	619	2.3426	1.48234	1.23315	8.00924	7.317	16.6032	2.08772e-12	2.63425	up	--	--	Molecular Function: nucleic acid binding transcription factor activity (GO:0001071);; Molecular Function: nucleic acid binding (GO:0003676);; Biological Process: transcription, DNA-templated (GO:0006351);; Cellular Component: intracellular membrane-bounded organelle (GO:0043231);;	K09286|7.33492e-65|dzi:111290760|ethylene-responsive transcription factor 2-like	--	--	--	AP2 domain	sp|O80338|EF101_ARATH ethylene-responsive transcription factor 2 OS=Arabidopsis thaliana OX=3702 GN=ERF2 PE=2 SV=1	K	Transcription	ethylene-responsive transcription factor 1A-like [Camellia sinensis]
gene-LOC114322769	34	24	25	81	90	93	1.0287	0.689827	0.733087	2.32558	2.76255	2.86357	1.82426e-06	1.64863	up	--	--	Molecular Function: nucleic acid binding transcription factor activity (GO:0001071);; Molecular Function: nucleic acid binding (GO:0003676);; Biological Process: transcription, DNA-templated (GO:0006351);; Cellular Component: intracellular membrane-bounded organelle (GO:0043231);;	K09286|4.44602e-50|oeu:111400023|ethylene-responsive transcription factor TINY-like	--	--	--	AP2 domain	sp|Q9M080|ERF43_ARATH ethylene-responsive transcription factor ERF043 OS=Arabidopsis thaliana OX=3702 GN=ERF043 PE=2 SV=1	K	Transcription	ethylene-responsive transcription factor TINY-like [Camellia sinensis]
gene-LOC114257083	265	283	273	502	545	706	9.31055	9.64664	9.26866	16.5687	19.0568	24.9871	6.33761e-08	1.0756	up	--	--	Molecular Function: nucleic acid binding transcription factor activity (GO:0001071);; Molecular Function: nucleic acid binding (GO:0003676);; Biological Process: transcription, DNA-templated (GO:0006351);; Cellular Component: intracellular membrane-bounded organelle (GO:0043231);;	K09286|2.1221e-23|sind:105178559|ethylene-responsive transcription factor 4-like	--	--	--	AP2 domain	sp|Q9LW49|ERF4_NICSY ethylene-responsive transcription factor 4 OS=Nicotiana sylvestris OX=4096 GN=ERF4 PE=2 SV=1	K	Transcription	ethylene-responsive transcription factor 8-like [Camellia sinensis]
gene-LOC114310033	69	43	79	178	119	179	1.59218	0.952374	1.76522	3.86998	2.74685	4.18484	0.00014307	1.29025	up	--	--	Biological Process: phosphorelay signal transduction system (GO:0000160);; Molecular Function: nucleic acid binding transcription factor activity (GO:0001071);; Molecular Function: nucleic acid binding (GO:0003676);; Biological Process: transcription, DNA-templated (GO:0006351);; Biological Process: response to stress (GO:0006950);; Cellular Component: intracellular membrane-bounded organelle (GO…	K09286|1.26056e-78|sind:105160657|LOW QUALITY PROTEIN: ethylene-responsive transcription factor 2-like	--	--	--	AP2 domain	sp|Q9LW50|ERF2_NICSY ethylene-responsive transcription factor 2 OS=Nicotiana sylvestris OX=4096 GN=ERF2 PE=2 SV=1	K	Transcription	ethylene-responsive transcription factor 2-like [Camellia sinensis]
gene-LOC114298263	1208	871	1019	2162	1809	2940	30.9206	21.6158	25.1893	51.9633	46.054	75.8031	2.00073e-07	1.13796	up	--	--	Biological Process: phosphorelay signal transduction system (GO:0000160);; Molecular Function: nucleic acid binding transcription factor activity (GO:0001071);; Biological Process: developmental process involved in reproduction (GO:0003006);; Molecular Function: nucleic acid binding (GO:0003676);; Biological Process: transcription, DNA-templated (GO:0006351);; Biological Process: response to stre…	K09286|1.74542e-87|nsy:104217398|ethylene-responsive transcription factor 2	--	--	--	AP2 domain	sp|Q9LW50|ERF2_NICSY ethylene-responsive transcription factor 2 OS=Nicotiana sylvestris OX=4096 GN=ERF2 PE=2 SV=1	K	Transcription	ethylene-responsive transcription factor 2-like [Camellia sinensis]
gene-LOC114323824	617	579	553	1424	1084	1674	8.39139	7.63722	7.26194	18.1872	14.6695	22.9364	1.01425e-11	1.23456	up	[QV]	Secondary metabolites biosynthesis, transport and catabolism;; Defense mechanisms	Biological Process: lipid metabolic process (GO:0006629);; Molecular Function: oxidoreductase activity, acting on paired donors, with incorporation or reduction of molecular oxygen, NAD(P)H as one donor, and incorporation of one atom of oxygen (GO:0016709);; Molecular Function: tetrapyrrole binding (GO:0046906);; Molecular Function: transition metal ion binding (GO:0046914);; Biological Process: …	K09843|0|sind:105165006|abscisic acid 8'-hydroxylase 1-like	Carotenoid biosynthesis (ko00906)	[QI]	Secondary metabolites biosynthesis, transport and catabolism;; Lipid transport and metabolism	Cytochrome P450	sp|K4CI52|ABAH2_SOLLC abscisic acid 8&apos;-hydroxylase CYP707A2 OS=Solanum lycopersicum OX=4081 GN=CYP707A2 PE=2 SV=1	Q	Secondary metabolites biosynthesis, transport and catabolism	abscisic acid 8&apos;-hydroxylase CYP707A2-like [Camellia sinensis]
gene-LOC114271060	739	955	824	1928	1563	1869	10.3397	12.9609	11.1227	25.3133	21.7456	26.3267	1.80476e-13	1.06347	up	--	--	Biological Process: cellular process (GO:0009987);; Biological Process: regulation of biological process (GO:0050789);; Biological Process: phyllotactic patterning (GO:0060771);;	K09285|0|nnu:104603172|AP2-like ethylene-responsive transcription factor AIL5	--	--	--	AP2 domain	sp|Q6PQQ3|AIL5_ARATH AP2-like ethylene-responsive transcription factor AIL5 OS=Arabidopsis thaliana OX=3702 GN=AIL5 PE=2 SV=2	K	Transcription	AP2-like ethylene-responsive transcription factor AIL5 [Camellia sinensis]
gene-LOC114274533	64	101	126	354	512	358	0.646172	0.990313	1.22883	3.35672	5.14572	3.64209	3.97701e-12	2.0503	up	--	--	--	K09285|0|qsu:111984882|AP2-like ethylene-responsive transcription factor BBM1	--	--	--	AP2 domain	sp|Q8LSN2|BBM2_BRANA AP2-like ethylene-responsive transcription factor BBM2 OS=Brassica napus OX=3708 GN=BBM2 PE=2 SV=1	K	Transcription	AP2-like ethylene-responsive transcription factor BBM2 [Camellia sinensis]
gene-LOC114271842	697	793	588	2747	1362	2772	15.1019	16.674	12.2982	55.9083	29.3569	60.4941	7.63972e-11	1.69868	up	--	--	--	K09286|5.68924e-79|pmum:103333995|ethylene-responsive transcription factor ERF071	--	--	--	AP2 domain	sp|O22259|ERF71_ARATH ethylene-responsive transcription factor ERF071 OS=Arabidopsis thaliana OX=3702 GN=ERF071 PE=2 SV=1	K	Transcription	ethylene-responsive transcription factor RAP2-3-like [Camellia sinensis]
gene-LOC114271916	147	135	125	417	251	480	3.18113	2.84142	2.61582	8.51159	5.43413	10.5171	8.14428e-08	1.4711	up	--	--	--	K09286|8.58688e-64|jcu:105642565|ethylene-responsive transcription factor ERF073	--	--	--	AP2 domain	sp|O22259|ERF71_ARATH ethylene-responsive transcription factor ERF071 OS=Arabidopsis thaliana OX=3702 GN=ERF071 PE=2 SV=1	K	Transcription	ethylene-responsive transcription factor ERF073-like [Camellia sinensis]
gene-LOC114262229	149	315	228	632	867	717	1.71403	3.5212	2.53723	6.83309	9.94117	8.31853	5.06039e-09	1.65834	up	--	--	--	K09285|0|vvi:100854470|AP2-like ethylene-responsive transcription factor AIL6	--	--	--	AP2 domain	sp|Q52QU2|AIL6_ARATH AP2-like ethylene-responsive transcription factor AIL6 OS=Arabidopsis thaliana OX=3702 GN=AIL6 PE=2 SV=1	K	Transcription	AP2-like ethylene-responsive transcription factor AIL6 [Camellia sinensis]
gene-LOC114314536	8	5	4	66	76	122	0.190762	0.120547	0.076625	1.56287	1.91396	3.11719	1.47306e-12	3.9431	up	--	--	--	K09286|7.20976e-43|han:110899673|ethylene-responsive transcription factor 1A-like	--	--	--	--	sp|O80337|EF100_ARATH ethylene-responsive transcription factor 1A OS=Arabidopsis thaliana OX=3702 GN=ERF1A PE=1 SV=2	K	Transcription	LOW QUALITY PROTEIN: ethylene-responsive transcription factor 2-like [Camellia sinensis]
gene-LOC114320332	47	103	63	144	304	193	0.615805	1.32951	0.799185	1.78944	4.02244	2.58072	0.000230134	1.57448	up	--	--	--	K09285|0|vvi:100854470|AP2-like ethylene-responsive transcription factor AIL6	--	--	--	AP2 domain	sp|Q52QU2|AIL6_ARATH AP2-like ethylene-responsive transcription factor AIL6 OS=Arabidopsis thaliana OX=3702 GN=AIL6 PE=2 SV=1	K	Transcription	AP2-like ethylene-responsive transcription factor AIL6 [Camellia sinensis]
gene-LOC114278980	22	15	23	81	63	140	0.502435	0.327785	0.521245	1.79618	1.48846	3.34182	2.38153e-06	2.22513	up	--	--	--	K09286|4.10601e-47|han:110899674|ethylene-responsive transcription factor 1A-like	--	--	--	AP2 domain	sp|O80337|EF100_ARATH ethylene-responsive transcription factor 1A OS=Arabidopsis thaliana OX=3702 GN=ERF1A PE=1 SV=2	K	Transcription	ethylene-responsive transcription factor 2-like [Camellia sinensis]
gene-LOC114288628	417	795	889	102	177	113	6.72475	12.4343	13.8551	1.53803	2.82646	1.82146	1.28462e-13	-2.44287	down	[QV]	Secondary metabolites biosynthesis, transport and catabolism;; Defense mechanisms	--	--	--	[QI]	Secondary metabolites biosynthesis, transport and catabolism;; Lipid transport and metabolism	Cytochrome P450	sp|Q9LJK2|ABAH4_ARATH abscisic acid 8&apos;-hydroxylase 4 OS=Arabidopsis thaliana OX=3702 GN=CYP707A4 PE=2 SV=2	Q	Secondary metabolites biosynthesis, transport and catabolism	abscisic acid 8&apos;-hydroxylase 2 [Camellia sinensis]
gene-LOC114301657	19	19	12	58	73	68	0.424551	0.396343	0.258763	1.20795	1.62904	1.53112	2.93335e-06	1.97324	up	--	--	Molecular Function: nucleic acid binding transcription factor activity (GO:0001071);; Molecular Function: nucleic acid binding (GO:0003676);; Biological Process: transcription, DNA-templated (GO:0006351);; Biological Process: post-embryonic development (GO:0009791);; Cellular Component: intracellular membrane-bounded organelle (GO:0043231);; Biological Process: shoot system development (GO:004836…	--	--	--	--	AP2 domain	sp|Q6J9Q2|ERF86_ARATH ethylene-responsive transcription factor ERF086 OS=Arabidopsis thaliana OX=3702 GN=ERF086 PE=2 SV=2	K	Transcription	ethylene-responsive transcription factor ERF086-like [Camellia sinensis]
gene-LOC114302303	38	67	38	111	161	90	0.638045	1.09779	0.607268	1.75322	2.70279	1.52114	0.00146362	1.31747	up	--	--	Biological Process: transcription, DNA-templated (GO:0006351);; Molecular Function: oxidoreductase activity (GO:0016491);; Biological Process: single-organism process (GO:0044699);;	--	--	--	--	AP2 domain	sp|Q6X5Y6|WRI1_ARATH ethylene-responsive transcription factor WRI1 OS=Arabidopsis thaliana OX=3702 GN=WRI1 PE=1 SV=1	K	Transcription	ethylene-responsive transcription factor WRI1 [Camellia sinensis]
gene-LOC114274046	181	250	283	895	609	1123	1.94876	2.61922	2.95274	9.07034	6.54071	12.2156	3.12412e-12	1.85442	up	--	--	Biological Process: transcription, DNA-templated (GO:0006351);;	--	--	--	--	AP2 domain	sp|Q9SKT1|ERF53_ARATH ethylene-responsive transcription factor ERF053 OS=Arabidopsis thaliana OX=3702 GN=ERF053 PE=1 SV=1	K	Transcription	ethylene-responsive transcription factor ERF054-like [Camellia sinensis]
gene-LOC114306603	50	65	44	416	292	638	0.579994	0.739661	0.48835	4.5882	3.41308	7.55095	7.47649e-21	3.06205	up	--	--	--	--	--	--	--	AP2 domain	sp|Q9SKT1|ERF53_ARATH ethylene-responsive transcription factor ERF053 OS=Arabidopsis thaliana OX=3702 GN=ERF053 PE=1 SV=1	K	Transcription	ethylene-responsive transcription factor ERF054-like [Camellia sinensis]
gene-LOC114323882	46	44	31	148	132	92	0.836316	0.774143	0.546545	2.52373	2.36929	1.67108	1.34602e-06	1.59123	up	--	--	--	--	--	--	--	AP2 domain	sp|Q9FGF8|ABR1_ARATH ethylene-responsive transcription factor ABR1 OS=Arabidopsis thaliana OX=3702 GN=ABR1 PE=2 SV=1	K	Transcription	ethylene-responsive transcription factor ABR1-like isoform X2 [Camellia sinensis]
gene-LOC114297253	55	86	70	128	206	136	0.889117	1.34194	1.0888	1.94035	3.31691	2.20501	0.00113817	1.13575	up	--	--	--	--	--	--	--	AP2 domain	sp|Q9SUE3|CRF4_ARATH ethylene-responsive transcription factor CRF4 OS=Arabidopsis thaliana OX=3702 GN=CRF4 PE=1 SV=2	K	Transcription	ethylene-responsive transcription factor CRF1-like [Camellia sinensis]
gene-LOC114305601	47	65	55	87	146	161	0.599348	0.800471	0.676567	1.03035	1.85617	2.07273	0.00139317	1.22471	up	--	--	--	--	--	--	--	AP2 domain	sp|Q70II3|EF110_ARATH ethylene-responsive transcription factor ERF110 OS=Arabidopsis thaliana OX=3702 GN=ERF110 PE=2 SV=2	K	Transcription	ethylene-responsive transcription factor ABR1-like isoform X3 [Camellia sinensis]
gene-LOC114285790	80	73	127	39	33	50	1.62756	1.43692	2.48501	0.741263	0.661379	1.00758	0.00287258	-1.22263	down	--	--	--	K13433|1.81529e-34|pvu:PHAVU_006G179800g|hypothetical protein	Plant-pathogen interaction (ko04626)	--	--	AP2 domain	sp|O04681|PTI5_SOLLC Pathogenesis-related genes transcriptional activator PTI5 OS=Solanum lycopersicum OX=4081 GN=PTI5 PE=2 SV=1	K	Transcription	LOW QUALITY PROTEIN: ethylene-responsive transcription factor ERF036-like [Camellia sinensis]
gene-LOC114302074	57	106	134	16	22	6	2.24466	4.07062	5.13127	0.566164	0.856439	0.234513	3.32726e-07	-2.7857	down	[QV]	Secondary metabolites biosynthesis, transport and catabolism;; Defense mechanisms	--	--	--	[QI]	Secondary metabolites biosynthesis, transport and catabolism;; Lipid transport and metabolism	Cytochrome P450	sp|Q42569|C90A1_ARATH Cytochrome P450 90A1 OS=Arabidopsis thaliana OX=3702 GN=CYP90A1 PE=2 SV=1	Q	Secondary metabolites biosynthesis, transport and catabolism	abscisic acid 8&apos;-hydroxylase 2-like [Camellia sinensis]
gene-LOC114316326	184	246	234	604	562	775	10.1985	13.2483	12.5217	31.4799	31.0214	43.2995	1.30947e-13	1.52575	up	--	--	--	--	--	--	--	gibberellin regulated protein	sp|Q948Z4|SNAK1_SOLTU Snakin-1 OS=Solanum tuberosum OX=4113 GN=SN1 PE=1 SV=1	S	Function unknown	peamaclein-like [Camellia sinensis]
gene-LOC114256729	20	11	16	91	93	108	0.694423	0.359724	0.526852	3.02291	3.29263	3.85816	4.84452e-12	2.61422	up	--	--	--	--	--	--	--	gibberellin regulated protein	sp|P86888|PMLN_PRUPE Peamaclein OS=Prunus persica OX=3760 PE=1 SV=1	S	Function unknown	peamaclein-like [Camellia sinensis]
gene-LOC114286776	39	27	40	79	64	102	0.936657	0.626827	0.906811	1.76833	1.51461	2.45239	0.00298864	1.18667	up	--	--	Molecular Function: protein kinase activity (GO:0004672);; Biological Process: cellular protein modification process (GO:0006464);; Biological Process: phosphate-containing compound metabolic process (GO:0006796);; Molecular Function: purine ribonucleoside binding (GO:0032550);;	--	--	[T]	Signal transduction mechanisms	ethylene-responsive protein kinase Le-CTR1	sp|Q05609|CTR1_ARATH Serine/threonine-protein kinase CTR1 OS=Arabidopsis thaliana OX=3702 GN=CTR1 PE=1 SV=1	T	Signal transduction mechanisms	serine/threonine-protein kinase CTR1-like [Camellia sinensis]
gene-LOC114285997	371	395	380	760	874	757	3.03399	2.87118	2.71809	5.28601	6.82208	5.90087	4.83713e-14	1.03838	up	[T]	Signal transduction mechanisms	Molecular Function: protein kinase activity (GO:0004672);; Biological Process: cellular protein modification process (GO:0006464);; Biological Process: phosphate-containing compound metabolic process (GO:0006796);; Molecular Function: purine ribonucleoside binding (GO:0032550);;	--	--	[T]	Signal transduction mechanisms	ethylene-responsive protein kinase Le-CTR1;; Protein tyrosine and serine/threonine kinase;; Protein kinase domain	sp|Q05609|CTR1_ARATH Serine/threonine-protein kinase CTR1 OS=Arabidopsis thaliana OX=3702 GN=CTR1 PE=1 SV=1	T	Signal transduction mechanisms	serine/threonine-protein kinase CTR1 isoform X1 [Camellia sinensis]
gene-LOC114279953	264	596	762	159	242	213	3.65932	7.84447	9.98558	2.02356	3.27572	2.97957	0.000349708	-1.42205	down	[T]	Signal transduction mechanisms	--	K14497|9.91878e-177|vvi:109121390|probable protein phosphatase 2C 68	MAPK signaling pathway (ko04016);; plant hormone signal transduction (ko04075)	[T]	Signal transduction mechanisms	Protein phosphatase 2C;; Stage II sporulation protein E (SpoIIE)	sp|Q0JLP9|P2C06_ORYSJ Probable protein phosphatase 2C 6 OS=Oryza sativa subsp. japonica OX=39947 GN=PP2C06 PE=1 SV=1	T	Signal transduction mechanisms	probable protein phosphatase 2C 6 isoform X2 [Camellia sinensis]
gene-LOC114277806	654	344	380	82	147	81	9.58145	4.88143	5.36308	1.11417	2.13232	1.19117	1.77698e-10	-2.16796	down	--	--	--	K13422|3.9793e-138|dzi:111290819|transcription factor MYC2-like	MAPK signaling pathway (ko04016);; plant hormone signal transduction (ko04075)	--	--	bHLH-MYC and R2R3-MYB transcription factors N-terminal;; Helix-loop-helix DNA-binding domain	sp|O49687|MYC4_ARATH Transcription factor MYC4 OS=Arabidopsis thaliana OX=3702 GN=MYC4 PE=1 SV=1	K	Transcription	transcription factor MYC3-like [Camellia sinensis]
gene-LOC114307248	382	178	575	64	70	64	12.6193	5.68878	18.3358	1.95562	2.2865	2.10465	1.55043e-10	-2.54378	down	[S]	Function unknown	--	K13449|7.1237e-86|vvi:100265141|basic form of pathogenesis-related protein 1-like	MAPK signaling pathway (ko04016);; plant hormone signal transduction (ko04075);; Plant-pathogen interaction (ko04626)	[S]	Function unknown	Cysteine-rich secretory protein family	sp|P04284|PR06_SOLLC Pathogenesis-related leaf protein 6 OS=Solanum lycopersicum OX=4081 GN=PR1B1 PE=1 SV=2	S	Function unknown	hypothetical protein TEA_027458 [Camellia sinensis var. sinensis]
gene-LOC114270605	11	10	15	39	37	38	0.228067	0.20815	0.309674	0.819922	0.825549	0.866098	0.00180407	1.63775	up	--	--	Biological Process: intracellular signal transduction (GO:0035556);; Cellular Component: cell part (GO:0044464);;	K14490|1.07687e-69|pvu:PHAVU_010G156100g|hypothetical protein	plant hormone signal transduction (ko04075)	[T]	Signal transduction mechanisms	Hpt domain	sp|Q9SSC9|AHP6_ARATH Pseudo histidine-containing phosphotransfer protein 6 OS=Arabidopsis thaliana OX=3702 GN=AHP6 PE=1 SV=2	T	Signal transduction mechanisms	pseudo histidine-containing phosphotransfer protein 6 [Camellia sinensis]
gene-LOC114275107	258	200	206	360	282	762	5.08855	3.81808	3.92412	6.66758	5.5351	15.1377	0.00960394	1.0675	up	--	--	--	K13464|2.54215e-56|pop:7482810|protein TIFY 9	plant hormone signal transduction (ko04075)	--	--	Jas motif;; tify domain	sp|Q93ZM9|TIF9_ARATH Protein TIFY 9 OS=Arabidopsis thaliana OX=3702 GN=TIFY9 PE=1 SV=1	S	Function unknown	protein TIFY 9 [Camellia sinensis]
gene-LOC114283520	73	41	36	209	157	542	1.96036	1.06719	0.931333	5.31823	4.22035	14.7786	3.32726e-07	2.59004	up	--	--	--	K13464|1.9655e-51|pop:7482810|protein TIFY 9	plant hormone signal transduction (ko04075)	--	--	tify domain;; Jas motif	sp|Q93ZM9|TIF9_ARATH Protein TIFY 9 OS=Arabidopsis thaliana OX=3702 GN=TIFY9 PE=1 SV=1	S	Function unknown	protein TIFY 9-like [Camellia sinensis]
gene-LOC114322584	551	499	552	1287	1053	1128	6.97647	6.11063	6.7417	15.3818	13.2942	14.4231	5.24161e-21	1.08713	up	--	--	--	K09284|2.64324e-138|nnu:104594736|AP2-like ethylene-responsive transcription factor TOE3	--	--	--	AP2 domain	sp|B8AXC3|AP21_ORYSI APETALA2-like protein 1 OS=Oryza sativa subsp. indica OX=39946 GN=AP2-1 PE=2 SV=2	K	Transcription	APETALA2-like protein 3 isoform X1 [Camellia sinensis]
gene-LOC114289676	8515	3897	3238	1165	1250	426	187.028	83.0054	68.6667	24.0004	27.2938	9.40805	0.000397511	-2.49021	down	[Q]	Secondary metabolites biosynthesis, transport and catabolism	Biological Process: developmental process involved in reproduction (GO:0003006);; Biological Process: ethylene metabolic process (GO:0009692);; Molecular Function: oxidoreductase activity, acting on the CH-NH2 group of donors, oxygen as acceptor (GO:0016641);; Molecular Function: vitamin binding (GO:0019842);; Molecular Function: cation binding (GO:0043169);; Biological Process: single-organism m…	K05933|0|vvi:100232928|ACO1; 1-aminocyclopropane-1-carboxylate oxidase	Cysteine and methionine metabolism (ko00270)	[QR]	Secondary metabolites biosynthesis, transport and catabolism;; General function prediction only	2OG-Fe(II) oxygenase superfamily;; non-haem dioxygenase in morphine synthesis N-terminal	sp|P31237|ACCO_ACTDE 1-aminocyclopropane-1-carboxylate oxidase OS=Actinidia deliciosa OX=3627 GN=ACO PE=2 SV=1	Q	Secondary metabolites biosynthesis, transport and catabolism	1-aminocyclopropane-1-carboxylate oxidase [Camellia sinensis]
